# Supplementary material for: Eyebrow position in grammatical and emotional expressions in Kazakh-Russian Sign Language: A quantitative study
Source: PLoS One. 2020 Jun 2;15(6):e0233731. doi: 10.1371/journal.pone.0233731 (PMC7266324; doi:10.1371/journal.pone.0233731)
Supplement: S1 Appendix — This Appendix contains the statistical analysis (in RMarkdown format and exported to html) and the full data tables used in the analysis. (ZIP) [file pone.0233731.s001.zip]

Archive with 8 entries (8 files):
- analysis-clean-revised.html
- __MACOSX/._analysis-clean-revised.html
- analysis clean revised.Rmd
- __MACOSX/._analysis clean revised.Rmd
- keypoints2.csv
- __MACOSX/._keypoints2.csv
- keypointsD2.csv
- __MACOSX/._keypointsD2.csv
