# Supplementary material for: Eyebrow position in grammatical and emotional expressions in Kazakh-Russian Sign Language: A quantitative study
Source: PLoS One. 2020 Jun 2;15(6):e0233731. doi: 10.1371/journal.pone.0233731 (PMC7266324; doi:10.1371/journal.pone.0233731)
Supplement: S1 Appendix — This Appendix contains the statistical analysis (in RMarkdown format and exported to html) and the full data tables used in the analysis. (ZIP) [file pone.0233731.s001.zip › keypoints2.csv]

video_id	video_name	frame_id	class	x8	y8	c8	x17	y17	c17	x18	y18	c18	x19	y19	c19	x20	y20	c20	x21	y21	c21	x22	y22	c22	x23	y23	c23	x24	y24	c24	x25	y25	c25	x26	y26	c26	x27	y27	c27	x28	y28	c28	hand_left_x0	hand_left_y0	hand_left_c0	hand_right_x0	hand_right_y0	hand_right_c0	pose_x0
1	1	gen_q-anger-devuapla-gul	0	general_question-anger	684.875	463.841	0.749617	624.385	310.025	0.867293	637.347	300.519	0.851349	652.038	298.791	0.914602	666.728	300.519	0.897901	681.419	306.568	0.857439	707.343	306.568	0.857483	721.169	303.112	0.875135	735.859	301.383	0.88614	749.685	305.704	0.915038	762.647	314.345	0.889401	694.381	326.443	0.902188	694.381	339.405	0.876785	0	0	0	0	0	0
2	1	gen_q-anger-devuapla-gul	1	general_question-anger	684.555	461.247	0.799968	623.589	306.293	0.850992	636.291	298.672	0.868622	651.532	297.826	0.890921	666.773	298.672	0.899026	682.015	305.446	0.845465	705.723	305.446	0.869771	719.271	300.366	0.890012	734.513	299.519	0.899772	748.907	304.6	0.880679	760.762	312.22	0.930406	693.869	324.075	0.855994	693.869	336.776	0.846489	0	0	0	406.435	945.262	0.214938
3	1	gen_q-anger-devuapla-gul	2	general_question-anger	678.062	457.943	0.841394	621.23	305.259	0.8877	631.409	297.624	0.877367	648.374	295.08	0.837326	663.642	297.624	0.923094	677.214	304.41	0.888775	704.358	304.41	0.873452	717.93	298.473	0.923339	732.35	298.473	0.968508	745.922	304.41	0.93309	758.646	312.045	0.935959	690.786	320.527	0.85341	690.786	332.403	0.900052	0	0	0	456.274	926.052	0.0588131
4	1	gen_q-anger-devuapla-gul	3	general_question-anger	678.062	457.943	0.841394	621.23	305.259	0.8877	631.409	297.624	0.877367	648.374	295.08	0.837326	663.642	297.624	0.923094	677.214	304.41	0.888775	704.358	304.41	0.873452	717.93	298.473	0.923339	732.35	298.473	0.968508	745.922	304.41	0.93309	758.646	312.045	0.935959	690.786	320.527	0.85341	690.786	332.403	0.900052	0	0	0	456.274	926.052	0.0588131
5	1	gen_q-anger-devuapla-gul	4	general_question-anger	673.917	456.429	0.849786	618.839	303.905	0.822487	629.007	294.584	0.855019	645.954	293.736	0.883658	660.359	295.431	0.907115	673.917	301.362	0.8848	700.185	303.905	0.780585	713.742	299.668	0.867435	728.148	298.82	0.896165	741.705	301.362	0.916134	753.568	311.531	0.823813	687.474	320.852	0.897441	687.474	333.562	0.881964	0	0	0	428.037	779.805	0.108105
6	1	gen_q-anger-devuapla-gul	5	general_question-anger	669.697	456.109	0.800234	612.97	304.28	0.8428	625.483	295.104	0.917842	639.665	294.27	0.877864	655.515	295.104	0.877002	669.697	301.778	0.860937	698.061	301.778	0.851793	711.408	298.441	0.86559	725.59	298.441	0.891132	738.938	301.778	0.930346	750.617	310.954	0.85455	683.879	320.965	0.869058	684.713	332.644	0.852028	722.921	1096.1	0.0145518	575.567	730.465	0.0248653
7	1	gen_q-anger-devuapla-gul	6	general_question-anger	667.963	456.52	0.871059	612.539	303.686	0.837643	623.456	295.288	0.875068	640.251	294.449	0.898484	654.527	296.128	0.92181	667.963	302.006	0.890983	694.834	302.846	0.831345	708.27	300.327	0.882408	722.546	299.487	0.895823	735.982	302.006	0.931793	747.739	310.404	0.862139	681.398	321.321	0.914065	681.398	333.077	0.895167	0	0	0	610.136	632.819	0.0356744
8	1	gen_q-anger-devuapla-gul	7	general_question-anger	664.611	457.872	0.797524	609.198	306.125	0.858826	622.838	300.157	0.860855	636.478	298.452	0.868508	650.971	302.715	0.932213	663.758	308.683	0.90157	689.334	308.683	0.784441	702.974	303.568	0.855619	718.319	302.715	0.905797	731.959	306.125	0.862144	743.042	315.503	0.819972	677.399	323.175	0.910648	677.399	335.11	0.898253	0	0	0	554.45	682.639	0.0719491
9	1	gen_q-anger-devuapla-gul	8	general_question-anger	664.611	457.872	0.797524	609.198	306.125	0.858826	622.838	300.157	0.860855	636.478	298.452	0.868508	650.971	302.715	0.932213	663.758	308.683	0.90157	689.334	308.683	0.784441	702.974	303.568	0.855619	718.319	302.715	0.905797	731.959	306.125	0.862144	743.042	315.503	0.819972	677.399	323.175	0.910648	677.399	335.11	0.898253	0	0	0	554.45	682.639	0.0719491
10	1	gen_q-anger-devuapla-gul	9	general_question-anger	662.94	461.676	0.715216	608.171	308.323	0.830338	620.81	302.425	0.866477	635.134	301.582	0.835316	648.616	305.795	0.929883	661.255	311.693	0.918764	686.533	311.693	0.796173	700.857	306.638	0.846165	715.181	305.795	0.919829	729.505	309.166	0.845683	742.144	315.064	0.806627	674.736	326.018	0.908129	674.736	338.657	0.920983	0	0	0	614.476	614.887	0.257569
11	1	gen_q-anger-devuapla-gul	10	general_question-anger	661.427	462.652	0.661756	607.477	313.448	0.807737	620.122	307.547	0.884872	634.452	307.547	0.897429	647.939	310.919	0.89676	660.584	315.977	0.877308	682.501	316.82	0.794461	697.674	313.448	0.822625	714.534	311.762	0.830731	728.864	314.291	0.865957	742.351	319.349	0.780005	673.228	330.307	0.863774	673.228	342.109	0.892797	0	0	0	623.234	615.486	0.373827
12	1	gen_q-anger-devuapla-gul	11	general_question-anger	663.742	472.195	0.708929	608.208	318.856	0.767023	620.641	313.883	0.796578	635.561	316.369	0.859464	648.823	319.685	0.925891	662.084	326.316	0.873426	681.148	325.487	0.787367	696.068	319.685	0.847549	714.303	318.856	0.857969	730.051	320.514	0.764558	744.142	325.487	0.655333	672.031	339.577	0.839546	671.202	352.01	0.883674	0	0	0	622.476	617.945	0.387078
13	1	gen_q-anger-devuapla-gul	12	general_question-anger	659.429	481.396	0.67953	606.241	327.65	0.828937	619.538	322.663	0.897067	633.666	323.494	0.92033	646.963	328.481	0.905575	660.26	335.129	0.842193	681.037	335.129	0.80962	697.658	329.312	0.85259	713.448	328.481	0.863789	729.239	329.312	0.80392	742.536	335.129	0.699859	672.726	348.426	0.911651	672.726	361.723	0.924511	0	0	0	611.954	638.008	0.384001
14	1	gen_q-anger-devuapla-gul	13	general_question-anger	659.429	481.396	0.67953	606.241	327.65	0.828937	619.538	322.663	0.897067	633.666	323.494	0.92033	646.963	328.481	0.905575	660.26	335.129	0.842193	681.037	335.129	0.80962	697.658	329.312	0.85259	713.448	328.481	0.863789	729.239	329.312	0.80392	742.536	335.129	0.699859	672.726	348.426	0.911651	672.726	361.723	0.924511	0	0	0	611.954	638.008	0.384001
15	1	gen_q-anger-devuapla-gul	14	general_question-anger	654.764	486.126	0.622949	605.287	331.098	0.826702	618.481	326.975	0.859787	632.499	327.799	0.90972	645.693	330.273	0.911661	658.887	336.87	0.878707	681.152	336.87	0.783759	696.819	332.747	0.816931	711.663	329.449	0.876201	725.681	334.396	0.855263	738.875	339.344	0.759865	672.081	353.363	0.902207	672.081	366.557	0.916371	862.7	951.446	0.120441	605.047	640.731	0.420052
16	1	gen_q-anger-devuapla-gul	15	general_question-anger	655.351	486.799	0.648341	602.14	333.715	0.842576	616.057	327.984	0.838618	632.429	327.984	0.829278	647.165	331.259	0.906801	660.263	336.989	0.867705	681.547	336.989	0.808326	696.283	332.077	0.823883	712.655	330.44	0.911361	726.572	335.352	0.889684	738.851	341.901	0.851013	671.724	354.18	0.838202	670.905	365.641	0.838411	858.861	972.225	0.0255885	631.149	585.4	0.214074
17	1	gen_q-anger-devuapla-gul	16	general_question-anger	662.169	484.373	0.823565	602.654	329.299	0.803016	615.228	323.432	0.873869	629.478	322.593	0.829545	645.404	324.27	0.868818	658.816	330.976	0.845628	682.287	330.976	0.849186	699.89	325.946	0.804908	715.816	325.108	0.891606	731.743	330.138	0.827475	743.478	337.682	0.797789	671.389	347.741	0.8217	672.228	361.152	0.847311	869.91	946.777	0.0953249	595.188	686.618	0.0459456
18	1	gen_q-anger-devuapla-gul	17	general_question-anger	668.371	477.583	0.794242	601.087	324.037	0.825569	614.026	312.823	0.911604	629.553	311.098	0.820956	647.668	312.823	0.890839	662.333	320.587	0.825728	683.898	320.587	0.799937	700.288	315.411	0.790044	717.54	312.823	0.883785	733.067	317.999	0.815429	746.006	325.763	0.856229	676.134	339.565	0.928773	676.134	353.366	0.955764	865.564	954.384	0.102865	519.707	777.525	0.0553319
19	1	gen_q-anger-devuapla-gul	18	general_question-anger	668.371	477.583	0.794242	601.087	324.037	0.825569	614.026	312.823	0.911604	629.553	311.098	0.820956	647.668	312.823	0.890839	662.333	320.587	0.825728	683.898	320.587	0.799937	700.288	315.411	0.790044	717.54	312.823	0.883785	733.067	317.999	0.815429	746.006	325.763	0.856229	676.134	339.565	0.928773	676.134	353.366	0.955764	865.564	954.384	0.102865	519.707	777.525	0.0553319
20	1	gen_q-anger-devuapla-gul	19	general_question-anger	668.595	474.465	0.834172	606.043	315.943	0.913389	618.896	303.947	0.873672	633.463	302.233	0.926013	648.03	303.09	0.915743	662.597	309.945	0.838809	690.017	309.945	0.831545	704.583	303.09	0.865031	721.721	302.233	0.888017	736.288	303.947	0.872495	749.141	313.372	0.830344	678.02	331.367	0.831857	678.877	344.22	0.829417	869.363	923.042	0.113297	381.491	805.974	0.199681
21	1	gen_q-anger-devuapla-gul	20	general_question-anger	670.582	477.382	0.788289	610.993	310.704	0.878346	623.947	302.932	0.882176	638.628	302.068	0.88286	653.31	303.795	0.863107	667.991	310.704	0.792365	696.491	310.704	0.822846	711.172	303.795	0.870217	727.581	302.068	0.908598	742.262	304.659	0.892786	752.626	316.75	0.896794	680.082	333.158	0.809752	680.945	346.113	0.836921	867.009	878.081	0.16764	503.585	880.904	0.307499
22	1	gen_q-anger-devuapla-gul	21	general_question-anger	676.233	484.453	0.858858	614.446	320.801	0.870917	624.465	309.111	0.85203	641.999	307.441	0.875992	656.194	309.111	0.893142	670.388	316.626	0.795296	702.117	315.791	0.849583	715.476	309.111	0.915171	730.505	306.606	0.839287	748.04	309.946	0.826011	756.389	322.47	0.916583	686.252	341.675	0.818384	685.417	355.869	0.822057	916.662	916.337	0.0389605	545.445	731.936	0.022826
23	1	gen_q-anger-devuapla-gul	22	general_question-anger	679.097	495.96	0.829329	614.011	321.562	0.8406	624.859	309.88	0.904859	639.044	304.874	0.8395	656.568	309.046	0.866862	670.753	315.721	0.820233	702.462	315.721	0.798572	717.482	308.211	0.857451	733.336	303.205	0.853971	750.859	309.046	0.865785	759.203	322.397	0.862385	688.276	340.754	0.7882	689.111	355.774	0.796042	896.319	760.743	0.0735698	605.383	654.273	0.0354622
24	1	gen_q-anger-devuapla-gul	23	general_question-anger	682.153	499.646	0.748603	614.305	317.616	0.794724	625.889	306.032	0.831612	640.783	301.067	0.842426	658.986	301.895	0.884744	674.706	308.514	0.76346	702.011	308.514	0.738937	718.559	301.895	0.902058	735.935	299.413	0.806859	752.483	303.55	0.831085	761.585	319.27	0.789374	689.6	334.991	0.739604	689.6	349.057	0.763516	989.735	661.683	0.0321366	372.961	628.624	0.030904
25	1	gen_q-anger-devuapla-gul	24	general_question-anger	682.153	499.646	0.748603	614.305	317.616	0.794724	625.889	306.032	0.831612	640.783	301.067	0.842426	658.986	301.895	0.884744	674.706	308.514	0.76346	702.011	308.514	0.738937	718.559	301.895	0.902058	735.935	299.413	0.806859	752.483	303.55	0.831085	761.585	319.27	0.789374	689.6	334.991	0.739604	689.6	349.057	0.763516	989.735	661.683	0.0321366	372.961	628.624	0.030904
26	1	gen_q-anger-devuapla-gul	25	general_question-anger	681.959	498.68	0.704051	617.263	314.975	0.860466	629.244	302.195	0.827103	646.017	300.598	0.820394	662.79	302.994	0.833489	681.161	312.579	0.77327	708.317	308.585	0.79312	724.292	301.397	0.854717	739.467	299.799	0.827594	757.039	304.592	0.801017	765.026	318.969	0.849295	693.94	337.339	0.800248	693.94	351.716	0.863449	936.402	702.414	0.0411636	511.231	795.075	0.024951
27	1	gen_q-anger-devuapla-gul	26	general_question-anger	683.022	497.605	0.763338	619.316	318.918	0.842544	632.524	309.595	0.843227	650.392	306.488	0.836596	666.707	311.149	0.813946	681.468	321.249	0.741436	709.437	317.364	0.739564	724.975	310.372	0.874872	741.29	306.488	0.816839	756.828	311.149	0.870935	767.704	323.579	0.858189	694.676	346.886	0.749685	694.676	360.871	0.835311	930.481	710.111	0.0274399	536.432	660.512	0.0529745
28	1	gen_q-anger-devuapla-gul	27	general_question-anger	688.4	506.631	0.703035	619.179	331.27	0.78941	631.485	321.271	0.798232	646.098	320.502	0.877213	663.788	322.041	0.804573	679.171	328.963	0.735826	706.09	329.732	0.74426	721.473	322.81	0.78941	738.393	320.502	0.887059	756.083	322.041	0.848472	768.389	332.808	0.798281	691.477	355.113	0.754352	689.938	371.265	0.812543	942.757	773.36	0.0755119	370.396	789.101	0.0296142
29	1	gen_q-anger-devuapla-gul	28	general_question-anger	682.588	512.461	0.719203	618.601	340.494	0.866031	631.398	333.295	0.891197	646.595	330.896	0.809135	663.392	334.095	0.912593	676.989	339.694	0.845298	706.584	339.694	0.808185	721.781	333.295	0.901162	739.377	332.496	0.85466	753.775	334.895	0.883167	766.572	345.293	0.895019	693.786	360.49	0.814571	694.586	378.087	0.838939	942.382	927.681	0.267633	391.065	908.222	0.235319
30	1	gen_q-anger-devuapla-gul	29	general_question-anger	682.588	512.461	0.719203	618.601	340.494	0.866031	631.398	333.295	0.891197	646.595	330.896	0.809135	663.392	334.095	0.912593	676.989	339.694	0.845298	706.584	339.694	0.808185	721.781	333.295	0.901162	739.377	332.496	0.85466	753.775	334.895	0.883167	766.572	345.293	0.895019	693.786	360.49	0.814571	694.586	378.087	0.838939	942.382	927.681	0.267633	391.065	908.222	0.235319
31	1	gen_q-anger-devuapla-gul	30	general_question-anger	682.359	511.319	0.688219	619.421	343.484	0.87314	632.331	336.222	0.899628	650.083	336.222	0.872671	664.607	338.643	0.857384	679.131	343.484	0.787614	708.18	342.677	0.80742	722.704	336.222	0.886778	739.649	335.415	0.8759	754.98	338.643	0.871697	767.89	347.519	0.887135	695.269	362.85	0.81689	695.269	380.601	0.856312	938.27	783.533	0.066434	397.446	929.376	0.205051
32	1	gen_q-anger-devuapla-gul	31	general_question-anger	680.138	513.696	0.73921	621.517	343.612	0.826631	634.728	338.658	0.817891	650.415	336.181	0.855557	665.277	340.309	0.878071	679.313	345.263	0.802924	707.385	343.612	0.766258	723.898	339.484	0.854952	738.76	336.181	0.859702	756.924	340.309	0.88768	770.134	347.74	0.916196	693.349	362.602	0.798241	693.349	380.766	0.845384	916.562	775.999	0.168475	399.284	935.357	0.265497
33	1	gen_q-anger-devuapla-gul	32	general_question-anger	685.381	517.104	0.759543	623.046	344.419	0.8296	637.366	337.68	0.842178	652.528	336.838	0.855428	667.691	338.522	0.890889	684.538	345.261	0.876036	709.809	344.419	0.787207	725.814	337.68	0.881738	741.819	335.153	0.825981	759.509	338.522	0.908232	772.987	345.261	0.910417	697.174	363.793	0.812892	695.489	379.798	0.855318	926.627	832.52	0.0857625	396.414	934.521	0.0645607
34	1	gen_q-anger-devuapla-gul	33	general_question-anger	690.36	519.356	0.708205	621.848	342.08	0.84585	636.407	333.516	0.829877	651.822	331.803	0.872285	668.094	336.085	0.859472	684.365	342.08	0.828763	712.627	340.367	0.794143	727.186	335.228	0.834508	746.027	332.659	0.828982	761.442	336.085	0.92089	774.288	343.792	0.918276	699.781	359.208	0.84126	699.781	378.049	0.906905	917.789	924.864	0.112491	393.066	948.969	0.132399
35	1	gen_q-anger-devuapla-gul	34	general_question-anger	690.36	519.356	0.708205	621.848	342.08	0.84585	636.407	333.516	0.829877	651.822	331.803	0.872285	668.094	336.085	0.859472	684.365	342.08	0.828763	712.627	340.367	0.794143	727.186	335.228	0.834508	746.027	332.659	0.828982	761.442	336.085	0.92089	774.288	343.792	0.918276	699.781	359.208	0.84126	699.781	378.049	0.906905	917.789	924.864	0.112491	393.066	948.969	0.132399
36	1	gen_q-anger-devuapla-gul	35	general_question-anger	687.819	516.514	0.75343	622.66	339.782	0.944591	636.049	332.641	0.930473	652.115	331.749	0.872301	669.075	333.534	0.898032	685.141	339.782	0.869876	711.919	339.782	0.804517	728.878	333.534	0.904978	744.945	332.641	0.888014	762.796	333.534	0.871137	777.078	340.674	0.846069	700.315	360.311	0.884775	700.315	376.378	0.950494	907.964	947.651	0.318402	398.763	945.907	0.267707
37	1	gen_q-anger-devuapla-gul	36	general_question-anger	686.71	512.413	0.831666	622.63	340.644	0.934187	636.87	333.524	0.900237	652.89	330.854	0.846795	670.69	333.524	0.885461	686.71	340.644	0.876199	710.739	339.754	0.791847	729.429	333.524	0.885437	745.449	332.634	0.848265	764.139	334.414	0.885637	777.489	341.534	0.862197	700.059	361.114	0.844696	700.059	377.134	0.92349	893.531	965.627	0.0227435	398.671	952.12	0.234788
38	1	gen_q-anger-devuapla-gul	37	general_question-anger	686.75	508.221	0.809553	622.626	339.897	0.880829	636.876	331.881	0.88541	652.906	330.1	0.873313	671.609	333.662	0.861255	686.75	340.787	0.83056	712.577	339.006	0.766469	729.499	334.553	0.865375	745.53	331.881	0.831707	764.232	335.444	0.869262	776.701	343.459	0.869622	701.89	357.709	0.921904	700.999	375.521	0.873911	892.466	944.513	0.0418921	396.616	949.761	0.246138
39	1	gen_q-anger-devuapla-gul	38	general_question-anger	685.876	507.06	0.79119	623.587	339.771	0.931281	637.825	331.762	0.888192	653.842	328.203	0.859371	671.638	333.542	0.895222	686.766	339.771	0.878186	715.24	337.991	0.813769	730.368	333.542	0.892641	748.164	332.652	0.849001	765.071	334.432	0.920775	778.419	342.44	0.857519	701.893	357.568	0.868954	701.003	376.254	0.92859	887.563	933.223	0.0467676	399.032	950.331	0.257052
40	1	gen_q-anger-devuapla-gul	39	general_question-anger	685.876	507.06	0.79119	623.587	339.771	0.931281	637.825	331.762	0.888192	653.842	328.203	0.859371	671.638	333.542	0.895222	686.766	339.771	0.878186	715.24	337.991	0.813769	730.368	333.542	0.892641	748.164	332.652	0.849001	765.071	334.432	0.920775	778.419	342.44	0.857519	701.893	357.568	0.868954	701.003	376.254	0.92859	887.563	933.223	0.0467676	399.032	950.331	0.257052
41	1	gen_q-anger-devuapla-gul	40	general_question-anger	687.341	506.347	0.865448	623.922	340.206	0.915994	638.213	332.166	0.890001	654.291	329.487	0.847253	672.156	333.953	0.89443	687.341	340.206	0.875016	715.925	340.206	0.816669	731.11	333.953	0.907526	747.188	333.06	0.831798	765.052	334.846	0.883038	777.558	341.992	0.853613	701.633	358.07	0.882164	701.633	376.828	0.927662	0	0	0	393.299	920.089	0.0709024
42	1	gen_q-anger-devuapla-gul	41	general_question-anger	688.561	505.667	0.793866	623.599	341.038	0.899333	637.837	332.139	0.880712	654.745	329.469	0.84538	672.543	333.919	0.887585	687.671	340.148	0.838429	714.368	340.148	0.782778	730.386	333.919	0.885553	746.404	331.249	0.81136	765.092	334.809	0.91402	778.44	342.818	0.898463	701.909	357.946	0.89647	701.909	376.633	0.894421	0	0	0	408.363	939.689	0.138527
43	1	gen_q-anger-devuapla-gul	42	general_question-anger	689.061	502.177	0.816525	623.331	340.103	0.887877	637.737	330.198	0.891964	653.044	328.397	0.881516	671.053	332.899	0.847251	686.36	338.302	0.827425	715.173	338.302	0.800555	731.38	333.8	0.880655	746.687	331.099	0.831511	765.596	334.7	0.877805	777.301	342.804	0.862566	701.667	357.211	0.947861	701.667	374.318	0.887746	0	0	0	413.073	948.777	0.198891
44	1	gen_q-anger-devuapla-gul	43	general_question-anger	687.954	501.59	0.764096	623.452	337.242	0.878246	637.589	329.29	0.904554	654.377	328.406	0.851534	672.049	331.057	0.865757	687.07	336.359	0.862122	714.461	337.242	0.808787	729.482	333.708	0.863244	747.154	331.057	0.82009	763.942	334.592	0.93018	777.196	341.66	0.915059	701.208	356.681	0.93762	701.208	372.586	0.890171	0	0	0	420.349	945.966	0.0892878
45	1	gen_q-anger-devuapla-gul	44	general_question-anger	687.954	501.59	0.764096	623.452	337.242	0.878246	637.589	329.29	0.904554	654.377	328.406	0.851534	672.049	331.057	0.865757	687.07	336.359	0.862122	714.461	337.242	0.808787	729.482	333.708	0.863244	747.154	331.057	0.82009	763.942	334.592	0.93018	777.196	341.66	0.915059	701.208	356.681	0.93762	701.208	372.586	0.890171	0	0	0	420.349	945.966	0.0892878
46	1	gen_q-anger-devuapla-gul	45	general_question-anger	688.39	497.191	0.801545	625.21	335.63	0.831794	638.749	327.507	0.828727	656.8	325.702	0.870944	672.144	331.117	0.931396	687.488	337.435	0.884964	714.565	338.338	0.810019	729.909	332.02	0.910663	745.253	331.117	0.899701	763.304	332.02	0.851225	775.037	341.046	0.842925	701.929	354.584	0.899771	701.929	372.636	0.868677	0	0	0	421.595	939.766	0.11158
47	1	gen_q-anger-devuapla-gul	46	general_question-anger	690.016	494.588	0.760856	624.279	335.068	0.852395	638.303	326.303	0.851991	655.833	324.55	0.870001	671.61	328.932	0.915728	686.51	335.944	0.871147	715.434	335.944	0.811249	731.211	329.809	0.840476	747.864	329.809	0.890037	762.764	330.685	0.916162	775.912	339.45	0.846674	701.41	355.227	0.826411	700.534	371.88	0.922949	0	0	0	433.45	934.511	0.0514917
48	1	gen_q-anger-devuapla-gul	47	general_question-anger	689.998	494.569	0.757694	623.387	332.424	0.877942	637.41	323.66	0.85204	655.816	321.907	0.849171	671.592	327.165	0.949332	686.492	334.177	0.885969	714.538	333.301	0.846416	729.438	327.165	0.881527	746.967	327.165	0.88198	762.744	328.918	0.903268	775.89	336.807	0.836632	700.515	350.83	0.85441	700.515	368.359	0.919076	0	0	0	426.338	951.973	0.225777
49	1	gen_q-anger-devuapla-gul	48	general_question-anger	689.933	491.005	0.759664	624.64	331.301	0.842671	637.875	322.478	0.84263	655.522	320.713	0.863603	671.404	325.125	0.904617	686.403	331.301	0.864899	713.756	332.184	0.849374	728.756	326.007	0.91727	743.755	325.125	0.868348	761.402	326.89	0.860889	771.99	334.831	0.859888	700.521	349.831	0.882407	700.521	366.595	0.893601	0	0	0	430.139	946.945	0.209668
50	1	gen_q-anger-devuapla-gul	49	general_question-anger	689.264	486.807	0.754627	623.985	329.784	0.841161	638.1	320.963	0.826855	655.743	318.316	0.843296	671.621	322.727	0.930837	686.618	329.784	0.860314	713.082	328.902	0.838757	728.079	323.609	0.913856	743.957	322.727	0.882699	761.6	324.491	0.857628	773.068	334.195	0.80857	699.85	347.427	0.82383	699.85	364.188	0.868475	0	0	0	428.281	951.934	0.238261
51	1	gen_q-anger-devuapla-gul	50	general_question-anger	689.264	486.807	0.754627	623.985	329.784	0.841161	638.1	320.963	0.826855	655.743	318.316	0.843296	671.621	322.727	0.930837	686.618	329.784	0.860314	713.082	328.902	0.838757	728.079	323.609	0.913856	743.957	322.727	0.882699	761.6	324.491	0.857628	773.068	334.195	0.80857	699.85	347.427	0.82383	699.85	364.188	0.868475	0	0	0	428.281	951.934	0.238261
52	1	gen_q-anger-devuapla-gul	51	general_question-anger	688.044	484.759	0.761597	624.706	328.584	0.904301	637.721	318.172	0.88274	654.206	316.437	0.864668	671.559	320.775	0.856333	686.309	326.848	0.840564	713.206	327.716	0.781313	727.956	322.51	0.907091	742.706	320.775	0.860869	760.059	323.378	0.863121	771.338	331.187	0.879311	700.191	344.201	0.922874	700.191	359.819	0.890266	0	0	0	424.014	944.928	0.114017
53	1	gen_q-anger-devuapla-gul	52	general_question-anger	690.198	480.807	0.767244	625.381	323.144	0.811206	639.395	315.261	0.829693	656.913	314.385	0.91734	671.804	318.765	0.86657	686.694	324.896	0.791634	712.971	324.896	0.805709	727.861	319.641	0.899862	742.752	317.889	0.842599	759.394	321.393	0.866019	769.905	328.4	0.891607	699.832	342.414	0.952357	699.832	356.429	0.936613	0	0	0	0	0	0
54	1	gen_q-anger-devuapla-gul	53	general_question-anger	690.485	478.611	0.814166	624.419	320.739	0.895335	638.147	313.017	0.88674	656.165	312.159	0.859221	671.609	313.875	0.920581	686.195	320.739	0.848524	712.793	320.739	0.874255	727.379	316.449	0.846061	742.823	314.733	0.85527	759.125	319.023	0.863642	768.563	326.745	0.875535	699.065	339.615	0.888434	699.923	354.201	0.891513	0	0	0	0	0	0
55	1	gen_q-anger-devuapla-gul	54	general_question-anger	688.656	472.421	0.734867	627.247	317.602	0.895713	638.491	309.817	0.864406	655.789	308.952	0.850851	670.493	310.682	0.940477	684.332	317.602	0.907622	712.874	317.602	0.874231	726.712	313.277	0.87178	741.416	311.547	0.874768	757.849	316.737	0.86109	768.228	324.521	0.939684	699.035	337.495	0.914161	699.035	351.333	0.929658	0	0	0	427.59	955.673	0.257253
56	1	gen_q-anger-devuapla-gul	55	general_question-anger	688.656	472.421	0.734867	627.247	317.602	0.895713	638.491	309.817	0.864406	655.789	308.952	0.850851	670.493	310.682	0.940477	684.332	317.602	0.907622	712.874	317.602	0.874231	726.712	313.277	0.87178	741.416	311.547	0.874768	757.849	316.737	0.86109	768.228	324.521	0.939684	699.035	337.495	0.914161	699.035	351.333	0.929658	0	0	0	427.59	955.673	0.257253
57	1	gen_q-anger-devuapla-gul	56	general_question-anger	684.131	470.714	0.785413	625.511	315.543	0.872755	638.442	308.647	0.858214	654.821	306.923	0.862157	669.476	309.509	0.922445	684.131	315.543	0.865944	710.854	315.543	0.850464	724.647	310.371	0.872714	741.888	309.509	0.868996	757.405	315.543	0.883865	767.75	323.302	0.90402	698.786	334.508	0.825937	698.786	349.163	0.856272	0	0	0	430.792	951.331	0.118063
58	1	gen_q-anger-devuapla-gul	57	general_question-anger	683.081	467.322	0.77047	625.42	314.131	0.881585	638.329	306.385	0.842941	653.82	302.943	0.883781	669.311	308.106	0.883132	684.803	314.131	0.810449	709.761	314.991	0.852396	724.391	308.967	0.865974	741.604	308.967	0.900142	756.234	314.131	0.890041	766.562	321.876	0.885549	696.851	332.204	0.803012	696.851	345.113	0.837414	0	0	0	427.462	953.966	0.189462
59	1	gen_q-anger-devuapla-gul	58	general_question-anger	683.26	464.872	0.747298	624.029	312.931	0.876939	637.764	303.489	0.844084	653.215	301.772	0.906167	667.809	306.922	0.877627	683.26	312.931	0.80987	708.155	312.931	0.845606	721.889	307.781	0.923563	737.341	307.781	0.899501	752.793	312.073	0.837103	763.094	320.657	0.957235	696.137	329.241	0.816344	696.137	342.118	0.845156	0	0	0	426.353	957.118	0.262002
60	2	gen_q-anger-devupala-shyr	0	general_question-anger	684.121	517.833	0.844805	608.239	364.217	0.911068	617.493	355.888	0.87375	631.374	354.963	0.892077	646.18	354.963	0.888778	660.987	355.888	0.902284	685.972	354.963	0.865461	702.629	348.485	0.858058	718.361	347.56	0.889578	734.093	346.634	0.91235	747.974	350.336	0.84857	674.867	378.098	0.88624	675.793	391.979	0.942585	759.322	1066.31	0.00197099	637.454	1129.69	0.014677
61	2	gen_q-anger-devupala-shyr	1	general_question-anger	685.436	516.424	0.808716	609.132	363.817	0.899376	617.308	356.55	0.915587	631.842	354.733	0.891939	646.376	354.733	0.860063	660.91	355.642	0.885356	687.253	355.642	0.871977	702.695	349.283	0.908787	718.137	347.466	0.920004	733.58	346.558	0.903256	747.205	350.191	0.901164	675.444	378.351	0.891222	675.444	391.977	0.919936	770.094	1076.91	0.00197099	574.956	1065.52	0.00197099
62	2	gen_q-anger-devupala-shyr	2	general_question-anger	685.097	516.889	0.789599	608.847	364.387	0.933145	618.033	356.119	0.883484	631.814	354.281	0.856571	646.513	354.281	0.848062	661.212	356.119	0.906359	686.016	355.2	0.846357	702.552	348.769	0.878087	718.17	346.013	0.871658	733.788	345.095	0.894061	747.568	349.688	0.895152	674.992	377.249	0.855189	675.911	391.029	0.891682	786.821	1085.19	0.00197099	581.792	1067.06	0.00197099
63	2	gen_q-anger-devupala-shyr	3	general_question-anger	687.867	512.535	0.787814	609.221	362.646	0.9376	618.474	354.318	0.863283	632.353	350.617	0.827812	647.157	351.543	0.830891	661.96	354.318	0.897377	687.867	352.468	0.839569	703.596	346.916	0.887289	718.4	342.29	0.866926	734.13	342.29	0.906373	748.008	347.842	0.901022	675.839	374.674	0.860002	676.764	387.627	0.858489	765.425	1085.01	0.00197099	572.663	1079.33	0.00197099
64	2	gen_q-anger-devupala-shyr	4	general_question-anger	686.173	507.733	0.822976	605.861	357.382	0.913683	618.002	348.043	0.822088	631.076	344.308	0.865977	646.951	344.308	0.878567	662.827	346.176	0.836811	687.107	344.308	0.898728	702.049	338.705	0.911497	717.924	336.837	0.968107	732.866	336.837	0.95053	746.874	344.308	0.938777	676.835	365.787	0.851295	678.702	379.795	0.862285	765.544	1085.04	0.00197099	488.883	974.867	0.0300622
65	2	gen_q-anger-devupala-shyr	5	general_question-anger	679.098	496.992	0.812732	602.654	345.048	0.867368	612.092	336.554	0.887594	627.192	330.892	0.872707	642.292	330.892	0.8515	659.279	335.61	0.842364	684.761	332.779	0.836327	700.805	329.004	0.928025	716.848	326.173	0.888285	731.948	329.004	0.911158	746.105	336.554	0.919308	672.492	354.485	0.82287	674.379	366.754	0.849781	769.395	1080.61	0.00197099	491.432	922.332	0.290705
66	2	gen_q-anger-devupala-shyr	6	general_question-anger	668.943	489.808	0.733653	602.505	336.108	0.880551	611.429	327.183	0.942453	626.304	323.217	0.859347	642.169	323.217	0.894643	658.035	327.183	0.956441	681.834	326.191	0.909846	697.7	320.242	0.952742	713.566	320.242	0.963074	729.432	321.233	0.921014	740.339	330.158	0.846954	670.926	347.015	0.774414	670.926	358.915	0.841176	774.46	1090.62	0.00197099	582.001	597.159	0.0695728
67	2	gen_q-anger-devupala-shyr	7	general_question-anger	663.052	488.886	0.824507	598.89	334.706	0.846432	609.424	324.172	0.875919	624.746	321.299	0.914392	640.068	321.299	0.948462	655.39	323.214	0.875828	679.331	322.257	0.908272	694.654	320.341	0.951681	709.976	320.341	0.931605	725.298	321.299	0.953631	738.705	328.96	0.902088	667.84	346.198	0.790174	666.882	358.647	0.86036	770.063	1084.42	0.00197099	635.981	655.742	0.183014
68	2	gen_q-anger-devupala-shyr	8	general_question-anger	660.544	495.916	0.804012	594.961	336.236	0.869021	607.317	323.88	0.876065	621.574	321.979	0.90769	636.782	321.979	0.923631	652.94	324.831	0.870051	676.702	322.93	0.901944	692.86	321.029	0.921713	708.067	321.029	0.92631	723.275	321.979	0.919436	736.581	329.583	0.918776	664.346	348.592	0.773398	664.346	359.998	0.841017	770.445	1086.83	0.00197099	631.944	643.655	0.576032
69	2	gen_q-anger-devupala-shyr	9	general_question-anger	659.46	497.877	0.715792	593.49	338.063	0.916762	605.569	328.771	0.851734	621.365	325.055	0.842364	636.231	327.842	0.866973	652.027	330.63	0.903086	677.114	329.701	0.867006	692.909	325.055	0.835354	710.563	324.126	0.909959	726.359	327.842	0.892761	736.58	337.134	0.8862	665.964	352.929	0.83942	665.964	366.867	0.903598	777.786	1079	0.00197099	631.945	635.291	0.444879
70	2	gen_q-anger-devupala-shyr	10	general_question-anger	662.002	498.045	0.678158	588.291	345.094	0.802206	601.19	334.038	0.906839	616.854	333.116	0.904459	633.439	334.038	0.848943	650.945	340.487	0.847055	675.823	337.723	0.822001	693.329	333.116	0.83099	711.757	331.274	0.858777	727.42	333.116	0.908523	741.241	342.33	0.868083	665.687	363.522	0.787694	666.609	377.343	0.86219	801.221	1106.89	0.00439045	632.107	641.684	0.54555
71	2	gen_q-anger-devupala-shyr	11	general_question-anger	662.953	519.795	0.770225	590.084	355.164	0.889266	603.578	347.967	0.911234	617.972	347.967	0.920298	633.266	351.566	0.844732	648.559	355.164	0.86009	676.448	354.264	0.889107	691.741	347.967	0.906844	709.734	347.067	0.890959	725.927	347.067	0.944629	740.321	354.264	0.918826	662.054	378.554	0.833278	662.054	393.848	0.892024	877.55	926.119	0.0778769	633.133	666.364	0.155168
72	2	gen_q-anger-devupala-shyr	12	general_question-anger	662.489	526.737	0.877336	592.46	356.42	0.882431	605.429	351.233	0.831138	620.126	352.097	0.863998	634.824	354.691	0.924119	649.521	358.149	0.818099	677.187	356.42	0.854548	694.478	353.826	0.823868	710.04	349.503	0.939512	724.737	348.639	0.933613	738.57	355.555	0.930485	662.489	383.221	0.845746	662.489	397.054	0.900218	883.617	908.15	0.0473373	625.469	717.922	0.112085
73	2	gen_q-anger-devupala-shyr	13	general_question-anger	663.41	523.178	0.880545	591.714	355.589	0.891815	605.157	349.316	0.891086	619.497	349.316	0.905841	633.836	350.212	0.910101	649.071	356.485	0.897606	677.749	353.797	0.862639	692.985	349.316	0.871137	710.909	347.523	0.859175	727.04	346.627	0.871411	741.379	352.004	0.858356	662.514	379.786	0.82585	663.41	394.126	0.899434	774.188	830.705	0.20867	617.297	707.587	0.161211
74	2	gen_q-anger-devupala-shyr	14	general_question-anger	660.406	519.457	0.796488	592.402	346.831	0.903224	604.608	341.6	0.838388	619.43	342.471	0.85153	634.251	345.959	0.913896	649.072	349.446	0.848707	676.972	347.703	0.862005	694.409	345.087	0.815751	710.974	340.728	0.913803	725.795	340.728	0.913634	739.745	347.703	0.906241	662.15	374.73	0.852774	662.15	388.679	0.933178	827.773	809.244	0.0844545	544.285	657.003	0.0818666
75	2	gen_q-anger-devupala-shyr	15	general_question-anger	660.68	524.631	0.684345	588.913	341.625	0.887332	602.369	337.139	0.86544	616.723	337.139	0.857733	631.076	339.831	0.927648	646.327	344.316	0.849185	675.034	341.625	0.856496	692.078	338.934	0.831422	709.123	335.345	0.877493	724.374	336.242	0.877676	738.727	344.316	0.882653	660.68	369.435	0.861952	660.68	383.788	0.922374	822.94	816.795	0.0445743	561.141	634.847	0.456804
76	2	gen_q-anger-devupala-shyr	16	general_question-anger	656.873	509.833	0.804358	586.046	339.49	0.926846	599.494	333.214	0.867805	614.735	332.317	0.896947	629.08	335.007	0.852438	644.321	338.593	0.901699	673.907	338.593	0.88185	690.941	332.317	0.853835	707.976	331.421	0.943514	723.217	331.421	0.957309	736.665	338.593	0.951125	658.666	363.697	0.819416	658.666	379.834	0.885963	781.25	781.308	0.357498	580.038	536.825	0.096674
77	2	gen_q-anger-devupala-shyr	17	general_question-anger	660.079	509.647	0.799533	585.072	339.095	0.933862	598.466	331.952	0.894318	613.646	331.059	0.907164	628.826	331.952	0.90241	644.899	337.31	0.85878	672.58	336.417	0.835916	691.332	331.059	0.870229	706.512	329.273	0.906821	721.692	329.273	0.88752	735.086	336.417	0.886454	657.4	360.526	0.854393	657.4	375.706	0.873277	777.673	789.036	0.11447	571.953	812.955	0.199241
78	2	gen_q-anger-devupala-shyr	18	general_question-anger	660.12	509.807	0.833565	584.896	337.344	0.846046	597.739	328.17	0.890602	612.417	327.253	0.90344	628.012	330.922	0.832368	646.359	333.674	0.860914	672.963	333.674	0.874502	690.393	329.087	0.8198	706.905	326.335	0.931296	722.5	326.335	0.943463	736.261	334.592	0.920915	657.368	360.278	0.802685	657.368	374.955	0.839935	849.976	804.354	0.0651943	489.146	866.73	0.0806843
79	2	gen_q-anger-devupala-shyr	19	general_question-anger	658.991	510.457	0.781756	585.161	338.803	0.870473	596.235	330.497	0.917398	611.924	330.497	0.867867	628.536	331.42	0.846709	645.147	336.957	0.9128	674.679	336.957	0.889956	690.368	330.497	0.897722	705.134	329.574	0.97129	720.823	329.574	0.960781	734.666	336.957	0.933071	657.145	360.029	0.816014	658.068	374.795	0.83595	961.216	939.497	0.0788549	531.038	942.553	0.251045
80	2	gen_q-anger-devupala-shyr	20	general_question-anger	657.476	509.088	0.804239	584.671	341.006	0.87914	595.457	333.815	0.874902	612.534	332.917	0.846729	628.714	334.714	0.904361	644.893	340.107	0.897322	672.756	339.208	0.880021	688.036	333.815	0.94865	703.317	332.917	0.915207	718.597	333.815	0.894348	731.18	341.006	0.940143	657.476	363.477	0.855208	658.375	377.858	0.897912	896.075	922.484	0.161719	557.805	947.546	0.0746082
81	2	gen_q-anger-devupala-shyr	21	general_question-anger	659.314	507.812	0.842844	585.372	341.672	0.86156	595.414	333.456	0.917546	611.845	332.543	0.865464	628.276	333.456	0.867108	645.621	339.846	0.907461	673.007	338.933	0.879528	689.438	333.456	0.913162	704.044	332.543	0.968343	719.562	332.543	0.959084	733.255	339.846	0.954147	658.401	362.667	0.836099	659.314	377.273	0.881252	925.942	921.956	0.0738745	450.675	917.792	0.140109
82	2	gen_q-anger-devupala-shyr	22	general_question-anger	659.176	507.633	0.802878	586.07	341.317	0.882801	597.95	333.093	0.951216	612.571	332.179	0.872166	629.02	333.093	0.898867	646.382	337.662	0.830186	671.97	335.834	0.847509	689.332	333.093	0.850286	705.781	331.265	0.874652	721.316	333.093	0.918074	733.196	340.403	0.887138	659.176	361.421	0.824427	660.09	376.043	0.843867	0	0	0	427.509	934.413	0.0910095
83	3	gen_q-anger-devupala-vik	0	general_question-anger	630.088	462.75	0.806371	572.606	295.958	0.821666	582.972	288.42	0.88374	597.107	286.535	0.840616	612.184	288.42	0.875992	625.377	292.189	0.8107	647.992	295.958	0.823793	665.897	294.074	0.870315	681.916	295.958	0.930187	697.936	300.67	0.856066	712.071	311.036	0.901551	635.742	311.978	0.949725	634.8	327.055	0.889492	773.684	1064.89	0.0161591	420.507	608.071	0.0922839
84	3	gen_q-anger-devupala-vik	1	general_question-anger	627.234	458.891	0.823208	571.776	291.578	0.820404	582.116	282.178	0.856228	596.216	281.238	0.853593	611.255	284.058	0.849451	626.294	286.878	0.885584	647.914	290.638	0.812048	664.833	288.758	0.867832	680.812	293.457	0.869712	699.612	298.157	0.840254	709.951	308.497	0.890262	634.754	309.437	0.940973	633.814	323.536	0.906749	767.992	1075.22	0.0196795	418.606	600.51	0.208475
85	3	gen_q-anger-devupala-vik	2	general_question-anger	625.137	457.832	0.815179	571.003	288.898	0.821588	581.27	280.498	0.867825	595.27	279.565	0.864194	610.203	281.432	0.83124	626.07	286.098	0.891263	647.537	289.832	0.797945	663.404	288.898	0.845631	681.137	292.632	0.855014	698.87	299.165	0.878218	710.07	307.565	0.856122	633.537	308.498	0.957024	631.67	322.499	0.897785	763.337	1076.55	0.0159117	416.441	586.871	0.513034
86	3	gen_q-anger-devupala-vik	3	general_question-anger	625.137	457.832	0.815179	571.003	288.898	0.821588	581.27	280.498	0.867825	595.27	279.565	0.864194	610.203	281.432	0.83124	626.07	286.098	0.891263	647.537	289.832	0.797945	663.404	288.898	0.845631	681.137	292.632	0.855014	698.87	299.165	0.878218	710.07	307.565	0.856122	633.537	308.498	0.957024	631.67	322.499	0.897785	763.337	1076.55	0.0159117	416.441	586.871	0.513034
87	3	gen_q-anger-devupala-vik	4	general_question-anger	621.971	456.515	0.758391	569.515	288.102	0.852014	580.558	279.82	0.911411	595.283	278.9	0.888391	610.007	279.82	0.911544	624.732	286.262	0.873202	646.819	287.182	0.833947	662.464	287.182	0.889182	680.869	290.863	0.809127	697.435	296.385	0.882598	708.478	307.429	0.818992	632.094	308.349	0.930482	631.174	322.153	0.882783	766.472	1078.14	0.0164274	426.187	566.885	0.367835
88	3	gen_q-anger-devupala-vik	5	general_question-anger	625.497	457.866	0.847218	570.784	287.235	0.859977	580.984	279.816	0.930964	594.894	278.889	0.894117	610.659	279.816	0.900769	625.497	286.307	0.858748	646.826	287.235	0.807549	662.591	287.235	0.881112	681.137	290.017	0.803277	697.83	295.581	0.891049	709.885	306.709	0.812037	632.916	308.564	0.920288	631.988	323.401	0.913064	869.486	962.033	0.0180491	435.474	571.242	0.474384
89	3	gen_q-anger-devupala-vik	6	general_question-anger	626.19	455.892	0.806637	572.409	286.203	0.854823	581.682	277.858	0.917393	596.518	277.858	0.894936	611.354	278.785	0.87588	626.19	284.349	0.905437	648.445	286.203	0.834649	665.135	286.203	0.816669	683.681	290.839	0.836146	699.444	297.33	0.88575	711.498	306.603	0.84563	633.608	306.603	0.907786	632.681	321.439	0.933735	871.153	981.934	0.0219101	436.564	571.15	0.563394
90	3	gen_q-anger-devupala-vik	7	general_question-anger	625.77	454.741	0.769067	570.566	284.529	0.867391	582.527	276.248	0.922481	597.248	275.328	0.879328	612.889	277.168	0.893744	627.61	281.768	0.82303	649.692	284.529	0.859853	669.013	284.529	0.83834	685.574	288.209	0.856158	701.215	293.729	0.896708	714.096	304.77	0.871011	636.811	304.77	0.879423	634.971	319.491	0.92495	883.256	989.6	0.0166638	436.445	575.786	0.532586
91	3	gen_q-anger-devupala-vik	8	general_question-anger	623.887	449.845	0.730393	576.4	280.384	0.886393	586.643	272.935	0.828376	601.54	270.142	0.819781	616.438	273.866	0.831873	631.336	277.591	0.794861	652.751	281.315	0.819294	673.235	281.315	0.854556	689.064	285.04	0.850049	703.962	291.557	0.863808	716.997	303.662	0.88352	639.716	302.731	0.848124	636.922	314.835	0.870833	873.366	992.053	0.0152531	422.973	552.296	0.18293
92	3	gen_q-anger-devupala-vik	9	general_question-anger	623.887	449.845	0.730393	576.4	280.384	0.886393	586.643	272.935	0.828376	601.54	270.142	0.819781	616.438	273.866	0.831873	631.336	277.591	0.794861	652.751	281.315	0.819294	673.235	281.315	0.854556	689.064	285.04	0.850049	703.962	291.557	0.863808	716.997	303.662	0.88352	639.716	302.731	0.848124	636.922	314.835	0.870833	873.366	992.053	0.0152531	422.973	552.296	0.18293
93	3	gen_q-anger-devupala-vik	10	general_question-anger	625.15	446.557	0.797984	579.466	274.787	0.871081	590.43	267.478	0.846902	605.049	266.564	0.819838	620.581	267.478	0.860775	636.114	272.96	0.795371	658.956	276.615	0.782664	676.315	277.528	0.840618	691.848	282.097	0.882392	709.207	290.32	0.865669	719.258	301.284	0.850982	644.337	296.715	0.896553	639.768	311.334	0.896682	886.558	989.576	0.0189577	413.539	572.665	0.342684
94	3	gen_q-anger-devupala-vik	11	general_question-anger	621.897	442.594	0.788488	581.633	270.3	0.819336	591.933	262.809	0.895075	606.915	262.809	0.890423	621.897	263.745	0.848194	636.879	270.3	0.879899	658.416	274.045	0.819378	676.207	275.918	0.814548	694.935	279.663	0.826771	710.853	289.964	0.858954	719.281	300.264	0.864564	643.434	292.773	0.914721	641.561	306.819	0.87255	880.407	989.436	0.0182212	416.388	571.026	0.317505
95	3	gen_q-anger-devupala-vik	12	general_question-anger	617.383	442.595	0.743907	578.463	270.234	0.825495	590.509	262.82	0.907137	605.336	260.967	0.844287	620.163	262.82	0.889838	634.99	269.307	0.840587	657.23	272.087	0.838451	675.764	275.794	0.787771	693.37	279.5	0.867862	708.197	289.694	0.847498	716.537	300.814	0.88362	642.403	292.474	0.925569	640.55	305.447	0.855574	767.592	1066.6	0.0156031	441.869	564.186	0.0613401
96	3	gen_q-anger-devupala-vik	13	general_question-anger	609.016	439.204	0.807693	574.661	267.426	0.823919	587.66	260.926	0.926992	602.516	259.997	0.875032	617.373	261.854	0.839632	633.158	268.354	0.834969	654.514	272.997	0.83366	671.228	274.854	0.834744	689.798	281.354	0.829351	704.655	289.71	0.895491	713.94	301.781	0.834526	639.658	291.567	0.925228	635.943	305.495	0.852314	764.971	1065.69	0.0160567	633.158	432.94	0.0484095
97	3	gen_q-anger-devupala-vik	14	general_question-anger	609.016	439.204	0.807693	574.661	267.426	0.823919	587.66	260.926	0.926992	602.516	259.997	0.875032	617.373	261.854	0.839632	633.158	268.354	0.834969	654.514	272.997	0.83366	671.228	274.854	0.834744	689.798	281.354	0.829351	704.655	289.71	0.895491	713.94	301.781	0.834526	639.658	291.567	0.925228	635.943	305.495	0.852314	764.971	1065.69	0.0160567	633.158	432.94	0.0484095
98	3	gen_q-anger-devupala-vik	15	general_question-anger	602.215	440.826	0.745929	573.344	267.599	0.815754	585.451	260.148	0.875586	600.352	258.286	0.84014	615.254	261.08	0.888315	630.155	266.668	0.840828	652.507	271.324	0.85089	668.339	275.049	0.819907	685.103	279.706	0.797779	700.936	290.882	0.837888	711.18	300.195	0.854553	636.674	291.813	0.949184	632.018	304.852	0.868847	708.723	1104.66	0.0189242	543.87	547.72	0.163841
99	3	gen_q-anger-devupala-vik	16	general_question-anger	607.856	442.625	0.781595	571.538	268.486	0.846084	584.576	261.036	0.913152	600.406	260.105	0.861071	615.306	261.036	0.891682	630.206	267.555	0.849012	652.555	271.28	0.843752	669.317	275.005	0.814343	687.01	279.661	0.819862	702.841	290.835	0.84756	712.153	301.079	0.836851	636.724	291.767	0.940037	633.93	304.804	0.852084	857.874	963.316	0.0188986	538.047	545.218	0.164229
100	3	gen_q-anger-devupala-vik	17	general_question-anger	611.013	443.601	0.736021	572.83	268.514	0.850922	586.799	261.063	0.929185	601.7	261.063	0.877915	616.601	261.994	0.892402	631.502	268.514	0.844793	653.854	271.307	0.818745	672.48	275.033	0.798795	689.244	279.689	0.818234	704.145	289.934	0.850056	713.458	300.178	0.851296	638.953	290.865	0.937871	637.09	304.835	0.881574	865.392	931.507	0.0877595	501.721	538	0.0752655
101	3	gen_q-anger-devupala-vik	18	general_question-anger	612.425	446.901	0.763576	574.786	269.724	0.812144	587.638	262.38	0.909365	602.327	262.38	0.867046	617.015	263.298	0.879343	632.621	269.724	0.830764	653.736	272.478	0.825388	672.096	276.15	0.78157	689.539	280.74	0.819342	704.227	291.756	0.896642	712.489	302.772	0.813248	639.047	292.674	0.914711	637.211	305.526	0.888028	865.543	924.595	0.118696	512.5	550.953	0.555639
102	3	gen_q-anger-devupala-vik	19	general_question-anger	612.425	446.901	0.763576	574.786	269.724	0.812144	587.638	262.38	0.909365	602.327	262.38	0.867046	617.015	263.298	0.879343	632.621	269.724	0.830764	653.736	272.478	0.825388	672.096	276.15	0.78157	689.539	280.74	0.819342	704.227	291.756	0.896642	712.489	302.772	0.813248	639.047	292.674	0.914711	637.211	305.526	0.888028	865.543	924.595	0.118696	512.5	550.953	0.555639
103	3	gen_q-anger-devupala-vik	20	general_question-anger	606.898	447.892	0.84282	573.403	270.183	0.803158	585.499	262.74	0.916649	600.385	262.74	0.877051	616.202	263.671	0.842432	631.089	270.183	0.829379	652.488	275.766	0.830325	672.027	276.696	0.828776	687.844	283.209	0.841599	703.661	291.583	0.90728	712.035	303.678	0.831348	637.602	293.444	0.901039	636.671	306.47	0.94583	856.042	918.848	0.0603976	530.494	528.551	0.0444429
104	3	gen_q-anger-devupala-vik	21	general_question-anger	615.674	450.606	0.766839	571.674	272.772	0.851046	585.424	265.438	0.901342	600.091	264.522	0.875959	615.674	266.355	0.855534	630.341	272.772	0.838051	652.341	276.439	0.821668	668.841	279.189	0.800719	686.258	282.855	0.798008	700.925	292.022	0.818114	711.008	302.105	0.886165	637.674	295.689	0.882078	635.841	309.439	0.868266	869.437	904.44	0.141637	524.903	562.353	0.411466
105	3	gen_q-anger-devupala-vik	22	general_question-anger	625.172	456.567	0.804123	574.303	274.893	0.852507	587.929	268.534	0.866147	602.463	268.534	0.847769	616.997	272.168	0.831264	631.531	275.801	0.834258	654.24	281.251	0.844355	671.499	281.251	0.824535	688.758	285.793	0.824345	703.292	293.06	0.853505	712.375	303.052	0.892634	639.706	299.419	0.867157	638.797	313.044	0.868811	872.234	903.745	0.205098	471.984	536.146	0.311825
106	3	gen_q-anger-devupala-vik	23	general_question-anger	629.742	458.497	0.748039	577.36	281.481	0.825592	590.907	275.159	0.886361	605.357	275.159	0.863103	619.808	276.966	0.857652	634.258	282.385	0.839544	656.836	285.094	0.807424	673.996	285.997	0.787495	691.156	289.61	0.874	706.509	296.835	0.902086	717.347	304.963	0.861422	642.386	304.963	0.906419	641.483	319.413	0.901672	883.25	853.378	0.210942	558.098	520.726	0.164463
107	3	gen_q-anger-devupala-vik	24	general_question-anger	637.441	463.884	0.84761	579.235	288.383	0.812284	589.818	283.092	0.802378	603.929	283.092	0.790266	617.157	287.501	0.845241	631.268	292.793	0.816909	658.607	295.439	0.856756	674.482	295.439	0.837565	693.002	296.321	0.887164	707.995	302.494	0.911774	720.341	310.431	0.82228	642.733	315.723	0.865518	641.851	330.715	0.881113	831.64	839.701	0.0820597	432.837	537.09	0.417285
108	3	gen_q-anger-devupala-vik	25	general_question-anger	637.441	463.884	0.84761	579.235	288.383	0.812284	589.818	283.092	0.802378	603.929	283.092	0.790266	617.157	287.501	0.845241	631.268	292.793	0.816909	658.607	295.439	0.856756	674.482	295.439	0.837565	693.002	296.321	0.887164	707.995	302.494	0.911774	720.341	310.431	0.82228	642.733	315.723	0.865518	641.851	330.715	0.881113	831.64	839.701	0.0820597	432.837	537.09	0.417285
109	3	gen_q-anger-devupala-vik	26	general_question-anger	636.512	477.94	0.761926	581.037	297.645	0.762811	590.572	295.911	0.810722	603.574	296.778	0.858313	617.443	297.645	0.868365	630.445	303.713	0.880345	656.449	305.446	0.784388	672.918	304.579	0.899377	690.254	305.446	0.852325	706.723	310.647	0.861347	718.859	318.448	0.776377	642.58	325.383	0.841475	641.713	340.985	0.824446	818.753	787.88	0.0631821	547.328	517.04	0.159955
110	3	gen_q-anger-devupala-vik	27	general_question-anger	637.56	483.267	0.772746	576.287	311.361	0.841217	588.201	306.255	0.812773	601.818	308.808	0.836143	615.434	311.361	0.845173	628.199	317.318	0.835475	653.73	321.573	0.792738	671.601	317.318	0.8807	686.068	317.318	0.877581	702.238	322.424	0.790386	714.152	328.381	0.73772	639.262	338.594	0.821335	638.411	356.465	0.870911	762.693	749.537	0.0449985	459.465	577.494	0.225839
111	3	gen_q-anger-devupala-vik	28	general_question-anger	634.514	489.917	0.840607	572.763	322.186	0.8438	584.445	317.179	0.824057	598.632	320.517	0.780408	612.818	323.021	0.823014	627.004	326.359	0.775915	647.866	329.697	0.848015	665.39	327.193	0.79824	682.08	328.028	0.849031	697.935	330.531	0.837022	711.286	336.372	0.797824	635.349	347.221	0.815963	635.349	363.91	0.926435	747.963	692.231	0.179344	475.484	641.012	0.0281501
112	3	gen_q-anger-devupala-vik	29	general_question-anger	630.866	488.639	0.805342	568.205	322.346	0.824549	580.256	319.936	0.870656	593.912	321.543	0.831441	608.373	323.953	0.772477	623.636	327.97	0.836492	645.326	328.773	0.805441	663	327.166	0.89888	679.87	327.97	0.853699	695.937	331.183	0.856223	708.791	336.807	0.806743	633.276	347.25	0.799056	632.473	364.12	0.831701	746.263	680.477	0.342661	532.423	700.831	0.256608
113	3	gen_q-anger-devupala-vik	30	general_question-anger	630.866	488.639	0.805342	568.205	322.346	0.824549	580.256	319.936	0.870656	593.912	321.543	0.831441	608.373	323.953	0.772477	623.636	327.97	0.836492	645.326	328.773	0.805441	663	327.166	0.89888	679.87	327.97	0.853699	695.937	331.183	0.856223	708.791	336.807	0.806743	633.276	347.25	0.799056	632.473	364.12	0.831701	746.263	680.477	0.342661	532.423	700.831	0.256608
114	3	gen_q-anger-devupala-vik	31	general_question-anger	628.999	483.451	0.782973	569.015	311.497	0.794229	578.613	309.098	0.837834	590.609	309.898	0.859281	603.406	313.897	0.774764	617.002	317.895	0.802495	641.795	319.495	0.802111	660.99	317.096	0.831678	678.586	317.096	0.820737	693.781	321.894	0.710607	705.778	329.092	0.615574	628.999	337.09	0.822603	628.199	354.685	0.909273	783.875	616.625	0.0940672	529.515	701.251	0.364429
115	3	gen_q-anger-devupala-vik	32	general_question-anger	615.171	476.533	0.724297	564.688	298.213	0.731108	575.273	294.141	0.785245	587.487	294.956	0.794785	599.701	296.584	0.767073	614.357	301.47	0.796348	638.784	302.284	0.71263	657.512	300.655	0.722061	676.24	301.47	0.841989	691.71	307.983	0.777303	703.11	318.569	0.69276	624.942	322.64	0.801524	624.128	338.925	0.861502	802.375	754.006	0.0485428	496.739	685.765	0.508355
116	3	gen_q-anger-devupala-vik	33	general_question-anger	622.256	462	0.826981	560.186	287.86	0.75933	573.117	281.826	0.809707	585.187	281.826	0.813993	598.118	283.55	0.783082	611.049	287.86	0.838259	635.187	288.723	0.864533	653.29	287.86	0.817115	670.532	289.585	0.898016	686.049	295.619	0.85786	698.118	304.24	0.799552	621.394	309.412	0.864762	621.394	324.068	0.846206	777.554	784.137	0.0408007	477.202	674.01	0.213461
117	3	gen_q-anger-devupala-vik	34	general_question-anger	614.122	459.482	0.796539	552.361	287.067	0.843034	565.228	279.347	0.864333	578.953	278.489	0.841761	592.677	279.347	0.855597	607.26	280.204	0.832823	629.562	280.204	0.774646	647.576	280.204	0.869763	664.732	283.636	0.818286	681.887	287.925	0.884915	693.896	299.076	0.846115	618.411	301.649	0.816243	616.696	317.089	0.782253	854.023	827.794	0.128385	478.972	659.344	0.153641
118	3	gen_q-anger-devupala-vik	35	general_question-anger	614.122	459.482	0.796539	552.361	287.067	0.843034	565.228	279.347	0.864333	578.953	278.489	0.841761	592.677	279.347	0.855597	607.26	280.204	0.832823	629.562	280.204	0.774646	647.576	280.204	0.869763	664.732	283.636	0.818286	681.887	287.925	0.884915	693.896	299.076	0.846115	618.411	301.649	0.816243	616.696	317.089	0.782253	854.023	827.794	0.128385	478.972	659.344	0.153641
119	3	gen_q-anger-devupala-vik	36	general_question-anger	611.944	458.594	0.768752	547.769	290.473	0.921191	556.808	282.338	0.853007	571.27	277.818	0.824003	585.732	277.818	0.800874	601.098	281.434	0.825099	624.599	282.338	0.813745	641.772	282.338	0.886984	657.138	283.242	0.931137	672.504	289.569	0.890852	686.062	297.704	0.913588	612.848	304.031	0.920479	612.848	318.493	0.923476	851.95	864.039	0.0931413	500.279	632.385	0.371658
120	3	gen_q-anger-devupala-vik	37	general_question-anger	606.692	460.04	0.792008	541.254	295.983	0.851579	550.47	285.845	0.860474	565.217	283.08	0.926387	579.964	283.08	0.903695	594.71	285.845	0.838146	620.517	287.688	0.799203	638.029	285.845	0.83947	653.697	288.61	0.903669	668.444	291.375	0.899684	682.269	302.435	0.856483	607.614	308.887	0.847916	606.692	324.555	0.842683	838.068	886.181	0.0899093	555.866	518.263	0.0509665
121	3	gen_q-anger-devupala-vik	38	general_question-anger	603.701	469.889	0.823372	538.646	298.784	0.892678	547.557	291.655	0.955331	561.816	289.872	0.88787	576.075	290.764	0.88712	590.333	292.546	0.885946	614.395	293.437	0.780074	632.219	291.655	0.902496	648.26	293.437	0.870608	665.192	298.784	0.885389	675.886	306.805	0.8613	602.81	313.934	0.877294	601.919	329.975	0.837092	830.081	904.522	0.0573679	565.128	514.135	0.0361856
122	3	gen_q-anger-devupala-vik	39	general_question-anger	602.424	477.491	0.796129	535.149	304.989	0.883603	546.361	297.226	0.854131	560.161	296.364	0.84697	573.962	297.226	0.849653	588.624	298.951	0.82064	611.049	298.951	0.827867	630.025	298.951	0.833159	645.55	300.676	0.849134	661.075	304.989	0.870837	673.15	311.889	0.881768	599.837	322.239	0.794418	598.112	337.764	0.873203	768.403	994.552	0.0103664	599.014	636.498	0.289632
123	3	gen_q-anger-devupala-vik	40	general_question-anger	600.895	482.23	0.794534	532.629	309.459	0.840591	541.9	302.717	0.839476	557.07	300.189	0.805941	572.24	301.874	0.815762	587.41	304.403	0.889914	608.48	304.403	0.839672	627.864	304.403	0.872335	643.034	304.403	0.904846	659.89	309.459	0.833367	673.374	316.202	0.835452	598.366	325.472	0.820738	596.681	342.328	0.840332	744.648	1038.88	0.0108344	617.825	641.719	0.493901
124	3	gen_q-anger-devupala-vik	41	general_question-anger	600.895	482.23	0.794534	532.629	309.459	0.840591	541.9	302.717	0.839476	557.07	300.189	0.805941	572.24	301.874	0.815762	587.41	304.403	0.889914	608.48	304.403	0.839672	627.864	304.403	0.872335	643.034	304.403	0.904846	659.89	309.459	0.833367	673.374	316.202	0.835452	598.366	325.472	0.820738	596.681	342.328	0.840332	744.648	1038.88	0.0108344	617.825	641.719	0.493901
125	3	gen_q-anger-devupala-vik	42	general_question-anger	600.573	484.624	0.827561	528.781	312.156	0.851901	541.159	304.729	0.871944	555.187	301.428	0.846772	570.866	303.079	0.80089	586.545	306.38	0.866609	607.175	306.38	0.849891	626.155	305.554	0.821513	641.008	306.38	0.884191	658.338	311.331	0.847451	671.541	318.758	0.855501	598.098	327.01	0.820051	595.622	342.689	0.820857	759.468	981.875	0.0176326	617.433	642.408	0.57701
126	3	gen_q-anger-devupala-vik	43	general_question-anger	600.203	485.51	0.782496	530.33	312.492	0.889263	540.312	305.837	0.842413	555.285	302.51	0.796903	570.257	304.173	0.83109	585.23	306.669	0.877858	606.026	306.669	0.809188	625.157	306.669	0.880919	641.794	306.669	0.852916	658.43	312.492	0.902392	671.739	319.146	0.90385	596.876	327.464	0.840814	596.044	344.932	0.838523	754.992	981.525	0.0184508	619.866	640.523	0.496381
127	3	gen_q-anger-devupala-vik	44	general_question-anger	599.69	484.199	0.760933	529.408	311.003	0.894137	540.285	304.31	0.831731	555.345	303.473	0.862433	569.569	303.473	0.898166	584.63	305.146	0.827828	605.547	305.146	0.752764	623.954	304.31	0.866578	642.362	305.146	0.860427	657.422	310.166	0.904945	671.646	316.86	0.891401	596.343	328.574	0.839344	595.507	343.634	0.923368	758.665	980.481	0.0187313	613.361	642.141	0.492778
128	3	gen_q-anger-devupala-vik	45	general_question-anger	597.792	482.748	0.815938	529.856	310.812	0.899138	540.759	303.263	0.844096	555.856	302.425	0.835655	570.114	302.425	0.848011	586.05	304.102	0.834836	606.179	304.102	0.781829	624.631	303.263	0.873263	641.405	304.102	0.855062	657.34	309.134	0.906659	670.76	316.683	0.903432	596.953	325.07	0.862472	596.114	341.844	0.844365	765.772	978.733	0.0159129	607.146	646.581	0.396674
129	3	gen_q-anger-devupala-vik	46	general_question-anger	597.792	482.748	0.815938	529.856	310.812	0.899138	540.759	303.263	0.844096	555.856	302.425	0.835655	570.114	302.425	0.848011	586.05	304.102	0.834836	606.179	304.102	0.781829	624.631	303.263	0.873263	641.405	304.102	0.855062	657.34	309.134	0.906659	670.76	316.683	0.903432	596.953	325.07	0.862472	596.114	341.844	0.844365	765.772	978.733	0.0159129	607.146	646.581	0.396674
130	3	gen_q-anger-devupala-vik	47	general_question-anger	597.145	478.796	0.80605	529.237	309.444	0.862436	539.297	301.899	0.839722	554.388	301.06	0.825795	569.479	301.06	0.848698	583.731	302.737	0.857995	607.206	302.737	0.786448	623.973	301.899	0.873843	642.417	302.737	0.886163	657.508	307.767	0.882383	670.922	315.313	0.89582	596.307	324.535	0.83976	596.307	341.302	0.880301	794.488	993.501	0.016958	588.023	665.563	0.171428
131	3	gen_q-anger-devupala-vik	48	general_question-anger	598.91	477.853	0.840323	530.542	308.641	0.831479	541.651	300.094	0.82134	556.18	299.24	0.852803	570.708	299.24	0.894126	585.237	300.094	0.846754	606.602	300.094	0.804775	625.403	300.094	0.883633	641.641	300.949	0.836141	659.587	306.077	0.919768	673.261	312.914	0.906218	598.056	321.46	0.851111	597.201	339.406	0.857677	743.799	986.554	0.0155142	567.46	699.502	0.153324
132	3	gen_q-anger-devupala-vik	49	general_question-anger	600.148	477.234	0.792877	531.171	306.516	0.86109	543.242	298.756	0.84049	557.037	297.894	0.871363	571.695	297.894	0.89333	586.352	299.618	0.847375	608.77	299.618	0.77792	626.876	298.756	0.886534	643.258	298.756	0.866535	661.365	304.791	0.889924	674.298	311.689	0.894357	599.286	321.173	0.85169	599.286	338.418	0.860971	848.522	917.955	0.0630121	712.843	742.483	0.0276409
133	3	gen_q-anger-devupala-vik	50	general_question-anger	607.28	471.121	0.765463	532.506	307.662	0.881422	544.679	298.098	0.83343	559.459	295.49	0.899284	573.371	295.49	0.891937	589.021	296.359	0.823633	614.235	298.968	0.782791	629.886	296.359	0.856604	647.275	297.229	0.825355	663.795	301.576	0.925644	676.837	308.532	0.899271	602.063	318.965	0.856792	601.194	335.485	0.906452	851.828	920.63	0.0756068	526.938	863.606	0.0239331
134	3	gen_q-anger-devupala-vik	51	general_question-anger	607.28	471.121	0.765463	532.506	307.662	0.881422	544.679	298.098	0.83343	559.459	295.49	0.899284	573.371	295.49	0.891937	589.021	296.359	0.823633	614.235	298.968	0.782791	629.886	296.359	0.856604	647.275	297.229	0.825355	663.795	301.576	0.925644	676.837	308.532	0.899271	602.063	318.965	0.856792	601.194	335.485	0.906452	851.828	920.63	0.0756068	526.938	863.606	0.0239331
135	3	gen_q-anger-devupala-vik	52	general_question-anger	610.306	469.902	0.812451	536.834	303.909	0.892058	545.905	295.745	0.82464	560.418	291.21	0.827826	576.745	291.21	0.813986	593.072	294.838	0.808997	616.656	295.745	0.84879	632.076	292.117	0.858683	649.31	293.931	0.814908	667.451	297.559	0.924397	679.243	304.816	0.881411	603.05	316.607	0.870098	603.05	332.028	0.917802	844.109	947.537	0.0168759	487.474	934.871	0.192455
136	3	gen_q-anger-devupala-vik	53	general_question-anger	613.745	465.864	0.791921	537.698	300.785	0.904601	549.754	292.438	0.836065	563.665	289.656	0.785321	578.504	288.728	0.787382	595.197	291.51	0.815117	619.31	291.51	0.872254	635.076	288.728	0.843149	652.697	291.51	0.842231	670.318	293.365	0.933148	681.446	301.712	0.870516	605.399	312.841	0.847083	605.399	328.607	0.884157	771.563	1076.23	0.0108416	419.669	900.838	0.0976862
137	3	gen_q-anger-devupala-vik	54	general_question-anger	620.115	463.704	0.773511	539.748	297.362	0.909487	551.897	289.886	0.828145	565.914	285.214	0.797165	581.801	284.279	0.819668	598.622	287.083	0.804494	621.984	288.017	0.828228	637.871	284.279	0.883333	654.692	286.148	0.837486	672.448	290.821	0.893394	683.662	298.297	0.909443	608.901	309.511	0.844731	608.901	325.397	0.86736	862.993	959.283	0.0212309	413.014	920.86	0.0521582
138	3	gen_q-anger-devupala-vik	55	general_question-anger	619.883	462.345	0.783005	541.145	295.383	0.82707	554.426	285.896	0.831859	568.656	282.102	0.870355	583.834	282.102	0.865227	599.013	283.05	0.836581	622.729	283.05	0.846881	638.856	282.102	0.878294	656.88	283.05	0.85402	674.905	288.742	0.89433	685.34	296.332	0.907776	609.448	304.869	0.872912	609.448	320.048	0.866881	766.338	1067.12	0.0180077	474.368	1039.07	0.00900939
139	3	gen_q-anger-devupala-vik	56	general_question-anger	618.442	456.953	0.781843	543.489	291.12	0.793891	555.669	281.751	0.841341	570.66	280.814	0.846711	584.714	279.877	0.839564	601.578	280.814	0.871885	624.064	280.814	0.88268	639.991	279.877	0.879572	655.919	280.814	0.888698	673.72	284.562	0.828977	684.963	294.868	0.882217	610.947	303.3	0.898676	610.947	318.291	0.906482	780.533	1079.93	0.0163193	523.711	1090.54	0.0161211
140	3	gen_q-anger-devupala-vik	57	general_question-anger	618.442	456.953	0.781843	543.489	291.12	0.793891	555.669	281.751	0.841341	570.66	280.814	0.846711	584.714	279.877	0.839564	601.578	280.814	0.871885	624.064	280.814	0.88268	639.991	279.877	0.879572	655.919	280.814	0.888698	673.72	284.562	0.828977	684.963	294.868	0.882217	610.947	303.3	0.898676	610.947	318.291	0.906482	780.533	1079.93	0.0163193	523.711	1090.54	0.0161211
141	4	gen_q-anger-devupala-x	0	general_question-anger	1000.06	332.823	0.755117	942.158	166.358	0.868271	953.531	158.087	0.881046	969.04	156.019	0.8948	984.549	157.053	0.918633	1001.09	163.257	0.858228	1026.94	166.358	0.851642	1042.45	164.29	0.903922	1057.96	165.324	0.921908	1069.33	172.562	0.818951	1076.57	183.935	0.746108	1011.43	186.003	0.808579	1011.43	196.343	0.780845	1151.31	1065.84	0.166182	830.823	1060.04	0.144258
142	4	gen_q-anger-devupala-x	1	general_question-anger	1000.01	330.695	0.777688	942.115	165.286	0.837397	952.453	157.015	0.89939	967.96	154.948	0.902466	984.501	155.982	0.93133	1000.01	163.218	0.879093	1024.82	164.252	0.909041	1041.36	162.184	0.888628	1056.87	164.252	0.873215	1068.24	171.489	0.845289	1075.48	182.861	0.758342	1009.31	184.928	0.804467	1010.35	193.199	0.758602	1155.56	1062.68	0.301571	835.364	1062.56	0.186259
143	4	gen_q-anger-devupala-x	2	general_question-anger	999.031	328.068	0.676464	940.698	167.398	0.810218	950.932	158.188	0.910406	966.283	154.094	0.864051	982.657	156.141	0.920813	999.031	159.211	0.86305	1024.61	164.328	0.843004	1039.97	159.211	0.910009	1055.32	163.305	0.835324	1066.57	168.421	0.811843	1074.76	181.725	0.739089	1008.24	181.725	0.822444	1008.24	189.912	0.775357	1156.52	1061.55	0.304417	833.203	1062.24	0.178076
144	4	gen_q-anger-devupala-x	3	general_question-anger	998.145	326.662	0.656406	938.096	167.89	0.803607	948.274	158.73	0.891215	964.558	152.624	0.871864	979.825	153.641	0.886464	994.074	159.748	0.859402	1021.55	160.766	0.888538	1037.84	158.73	0.921903	1052.09	159.748	0.85376	1063.28	167.89	0.883906	1071.42	178.068	0.739058	1006.29	181.121	0.791916	1006.29	189.263	0.789209	1155.68	1061.54	0.320479	831.325	1066.37	0.215295
145	4	gen_q-anger-devupala-x	4	general_question-anger	996.013	322.598	0.698501	933.949	170.54	0.775974	945.327	158.127	0.86095	960.843	155.024	0.898749	976.36	155.024	0.891345	990.841	159.161	0.804096	1019.8	162.265	0.842334	1033.25	157.093	0.849271	1047.73	160.196	0.812938	1062.22	166.402	0.805551	1070.49	178.815	0.723947	1004.29	179.85	0.784496	1004.29	188.125	0.770728	1152.76	1064.06	0.280098	826.055	1063.54	0.169204
146	4	gen_q-anger-devupala-x	5	general_question-anger	993.938	323.088	0.618633	933.07	170.385	0.863522	941.613	160.775	0.89746	957.631	154.368	0.913217	971.513	153.3	0.882401	986.463	156.503	0.801841	1015.29	160.775	0.837684	1028.11	155.435	0.886407	1044.13	159.707	0.847684	1055.87	163.978	0.782091	1065.48	176.792	0.682845	1000.34	178.928	0.75763	1001.41	187.471	0.744776	1151.26	1063.2	0.242339	824.791	1068.98	0.232589
147	4	gen_q-anger-devupala-x	6	general_question-anger	991.723	321.094	0.560712	929.349	168.989	0.861284	939.198	160.235	0.936546	954.518	154.764	0.867436	968.743	153.67	0.859872	982.969	159.141	0.904612	1010.33	159.141	0.902393	1025.65	156.952	0.885345	1042.06	159.141	0.855938	1053	162.424	0.813555	1061.76	175.555	0.714112	995.006	177.744	0.743695	997.194	186.498	0.730865	1150.05	1068.39	0.262095	823.606	1069.44	0.143488
148	4	gen_q-anger-devupala-x	7	general_question-anger	991.032	318.969	0.600007	925.434	174.654	0.820557	935.273	161.534	0.865333	947.3	157.161	0.875088	962.606	156.068	0.895071	979.005	159.348	0.905446	1006.34	159.348	0.928067	1022.74	157.161	0.877106	1036.95	158.254	0.839693	1050.07	162.628	0.816277	1058.82	174.654	0.728873	991.032	177.934	0.723607	993.218	185.587	0.709608	1150.03	1068.57	0.232937	822.66	1071.35	0.219151
149	4	gen_q-anger-devupala-x	8	general_question-anger	989.865	319.009	0.608773	920.892	176.685	0.837159	932.935	163.547	0.823667	944.978	159.168	0.907543	962.495	158.073	0.928722	978.917	160.263	0.893473	1003	160.263	0.877121	1017.23	156.979	0.846242	1032.56	158.073	0.862162	1046.79	162.453	0.799768	1056.65	175.59	0.693309	988.77	179.969	0.735225	989.865	186.538	0.734025	1149.65	1073.12	0.102193	821.288	1074.28	0.237721
150	4	gen_q-anger-devupala-x	9	general_question-anger	987.571	321.753	0.562659	917.889	177.963	0.856028	926.737	166.903	0.940965	942.223	159.16	0.908547	957.708	158.054	0.880076	973.193	160.266	0.804444	998.632	159.16	0.894124	1015.22	156.948	0.906335	1030.71	158.054	0.891091	1042.88	162.478	0.806065	1052.83	174.645	0.695817	987.571	180.175	0.738467	987.571	186.812	0.730763	1149.71	1073.19	0.113699	821.413	1074.03	0.171952
151	4	gen_q-anger-devupala-x	10	general_question-anger	983.085	319.51	0.517629	916.571	178.721	0.860111	925.439	167.636	0.934961	939.851	159.876	0.897772	955.371	158.767	0.894526	970.891	160.984	0.8426	996.388	159.876	0.9469	1013.02	157.659	0.866652	1027.43	157.659	0.843425	1040.73	162.093	0.845413	1050.71	174.287	0.726828	983.085	180.939	0.717766	985.302	187.59	0.692739	1152.22	1075.31	0.0876242	819.965	1069.83	0.142443
152	4	gen_q-anger-devupala-x	11	general_question-anger	986.332	321.634	0.556076	914.254	179.697	0.837336	923.125	168.609	0.88389	935.323	160.846	0.916802	951.956	159.738	0.957534	969.698	160.846	0.885811	996.311	159.738	0.958388	1011.84	156.411	0.839365	1025.14	157.52	0.838577	1039.56	161.955	0.826093	1049.54	174.153	0.705594	980.787	181.915	0.772868	981.896	188.568	0.768054	1155.18	1074.91	0.120841	821.216	1074.49	0.112219
153	4	gen_q-anger-devupala-x	12	general_question-anger	982.287	323.147	0.468122	913.011	181.243	0.82708	920.833	168.952	0.901758	933.124	160.013	0.869633	949.884	158.895	0.934257	966.644	161.13	0.860553	993.461	160.013	0.934701	1009.1	156.661	0.844986	1022.51	157.778	0.840197	1038.16	162.247	0.83049	1047.09	174.538	0.726171	978.935	181.243	0.717749	982.287	186.829	0.705644	1153.78	1076.37	0.129462	822.667	1072.5	0.175292
154	4	gen_q-anger-devupala-x	13	general_question-anger	982.716	322.316	0.540924	912.138	181.16	0.852326	920.96	170.132	0.905342	933.09	161.31	0.902706	948.529	160.207	0.905254	966.174	162.413	0.894613	991.538	161.31	0.925871	1009.18	154.693	0.874414	1023.52	156.899	0.794393	1036.75	162.413	0.861578	1045.57	173.441	0.690941	978.305	181.16	0.742928	980.51	188.88	0.757755	1153.54	1074.59	0.109433	820.666	1071.93	0.135767
155	4	gen_q-anger-devupala-x	14	general_question-anger	982.573	322.329	0.532414	911.083	180.449	0.823444	920.981	169.45	0.874519	933.08	161.751	0.918156	949.577	160.651	0.93717	967.175	161.751	0.879354	992.471	160.651	0.938563	1007.87	156.252	0.836946	1022.17	157.352	0.808073	1036.46	162.851	0.844356	1045.26	174.949	0.697607	977.073	180.449	0.737091	979.273	188.148	0.737411	1155.89	1074.86	0.128331	821.394	1072.51	0.171603
156	4	gen_q-anger-devupala-x	15	general_question-anger	981.406	321.414	0.517234	909.885	180.574	0.802142	918.688	168.47	0.869278	931.892	160.768	0.910576	949.497	159.668	0.947496	966.002	161.868	0.868577	991.309	160.768	0.892208	1005.61	157.467	0.833113	1019.92	157.467	0.833919	1035.32	161.868	0.810092	1045.22	175.072	0.666335	977.005	181.674	0.735915	978.105	187.176	0.720477	1153.05	1077.25	0.0946924	821.51	1071.17	0.164592
157	4	gen_q-anger-devupala-x	16	general_question-anger	982.553	325.584	0.49385	909.798	181.178	0.816707	918.617	170.154	0.867686	931.845	162.438	0.918928	948.38	161.335	0.932482	964.915	162.438	0.889184	991.371	161.335	0.938691	1007.91	155.824	0.835182	1021.13	158.028	0.802751	1035.46	162.438	0.848794	1044.28	174.563	0.695169	975.938	181.178	0.745966	978.143	188.894	0.742787	1154.16	1076.31	0.141481	821.565	1073.75	0.198485
158	4	gen_q-anger-devupala-x	17	general_question-anger	982.699	323.061	0.557907	910.244	181.444	0.863967	920.124	170.466	0.870237	932.2	162.781	0.900848	948.667	161.683	0.862787	965.134	162.781	0.887246	990.384	161.683	0.920552	1007.95	156.194	0.893761	1021.12	157.292	0.802824	1034.3	163.879	0.875173	1044.18	173.759	0.705902	976.112	181.444	0.756766	978.308	190.226	0.757369	1153.85	1078.7	0.106984	822.886	1075.02	0.149646
159	4	gen_q-anger-devupala-x	18	general_question-anger	981.56	324.185	0.537392	908.018	181.491	0.833912	918.994	170.514	0.85883	931.068	162.831	0.927605	947.533	161.733	0.916797	965.095	162.831	0.899063	990.341	162.831	0.923336	1005.71	156.245	0.858334	1019.98	158.44	0.804356	1034.25	163.928	0.860954	1044.13	174.905	0.692676	974.974	181.491	0.776571	977.169	190.272	0.772707	1154.22	1081.53	0.0840519	821.938	1078.63	0.0895038
160	4	gen_q-anger-devupala-x	19	general_question-anger	980.548	326.084	0.533222	909.407	179.357	0.882708	918.3	169.353	0.955937	932.75	161.572	0.883454	947.201	160.46	0.886716	963.874	161.572	0.875125	989.44	160.46	0.932633	1006.11	158.237	0.847782	1019.45	159.349	0.817091	1033.9	162.683	0.801609	1042.8	174.911	0.663188	976.101	183.803	0.734702	978.324	189.361	0.694366	1157.81	1070.44	0.217744	823.669	1078.2	0.0559835
161	4	gen_q-anger-devupala-x	20	general_question-anger	983.834	327.987	0.543785	908.505	180.653	0.86795	918.475	170.683	0.924284	929.552	162.928	0.885482	946.169	160.713	0.905526	962.786	161.82	0.864177	989.372	161.82	0.906945	1005.99	158.497	0.841867	1019.28	160.713	0.820304	1033.68	164.036	0.835039	1043.65	175.114	0.689291	974.971	183.976	0.735062	977.187	190.623	0.726907	1154.46	1072.54	0.145494	816.814	1075.35	0.0445714
162	4	gen_q-anger-devupala-x	21	general_question-anger	980.533	330.251	0.555225	909.658	180.748	0.852725	918.517	170.781	0.935353	931.806	163.029	0.868986	947.31	161.922	0.90355	963.922	163.029	0.872531	989.393	161.922	0.940275	1006	159.707	0.863422	1019.29	161.922	0.846224	1033.69	166.352	0.818649	1043.66	178.533	0.719249	974.996	186.285	0.767824	977.211	192.93	0.707996	1155.54	1068.46	0.244986	811.646	1063.28	0.0944469
163	4	gen_q-anger-devupala-x	22	general_question-anger	982.705	330.224	0.60948	909.591	180.673	0.856061	918.454	171.811	0.940825	931.747	164.057	0.85407	946.148	161.841	0.905322	963.873	162.949	0.865786	989.352	162.949	0.905588	1005.97	160.733	0.874137	1019.26	161.841	0.867351	1033.66	168.488	0.819443	1043.63	178.458	0.741907	976.058	188.428	0.813781	977.166	197.29	0.776372	1152.19	1074.28	0.143226	799.687	1063.7	0.0474572
164	4	gen_q-anger-devupala-x	23	general_question-anger	981.576	334.671	0.659153	908.45	180.665	0.853943	918.422	171.801	0.941929	932.825	165.153	0.835971	946.121	162.937	0.89902	963.848	164.045	0.829901	989.331	162.937	0.876389	1005.95	161.829	0.902561	1019.25	162.937	0.85655	1033.65	169.585	0.839626	1043.62	179.557	0.737806	976.036	188.42	0.826995	977.144	198.392	0.815612	1150.47	1075.26	0.14098	800.597	1043.01	0.0766956
165	4	gen_q-anger-devupala-x	24	general_question-anger	982.705	336.625	0.632373	909.765	181.904	0.866775	918.606	171.958	0.947026	934.078	166.432	0.847854	947.34	164.222	0.882513	963.917	165.327	0.803604	989.335	165.327	0.856378	1005.91	163.116	0.908335	1020.28	164.222	0.870853	1034.65	171.958	0.866693	1043.49	181.904	0.761945	976.074	189.64	0.823848	977.179	199.586	0.81442	1151.68	1077.21	0.118372	797.107	1020.39	0.0553663
166	4	gen_q-anger-devupala-x	25	general_question-anger	982.712	339.274	0.704627	907.162	182.7	0.830737	918.111	172.845	0.910004	930.155	167.371	0.859829	945.484	165.181	0.919176	961.908	167.371	0.797934	989.282	165.181	0.843068	1005.71	164.086	0.892475	1018.84	165.181	0.867149	1034.17	171.75	0.851874	1042.93	181.605	0.759555	975.047	191.459	0.844508	975.047	200.218	0.813857	1152	1076.85	0.159253	790.216	965.193	0.244206
167	4	gen_q-anger-devupala-x	26	general_question-anger	985.04	343.242	0.69209	906.315	183.575	0.804108	917.403	174.705	0.923392	932.926	169.161	0.829696	947.34	168.052	0.823174	963.972	172.487	0.812156	988.366	168.052	0.814911	1005	165.834	0.87686	1018.3	165.834	0.860962	1032.72	172.487	0.834117	1042.7	182.466	0.717953	976.169	192.446	0.830219	977.278	202.425	0.797775	1152.35	1072.9	0.142825	726.832	844.445	0.222736
168	4	gen_q-anger-devupala-x	27	general_question-anger	983.891	350.035	0.700139	908.431	184.687	0.806452	917.309	175.809	0.885946	928.406	173.59	0.858997	943.942	172.48	0.885698	958.368	173.59	0.786865	989.44	171.371	0.843613	1004.98	165.822	0.86716	1017.18	166.932	0.869954	1032.72	173.59	0.851908	1041.6	182.468	0.763911	973.904	198.004	0.848027	975.014	209.101	0.83882	1153.13	1074.53	0.185271	766.063	758.927	0.149927
169	4	gen_q-anger-devupala-x	28	general_question-anger	986.231	354.082	0.76949	905.374	187.938	0.782855	916.45	177.969	0.877945	928.634	175.754	0.849841	944.141	175.754	0.908538	960.755	176.862	0.836968	987.338	175.754	0.836237	1000.63	171.324	0.801388	1015.03	170.216	0.853177	1031.64	175.754	0.85213	1041.61	184.615	0.759332	974.047	200.122	0.812576	976.262	211.198	0.830309	1153.29	1072.63	0.155611	753.2	774.408	0.182261
170	4	gen_q-anger-devupala-x	29	general_question-anger	982.912	360.765	0.731283	905.371	192.39	0.794346	916.448	183.528	0.855605	929.741	176.881	0.841727	944.142	176.881	0.902508	959.65	182.42	0.805926	987.343	177.989	0.801744	1000.64	175.774	0.839895	1015.04	174.666	0.860269	1031.65	176.881	0.882128	1041.62	187.959	0.74317	975.158	202.359	0.836149	976.266	214.544	0.818413	1153.48	1071.31	0.200522	802.147	552.574	0.111365
171	4	gen_q-anger-devupala-x	30	general_question-anger	979.935	364.33	0.738607	902.834	197.276	0.794279	914.613	186.567	0.804425	927.463	181.213	0.8822	942.455	181.213	0.911517	958.518	185.497	0.766959	985.29	182.284	0.825072	1001.35	179.071	0.855713	1016.34	178.001	0.818697	1031.34	181.213	0.851484	1043.12	194.063	0.74532	973.51	205.843	0.842597	974.581	218.693	0.814465	1156.31	1071.21	0.127004	839.474	601.372	0.124527
172	4	gen_q-anger-devupala-x	31	general_question-anger	977.871	368.585	0.754766	900.551	196.999	0.816192	911.143	186.408	0.811684	925.971	184.289	0.923963	941.859	184.289	0.917451	957.746	188.526	0.765129	984.226	185.348	0.827281	1001.17	182.171	0.867328	1017.06	180.053	0.829351	1032.95	184.289	0.852192	1043.54	195.94	0.762917	972.575	208.65	0.841814	973.634	221.36	0.818039	1154.95	1080.25	0.110243	863.75	600.202	0.395835
173	4	gen_q-anger-devupala-x	32	general_question-anger	984.171	370.767	0.755832	901.391	196.823	0.831526	910.822	186.345	0.8729	926.539	185.297	0.934642	942.257	185.297	0.911223	956.927	188.44	0.758243	984.171	186.345	0.813903	999.889	183.201	0.820259	1016.65	180.057	0.829113	1033.42	185.297	0.84645	1042.85	197.871	0.730975	971.597	210.445	0.837008	972.645	223.02	0.810876	1153.81	1069.62	0.186795	887.037	591.173	0.319838
174	4	gen_q-anger-devupala-x	33	general_question-anger	978.845	379.199	0.684862	901.247	195.69	0.825825	910.684	186.253	0.885586	927.462	185.204	0.921892	943.192	185.204	0.921263	959.97	188.35	0.791084	983.039	187.301	0.772682	998.768	184.156	0.836358	1015.55	181.01	0.816596	1032.32	186.253	0.844415	1043.86	197.788	0.743131	970.456	210.371	0.860324	971.504	221.906	0.825047	1156.52	1074.79	0.138253	912.065	581.711	0.566931
175	4	gen_q-anger-devupala-x	34	general_question-anger	982.062	379.31	0.698402	901.125	197.722	0.824262	910.464	187.345	0.880514	927.066	186.308	0.931553	943.669	186.308	0.911051	960.271	189.421	0.799853	984.137	187.345	0.786725	999.702	185.27	0.830655	1016.3	182.157	0.817795	1032.91	187.345	0.857948	1043.28	198.76	0.757766	972.723	211.211	0.850678	973.76	224.701	0.822058	1153.66	1073.53	0.144475	919.116	580.384	0.586207
176	4	gen_q-anger-devupala-x	35	general_question-anger	981.029	379.229	0.665378	901.054	198.506	0.834707	910.402	189.159	0.897999	927.02	188.12	0.928805	942.6	188.12	0.922278	959.218	191.236	0.787931	984.145	189.159	0.815312	999.725	186.043	0.836855	1016.34	182.927	0.831786	1032.96	188.12	0.858121	1043.35	198.506	0.781728	973.759	213.047	0.859558	974.797	224.472	0.837134	1153.8	1069.52	0.141589	910.338	580.084	0.553846
177	4	gen_q-anger-devupala-x	36	general_question-anger	984.118	377.153	0.73988	902.067	198.509	0.836262	914.53	189.162	0.834589	928.032	188.123	0.896472	943.612	189.162	0.916	959.191	192.278	0.786734	985.157	190.2	0.822526	1000.74	187.085	0.871629	1017.35	183.969	0.837053	1033.97	188.123	0.86371	1043.32	198.509	0.766241	974.77	214.089	0.876101	974.77	227.591	0.857022	1150.19	1071.71	0.0797075	902.672	577.929	0.33309
178	4	gen_q-anger-devupala-x	37	general_question-anger	983.11	380.23	0.791116	902.171	199.674	0.832811	913.585	191.372	0.805931	927.075	189.297	0.916489	942.64	190.334	0.881202	956.13	194.485	0.761781	989.336	192.41	0.756473	1001.79	188.259	0.897877	1017.35	187.221	0.871413	1033.96	189.297	0.868704	1043.3	200.711	0.761386	974.809	215.239	0.854301	975.846	229.766	0.915198	1138.77	1063.56	0.0422329	896.851	580.915	0.610407
179	4	gen_q-anger-devupala-x	38	general_question-anger	984.155	384.527	0.739109	901.998	205.836	0.853929	911.241	197.62	0.886951	926.645	196.593	0.878781	942.049	197.62	0.890246	957.454	199.674	0.775473	985.182	198.647	0.834199	1000.59	193.512	0.864068	1017.02	190.431	0.900638	1033.45	194.539	0.828112	1042.69	204.809	0.809795	972.858	221.24	0.850477	973.885	234.591	0.83983	1131.19	1051.89	0.254439	897.374	575.177	0.597722
180	4	gen_q-anger-devupala-x	39	general_question-anger	973.048	389.784	0.679629	898.095	214.895	0.796244	911.087	203.902	0.872279	925.078	202.903	0.878977	940.069	203.902	0.852679	956.059	206.9	0.714067	984.041	204.901	0.825245	999.031	200.904	0.883406	1015.02	195.907	0.891881	1031.01	200.904	0.85243	1041	210.898	0.78138	971.049	226.887	0.851362	974.047	242.877	0.883222	1115.19	1029	0.0792767	891.475	572.733	0.551386
181	4	gen_q-anger-devupala-x	40	general_question-anger	979.031	392.113	0.615346	898.236	225.655	0.74483	908.944	216.894	0.817035	924.519	213	0.799199	941.067	215.921	0.813175	957.616	217.867	0.768681	981.952	216.894	0.789572	998.5	210.08	0.884332	1015.05	206.186	0.848546	1031.6	209.107	0.863347	1044.25	223.708	0.69802	969.297	235.389	0.847043	971.244	252.911	0.809552	982.356	1026.86	0.0788899	882.516	573.308	0.54535
182	4	gen_q-anger-devupala-x	41	general_question-anger	977.088	393.462	0.747266	898.952	232.366	0.789439	908.598	224.649	0.839408	923.068	223.684	0.855841	939.467	224.649	0.85536	956.831	228.507	0.744841	980.947	224.649	0.759164	998.311	218.861	0.839333	1013.75	215.967	0.915834	1030.14	216.931	0.869569	1043.65	231.401	0.73578	969.371	245.871	0.874462	973.23	262.27	0.89203	1137.83	972.238	0.169043	879.672	576.614	0.544677
183	4	gen_q-anger-devupala-x	42	general_question-anger	968.843	418.468	0.672524	898.843	244.391	0.722999	908.054	235.18	0.839872	922.791	231.496	0.881198	937.527	235.18	0.846429	953.185	237.943	0.808309	980.817	236.101	0.769635	996.474	229.654	0.890929	1012.13	223.206	0.909772	1027.79	223.206	0.833354	1040.68	235.18	0.713797	967.922	252.68	0.921225	971.606	270.18	0.790455	1043.6	834.038	0.0847167	873.437	577.307	0.0579507
184	4	gen_q-anger-devupala-x	43	general_question-anger	974.442	424.937	0.797041	896.119	251.898	0.775417	905.226	242.791	0.822192	920.708	242.791	0.825427	937.102	243.701	0.85029	953.495	247.344	0.757065	981.727	243.701	0.771306	997.21	236.416	0.858899	1012.69	232.773	0.834427	1029.09	234.594	0.801988	1040.92	243.701	0.662694	968.066	263.737	0.879592	969.888	281.041	0.846778	1052.71	855.662	0.177818	919.364	518.556	0.118881
185	4	gen_q-anger-devupala-x	44	general_question-anger	974.486	433.145	0.810854	895.768	261.398	0.724092	903.819	253.347	0.860146	919.026	251.558	0.838003	935.127	253.347	0.854928	951.228	256.925	0.731392	978.064	254.242	0.748282	994.165	247.086	0.8132	1010.27	239.93	0.846898	1025.47	239.93	0.87022	1038.89	248.875	0.693629	967.33	273.921	0.840319	968.224	290.022	0.857128	1043.16	779.658	0.158929	895.62	557.05	0.032656
186	4	gen_q-anger-devupala-x	45	general_question-anger	973.485	437.004	0.814287	891.949	266.84	0.791658	902.584	259.75	0.908379	916.764	258.864	0.905092	930.944	260.636	0.861052	945.125	265.954	0.784918	975.258	259.75	0.747416	992.983	252.66	0.80927	1008.05	246.456	0.825538	1023.12	245.57	0.896864	1036.41	252.66	0.794196	965.509	280.134	0.85954	966.395	296.973	0.814585	1027.45	722.58	0.116282	823.13	657.998	0.0392178
187	4	gen_q-anger-devupala-x	46	general_question-anger	971.566	439.96	0.869348	892.082	268.49	0.820204	901.906	261.346	0.832251	917.088	262.239	0.833795	932.271	265.811	0.778764	948.346	268.49	0.737664	977.817	264.918	0.758217	992.106	258.666	0.799643	1005.5	252.415	0.833383	1021.58	247.95	0.853029	1034.97	255.094	0.774921	964.421	282.779	0.895311	965.314	302.427	0.850691	1030	694.058	0.207662	824.571	639.347	0.0523609
188	4	gen_q-anger-devupala-x	47	general_question-anger	971.522	432.636	0.68684	888.981	268.431	0.767942	901.274	261.406	0.88701	915.324	261.406	0.880549	930.252	262.284	0.844937	946.057	267.553	0.756519	972.401	262.284	0.784778	989.084	256.138	0.78902	1004.89	249.113	0.829251	1020.7	247.357	0.921789	1033.87	254.381	0.828552	962.741	281.603	0.832839	964.498	300.921	0.813216	1064.85	707.263	0.520604	973.167	455.518	0.0687906
189	4	gen_q-anger-devupala-x	48	general_question-anger	981.162	413.672	0.611866	891.784	265.889	0.79145	900.634	257.925	0.882467	914.793	257.925	0.886	928.951	258.81	0.86194	943.11	262.35	0.745841	977.622	257.925	0.783673	991.781	250.846	0.849219	1005.94	244.651	0.886221	1020.98	243.766	0.886178	1034.26	251.731	0.770045	963.464	277.393	0.815105	965.233	294.207	0.814908	1056.8	688.273	0.537207	917.787	469.56	0.0571412
190	4	gen_q-anger-devupala-x	49	general_question-anger	991.234	339.63	0.0289329	888.797	260.763	0.721114	897.862	252.604	0.793402	912.367	250.791	0.813151	925.964	253.511	0.791979	940.469	257.137	0.639668	971.29	253.511	0.654204	989.42	245.352	0.712278	1004.83	239.007	0.810137	1021.15	239.007	0.783817	1035.65	248.072	0.649323	955.879	268.922	0.51258	942.282	285.239	0.242721	1052.19	687.059	0.563435	892.771	472.69	0.167874
191	4	gen_q-anger-devupala-x	50	general_question-anger	975.817	429.754	0.693286	889.78	252.245	0.74854	897.931	244.094	0.877636	912.421	243.188	0.908838	926.912	245	0.88616	942.308	249.528	0.785556	971.289	244.094	0.773429	990.308	236.849	0.820121	1005.7	231.415	0.849177	1022.01	230.509	0.838424	1035.59	243.188	0.781586	962.232	264.924	0.859451	963.138	281.226	0.817625	1040.13	671.411	0.234492	863.465	509.083	0.257763
192	4	gen_q-anger-devupala-x	51	general_question-anger	988.882	429.836	0.680819	890.35	249.346	0.831867	899.559	241.058	0.825926	914.292	241.058	0.838679	929.026	241.979	0.831474	944.681	244.742	0.695302	972.307	241.058	0.804929	987.961	233.692	0.853604	1003.62	227.245	0.882383	1022.03	227.245	0.855571	1033.08	235.533	0.744591	960.336	263.159	0.784809	964.019	278.814	0.789725	1041.92	683.107	0.503879	973.634	401.89	0.0451536
193	4	gen_q-anger-devupala-x	52	general_question-anger	973.203	433.604	0.775199	890.242	247.404	0.895856	901.304	239.108	0.814796	916.052	238.186	0.808895	929.879	240.03	0.841286	945.549	241.873	0.728007	972.281	239.108	0.787319	987.951	231.734	0.85619	1002.7	225.281	0.899114	1022.06	225.281	0.854085	1032.2	234.499	0.794195	963.063	257.544	0.812666	963.985	272.292	0.855975	1023.91	674.478	0.545534	997.654	634.699	0.0251129
194	4	gen_q-anger-devupala-x	53	general_question-anger	978.655	432.694	0.840891	890.136	244.591	0.808257	903.045	236.293	0.803789	916.876	235.371	0.841614	931.629	238.137	0.79714	946.383	240.903	0.768986	973.123	236.293	0.749949	987.876	229.838	0.80695	1002.63	226.15	0.873156	1021.07	225.228	0.835207	1031.21	233.527	0.780328	962.98	256.578	0.89845	962.98	271.331	0.91725	1019.68	681.245	0.482579	851.419	618.242	0.136729
195	4	gen_q-anger-devupala-x	54	general_question-anger	975.779	428.699	0.730264	889.684	245.635	0.820025	898.747	236.572	0.801146	913.247	234.76	0.871426	927.747	236.572	0.818192	941.341	241.104	0.79043	972.154	234.76	0.790608	987.56	227.51	0.845476	1002.97	223.885	0.82477	1020.19	224.791	0.832201	1031.06	232.947	0.762056	960.372	256.51	0.850026	962.185	271.01	0.899599	1026.26	689.298	0.48845	882.767	621.987	0.171214
196	4	gen_q-anger-devupala-x	55	general_question-anger	972.853	426.25	0.785469	886.098	246.279	0.853565	899.019	237.972	0.839033	912.863	236.126	0.809527	925.784	238.895	0.840917	939.628	240.741	0.776818	970.085	237.972	0.76951	985.774	231.512	0.828307	998.695	225.051	0.895404	1017.15	224.128	0.849763	1027.31	232.435	0.811325	958.086	259.2	0.807503	959.932	274.889	0.879873	1023.52	686.879	0.550654	977.955	645.088	0.12169
197	4	gen_q-anger-devupala-x	56	general_question-anger	972.748	426.368	0.833008	884.161	249.195	0.841294	894.312	239.968	0.804644	909.999	237.199	0.805343	926.609	241.813	0.84456	943.219	242.736	0.807614	969.979	240.89	0.756934	983.821	233.508	0.815104	998.585	227.049	0.887941	1016.12	227.049	0.850015	1027.19	234.431	0.776344	957.983	260.269	0.845163	958.906	276.879	0.848498	1023.62	686.795	0.581508	994.079	651.076	0.204976
198	4	gen_q-anger-devupala-x	57	general_question-anger	971.704	427.814	0.826945	884.218	250.109	0.85231	896.977	241.907	0.804173	912.469	241.907	0.824206	927.961	243.73	0.907289	943.453	245.552	0.779722	965.325	242.818	0.809346	981.728	236.439	0.837923	998.132	230.06	0.878274	1015.45	229.149	0.912801	1028.2	237.351	0.820879	957.123	263.779	0.852508	958.034	280.182	0.902617	1025.5	688.126	0.579028	1000.28	652.414	0.14507
199	4	gen_q-anger-devupala-x	58	general_question-anger	971.639	427.649	0.818767	885.04	252.648	0.864331	894.061	244.529	0.823885	907.592	242.725	0.838096	922.025	245.431	0.866167	936.458	247.235	0.761955	970.737	244.529	0.739836	985.17	237.313	0.830675	998.701	230.998	0.88199	1014.94	230.998	0.904212	1027.57	239.117	0.817833	956.304	266.179	0.795524	957.206	281.514	0.919979	1021.73	682.997	0.584751	993.945	648.745	0.216095
200	4	gen_q-anger-devupala-x	59	general_question-anger	970.685	426.629	0.830046	884.19	252.738	0.86913	895.002	243.728	0.797853	910.319	241.926	0.811592	926.537	245.53	0.840797	941.854	246.431	0.745214	965.279	243.728	0.729255	982.398	238.322	0.812541	997.715	232.015	0.871985	1014.83	231.114	0.913122	1028.35	239.223	0.835049	956.27	267.154	0.845808	957.171	282.471	0.917729	1021.36	684.421	0.562724	972.012	646.245	0.0802725
201	4	gen_q-anger-devupala-x	60	general_question-anger	970.605	425.816	0.841313	883.118	250.843	0.865798	894.843	240.921	0.77615	909.274	240.019	0.820795	924.607	243.627	0.793583	939.939	244.529	0.726563	968.801	239.117	0.70347	984.134	236.412	0.850633	998.565	230.098	0.91557	1013.9	230.098	0.905962	1027.43	238.216	0.847988	956.174	265.273	0.830805	956.174	281.508	0.883161	1020.05	685.766	0.539285	928.948	649.117	0.131873
202	4	gen_q-anger-devupala-x	61	general_question-anger	969.702	424.887	0.836218	884.024	249.021	0.82474	896.651	240.003	0.798894	911.081	238.199	0.857707	926.412	240.003	0.828933	940.842	243.61	0.784195	970.604	239.101	0.756646	985.034	233.69	0.842041	999.464	230.082	0.909597	1013.89	230.082	0.880243	1027.42	237.297	0.846402	956.174	262.549	0.809304	957.076	280.587	0.843141	1018.7	689.477	0.565581	894.034	641.249	0.14058
203	4	gen_q-anger-devupala-x	62	general_question-anger	971.727	424.988	0.803235	883.375	247.373	0.796044	893.394	238.264	0.826895	908.878	237.353	0.841992	925.273	240.086	0.795657	942.58	243.729	0.796615	968.083	237.353	0.770368	984.478	230.977	0.804626	999.963	228.245	0.841819	1016.36	228.245	0.877323	1029.11	237.353	0.788176	957.153	261.035	0.823412	958.064	279.252	0.866606	1022.71	689.546	0.57537	889.997	594.599	0.235597
204	4	gen_q-anger-devupala-x	63	general_question-anger	970.746	423.97	0.83214	884.245	244.594	0.805867	896.082	236.399	0.81215	911.561	236.399	0.860027	927.04	237.31	0.85131	942.519	241.863	0.764927	968.925	237.31	0.757306	984.404	231.847	0.810195	999.883	227.294	0.883728	1015.36	227.294	0.884869	1028.11	235.489	0.805412	956.177	259.163	0.846349	957.088	278.284	0.859182	1025.29	690.912	0.563431	942.464	653.812	0.0721471
205	4	gen_q-anger-devupala-x	64	general_question-anger	971.74	423.656	0.819535	884.52	244.672	0.814529	895.422	236.496	0.811588	910.867	235.587	0.840961	927.221	236.496	0.838398	942.667	241.038	0.767064	971.74	236.496	0.778159	985.368	230.136	0.824812	999.905	226.502	0.855771	1015.35	226.502	0.861753	1027.16	234.678	0.776466	957.203	258.301	0.84471	958.112	277.38	0.869899	1024.08	693.43	0.545812	890.557	618.013	0.0849283
206	4	gen_q-anger-devupala-x	65	general_question-anger	971.684	423.815	0.841413	884.307	243.601	0.85241	896.139	235.41	0.824554	910.702	235.41	0.843039	925.265	236.32	0.834808	940.738	239.05	0.738939	970.773	235.41	0.800989	985.336	228.128	0.876429	999.899	225.398	0.874059	1015.37	225.398	0.844334	1029.02	234.499	0.812914	957.121	258.164	0.853004	958.031	277.277	0.846469	1025.45	693.451	0.556634	973.695	656.135	0.141607
207	4	gen_q-anger-devupala-x	66	general_question-anger	972.704	421.447	0.815882	884.311	244.659	0.809128	897.201	235.451	0.844737	912.854	234.531	0.884913	927.587	235.451	0.852717	943.24	240.055	0.759273	969.942	235.451	0.736839	985.595	229.927	0.808959	1000.33	226.244	0.883516	1016.9	226.244	0.88977	1029.79	233.61	0.834167	957.051	258.471	0.825023	957.972	277.807	0.871681	1023.91	692.242	0.536983	933.534	644.802	0.0726561
208	4	gen_q-anger-devupala-x	67	general_question-anger	971.812	423.305	0.826845	885.2	244.551	0.796309	898.099	235.337	0.849793	912.842	233.494	0.899397	927.584	235.337	0.833925	943.249	239.944	0.752522	970.891	237.18	0.729672	985.633	231.652	0.84244	1001.3	225.202	0.893238	1016.04	225.202	0.910284	1029.86	233.494	0.847713	957.991	259.294	0.807629	958.913	276.801	0.857144	1023.85	690.94	0.562248	891.225	642.581	0.112589
209	4	gen_q-anger-devupala-x	68	general_question-anger	972.852	422.369	0.813772	886.252	241.799	0.795695	899.15	234.428	0.841167	913.89	233.507	0.874314	928.63	235.35	0.8324	944.292	239.035	0.789649	971.93	235.35	0.757165	987.592	230.743	0.864164	1002.33	224.294	0.909863	1017.99	224.294	0.896486	1030.89	232.586	0.808247	959.033	259.303	0.839761	959.954	275.886	0.854076	1022.62	689.693	0.551963	895.524	616.355	0.0827853
210	4	gen_q-anger-devupala-x	69	general_question-anger	973.819	421.511	0.80494	887.666	241.043	0.836203	898.549	233.788	0.822625	913.965	233.788	0.838168	929.382	233.788	0.835266	945.706	238.322	0.757146	973.819	233.788	0.808432	989.236	227.44	0.834465	1003.75	223.812	0.846965	1019.16	224.719	0.858594	1031.86	232.881	0.803784	960.216	256.46	0.835449	961.123	275.504	0.882042	1021.35	689.624	0.540535	897.447	637.948	0.124327
211	4	gen_q-anger-devupala-x	70	general_question-anger	974.788	420.124	0.800927	888.831	241.941	0.817095	897.785	234.778	0.865039	912.111	232.988	0.827453	927.333	234.778	0.839105	943.45	235.674	0.72235	975.684	231.197	0.760296	990.01	227.615	0.896877	1004.34	221.348	0.903365	1019.56	221.348	0.878943	1031.2	229.406	0.781447	961.357	257.163	0.873619	962.253	275.071	0.844261	1024.99	695.974	0.505677	892.468	621.15	0.157872
212	4	gen_q-anger-devupala-x	71	general_question-anger	975.798	419.022	0.756705	890.305	240.759	0.844763	901.219	232.574	0.814047	915.771	231.664	0.81407	931.233	232.574	0.825663	947.604	233.483	0.75432	976.708	232.574	0.79543	991.26	225.298	0.915119	1005.81	220.75	0.861602	1020.36	220.75	0.846577	1033.1	230.755	0.760759	962.156	256.221	0.875105	963.065	274.411	0.859156	1015.53	692.384	0.462644	877.23	656.358	0.331381
213	4	gen_q-anger-devupala-x	72	general_question-anger	975.894	415.554	0.76973	890.343	238.014	0.83781	902.302	229.735	0.835486	915.181	228.815	0.821983	928.979	229.735	0.823925	944.617	230.655	0.702798	978.654	228.815	0.749448	993.372	223.296	0.906261	1008.09	220.536	0.858513	1022.81	221.456	0.860719	1033.85	230.655	0.721526	963.015	253.652	0.864472	963.935	271.13	0.849392	1018.38	710.747	0.429021	864.754	664.486	0.3342
214	4	gen_q-anger-devupala-x	73	general_question-anger	974.224	413.272	0.845243	891.743	236.396	0.81375	901.824	229.065	0.830703	914.654	225.399	0.821534	929.317	227.232	0.807081	943.981	229.065	0.72575	980.639	224.482	0.757975	994.386	221.733	0.883467	1009.05	217.151	0.852973	1024.63	218.984	0.795365	1034.71	229.065	0.662717	965.059	251.976	0.887789	965.976	267.556	0.883244	1012.71	726.044	0.251513	855.31	707.261	0.285749
215	4	gen_q-anger-devupala-x	74	general_question-anger	976.188	411.498	0.884483	893.908	232.912	0.811204	902.323	225.432	0.86046	916.348	223.562	0.875325	930.373	224.497	0.836941	944.398	224.497	0.759835	982.734	222.627	0.777164	997.694	217.952	0.899566	1011.72	216.082	0.86641	1026.68	217.017	0.848776	1036.03	225.432	0.772944	966.838	248.807	0.835998	967.773	263.767	0.880544	1005.93	735.585	0.103111	840.016	737.056	0.118751
216	4	gen_q-anger-devupala-x	75	general_question-anger	975.243	410.008	0.829645	895.595	229.851	0.772713	906.025	221.317	0.902364	921.196	220.369	0.86618	936.367	220.369	0.84914	951.538	222.265	0.767137	981.88	220.369	0.804792	997.052	214.68	0.914204	1012.22	212.783	0.885352	1027.39	213.732	0.879538	1036.88	223.214	0.745151	967.657	245.022	0.894388	967.657	260.193	0.88277	837.235	798.872	0.0586539	790.445	807.357	0.11069
217	4	gen_q-anger-devupala-x	76	general_question-anger	978.111	405.469	0.775379	897.71	225.294	0.801818	906.428	216.575	0.848022	921.927	215.607	0.908164	936.458	216.575	0.870993	951.957	217.544	0.763195	982.955	215.607	0.816396	998.454	209.795	0.880523	1013.95	207.857	0.91184	1029.45	209.795	0.862476	1038.17	219.481	0.77192	968.424	240.793	0.86184	969.393	257.26	0.839366	1042.37	855.769	0.175001	840.161	831.2	0.0456866
218	4	gen_q-anger-devupala-x	77	general_question-anger	979.986	401.986	0.810352	898.664	221.491	0.797664	911.556	212.565	0.808422	924.449	211.573	0.859889	938.333	211.573	0.857692	954.201	213.557	0.7364	985.936	210.582	0.834029	1000.81	206.615	0.874538	1016.68	203.639	0.888139	1031.56	208.598	0.808476	1041.47	218.515	0.800778	970.068	237.358	0.84373	972.052	254.218	0.826889	1038.91	852.617	0.0599006	771.295	834.756	0.110016
219	4	gen_q-anger-devupala-x	78	general_question-anger	978.961	399.563	0.828844	901.774	216.752	0.760729	912.946	208.627	0.843161	927.164	206.596	0.869626	940.367	206.596	0.843202	955.602	209.642	0.748856	988.101	207.611	0.81013	1003.34	204.564	0.892879	1018.57	200.502	0.85608	1033.8	205.58	0.863393	1043.96	214.721	0.832757	971.852	233.002	0.836889	973.883	249.252	0.821285	1078	934.061	0.0668606	882.647	847.427	0.169957
220	4	gen_q-anger-devupala-x	79	general_question-anger	981.957	393.64	0.796158	904.687	212.664	0.792525	914.854	204.531	0.906269	930.105	203.514	0.879219	945.355	203.514	0.834925	959.589	204.531	0.770241	990.091	203.514	0.825553	1005.34	198.43	0.863521	1020.59	196.397	0.90122	1035.84	201.48	0.824161	1046.01	211.648	0.821607	975.857	229.949	0.824332	977.89	245.199	0.843065	1076.74	968.93	0.153015	906.743	1041.13	0.0703023
221	4	gen_q-anger-devupala-x	80	general_question-anger	982.034	389.561	0.813881	906.06	208.865	0.848852	916.326	200.651	0.850787	930.7	198.598	0.862297	946.1	198.598	0.83877	960.474	200.651	0.790861	994.354	200.651	0.817215	1006.67	194.491	0.854561	1022.07	193.464	0.920757	1037.48	198.598	0.861593	1046.72	208.865	0.811784	978.954	225.292	0.872058	979.981	240.692	0.889429	1124.02	979.661	0.240722	887.557	945.53	0.0316855
222	4	gen_q-anger-devupala-x	81	general_question-anger	983.882	385.872	0.81341	909.572	202.162	0.838737	919.893	192.873	0.822424	933.31	191.841	0.943481	948.791	191.841	0.858894	961.176	193.905	0.745478	999.363	193.905	0.823396	1012.78	190.809	0.867286	1025.17	190.809	0.915858	1040.65	193.905	0.863275	1049.94	206.29	0.804389	981.818	220.739	0.838293	982.85	234.156	0.88361	1086.26	1029.62	0.208658	839.304	964.989	0.0683248
223	4	gen_q-anger-devupala-x	82	general_question-anger	983.906	380.761	0.834745	914.005	197.14	0.839314	924.438	188.794	0.915565	939.044	187.75	0.873443	952.607	187.75	0.85164	967.213	190.88	0.783595	999.555	191.923	0.845956	1016.25	187.75	0.914647	1030.85	187.75	0.86281	1044.42	190.88	0.801404	1053.81	204.443	0.751729	983.906	213.833	0.934058	983.906	229.482	0.916737	1130.8	1023.48	0.185478	837.045	1002.87	0.247287
224	4	gen_q-anger-devupala-x	83	general_question-anger	985.029	377.261	0.850041	918.239	192.304	0.841116	927.487	185.111	0.848115	941.872	181.001	0.893694	953.175	182.029	0.834356	968.588	187.166	0.804149	1002.5	187.166	0.811792	1017.91	182.029	0.898292	1033.32	181.001	0.887553	1047.71	188.194	0.829482	1056.96	199.497	0.741356	986.056	212.855	0.851922	986.056	227.24	0.851814	1124.03	1042.45	0.148125	827.27	1023.86	0.20362
225	4	gen_q-anger-devupala-x	84	general_question-anger	988.094	370.78	0.785444	918.921	189.465	0.84808	929.402	180.032	0.812196	944.075	177.936	0.942783	958.748	177.936	0.873905	972.373	182.128	0.757815	1006.96	184.224	0.765587	1019.54	177.936	0.899027	1036.3	177.936	0.88911	1050.98	185.273	0.838177	1060.41	196.801	0.741892	991.238	208.33	0.827213	990.19	220.907	0.822796	1132.17	1054.7	0.0711844	826.543	1030.32	0.220226
226	4	gen_q-anger-devupala-x	85	general_question-anger	988.809	369.29	0.854861	920.769	187.85	0.832383	933.729	178.13	0.821098	945.609	172.73	0.847873	961.809	173.81	0.835042	976.929	179.21	0.777011	1008.25	180.29	0.818262	1023.37	178.13	0.877064	1039.57	178.13	0.872685	1052.53	181.37	0.799963	1062.25	195.41	0.734822	994.209	204.05	0.857374	993.129	215.93	0.818264	1128.99	1072.5	0.0361465	821.206	1047.11	0.245899
227	4	gen_q-anger-devupala-x	86	general_question-anger	989.801	365.016	0.825464	926.966	183.967	0.736394	938.681	173.317	0.823902	951.461	171.187	0.859882	966.371	171.187	0.861885	982.346	177.577	0.803995	1010.04	178.642	0.833262	1024.95	174.382	0.853833	1041.99	174.382	0.857345	1056.9	179.707	0.82597	1065.42	194.617	0.751836	997.256	199.942	0.847056	997.256	213.787	0.87823	1147.78	1059.29	0.316182	820.709	1049.74	0.201761
228	4	gen_q-anger-devupala-x	87	general_question-anger	990.811	358.666	0.812024	930.151	177.75	0.798743	940.793	170.3	0.904094	955.692	168.172	0.880218	970.591	169.236	0.852365	984.425	172.429	0.79838	1016.35	176.686	0.836727	1030.19	171.365	0.833531	1045.09	171.365	0.830687	1059.98	178.814	0.852127	1067.43	193.713	0.745081	999.324	196.906	0.886489	999.324	209.676	0.879923	1147.02	1059.16	0.305166	825.712	1059.79	0.238506
229	4	gen_q-anger-devupala-x	88	general_question-anger	991.887	356.2	0.810969	929.402	177.219	0.796933	941.052	168.747	0.884926	955.878	164.51	0.823642	969.646	166.629	0.832897	984.473	169.806	0.852197	1018.36	170.865	0.861577	1033.19	169.806	0.903447	1046.96	169.806	0.862827	1060.73	177.219	0.889062	1069.2	188.869	0.783942	1000.36	195.223	0.916833	1000.36	204.755	0.905121	1149	1063.58	0.294594	824.621	1060.39	0.139333
230	4	gen_q-anger-devupala-x	89	general_question-anger	992.971	352.117	0.798433	931.542	175.243	0.832226	941.074	166.77	0.891065	956.961	161.475	0.875871	970.729	162.534	0.830027	984.498	167.829	0.844228	1018.39	168.889	0.843906	1034.28	166.77	0.921125	1050.16	167.829	0.867496	1060.75	175.243	0.856539	1069.23	187.953	0.740332	1001.44	193.248	0.907419	1001.44	203.84	0.866477	1148.95	1063.86	0.307495	823.158	1063.82	0.217019
231	4	gen_q-anger-devupala-x	90	general_question-anger	992.968	345.681	0.802204	929.416	174.089	0.790196	942.126	163.497	0.85182	958.014	159.26	0.902854	974.962	160.319	0.891227	991.909	167.734	0.894783	1017.33	168.793	0.839829	1033.22	166.674	0.89684	1050.17	166.674	0.877639	1061.82	175.148	0.823082	1069.23	189.977	0.702371	1001.44	191.036	0.873739	1001.44	200.569	0.865998	1144.33	1067.43	0.291334	824.156	1064.84	0.243047
232	4	gen_q-anger-devupala-x	91	general_question-anger	992.909	344.009	0.797049	932.184	172.486	0.847321	941.772	162.898	0.835384	958.818	157.571	0.911983	974.798	158.636	0.897502	989.713	165.028	0.834962	1017.41	166.094	0.882318	1034.46	165.028	0.90164	1050.44	165.028	0.891079	1063.22	173.551	0.79931	1069.62	189.532	0.697423	1001.43	189.532	0.869679	1001.43	199.12	0.854613	1146.08	1064.29	0.301194	824.638	1065.88	0.230397
233	4	gen_q-anger-devupala-x	92	general_question-anger	993.867	339.508	0.743114	932.561	171.725	0.861048	942.241	163.12	0.909308	958.374	156.667	0.895966	974.507	157.743	0.896665	987.414	163.12	0.851883	1018.6	165.271	0.86002	1034.74	163.12	0.90498	1049.79	164.196	0.856565	1062.7	172.8	0.846306	1070.23	187.858	0.747847	1002.47	187.858	0.869623	1001.4	197.537	0.881219	1148.7	1063.48	0.300534	823.324	1063.57	0.173562
234	4	gen_q-anger-devupala-x	93	general_question-anger	994.882	338.054	0.745003	930.862	171.603	0.811248	942.599	163.067	0.89535	958.604	157.732	0.836011	973.542	157.732	0.852257	987.413	163.067	0.895112	1015.15	164.134	0.835406	1030.09	162	0.890507	1046.1	163.067	0.914775	1062.1	171.603	0.829114	1069.57	182.273	0.737149	1001.28	186.541	0.786739	1001.28	195.077	0.802785	1145.8	1069.81	0.217473	822.36	1066.69	0.184745
235	4	gen_q-anger-devupala-x	94	general_question-anger	995.865	335.755	0.789712	927.53	173.46	0.831892	940.343	163.85	0.863577	954.223	157.444	0.846469	970.239	158.512	0.895097	986.255	163.85	0.925521	1012.95	164.918	0.889107	1030.03	161.715	0.900004	1046.05	163.85	0.903142	1057.79	170.257	0.787311	1066.33	180.934	0.726811	998	185.205	0.768537	1000.14	193.747	0.735368	1146.47	1073.41	0.124183	820.837	1068.91	0.18753
236	4	gen_q-anger-devupala-x	95	general_question-anger	995.816	333.613	0.722859	926.398	173.418	0.856745	937.078	164.874	0.897946	952.03	159.534	0.843719	969.117	158.466	0.86734	983.001	163.806	0.825473	1012.9	163.806	0.920378	1028.92	160.602	0.878848	1041.74	162.738	0.834474	1054.55	165.942	0.851088	1064.17	178.758	0.747088	995.816	186.233	0.793707	996.884	192.641	0.75165	1145.29	1074.4	0.0847977	820.833	1072.71	0.236988
237	4	gen_q-anger-devupala-x	96	general_question-anger	998.234	330.514	0.65467	924.519	177.743	0.824175	934.134	164.923	0.876355	949.091	160.649	0.856322	966.184	159.581	0.892052	983.277	163.854	0.896663	1009.99	163.854	0.88415	1026.01	159.581	0.869482	1039.9	161.718	0.814382	1052.72	165.991	0.841887	1061.27	178.811	0.741502	993.961	185.221	0.783696	995.029	192.699	0.732282	1150.63	1065.3	0.174094	820.965	1069.53	0.173157
238	4	gen_q-anger-devupala-x	97	general_question-anger	997.511	329.803	0.716486	920.867	179.799	0.855534	929.626	168.85	0.853212	946.05	161.186	0.926798	962.474	161.186	0.928754	979.992	162.28	0.854876	1007.37	162.28	0.920773	1023.79	158.996	0.866128	1036.93	160.091	0.840699	1050.07	165.565	0.797824	1058.83	177.609	0.706331	990.942	186.369	0.786604	993.131	192.938	0.71774	1150.57	1066.68	0.158272	821.003	1069.42	0.177535
239	4	gen_q-anger-devupala-x	98	general_question-anger	997.44	328.746	0.6807	919.707	179.85	0.879761	928.466	169.996	0.893544	944.888	161.237	0.920398	962.406	161.237	0.926583	978.828	162.332	0.834185	1005.1	162.332	0.892221	1018.24	159.048	0.845514	1033.57	160.143	0.853669	1048.9	164.522	0.784233	1057.66	177.66	0.670155	989.776	185.324	0.776087	990.871	190.798	0.72959	1151.96	1069.47	0.155905	821.012	1068.27	0.163634
240	4	gen_q-anger-devupala-x	99	general_question-anger	997.355	326.447	0.673799	918.267	181.452	0.879827	927.054	170.468	0.887833	942.433	162.779	0.905741	958.909	161.68	0.868211	974.287	163.877	0.83757	1000.65	162.779	0.876771	1016.03	157.287	0.868588	1032.5	158.385	0.83462	1044.59	163.877	0.801183	1053.38	175.96	0.655669	988.567	182.551	0.782313	989.666	190.24	0.789328	1146.58	1077.27	0.0973691	822.434	1075.01	0.256634
241	5	gen_q-anger-dom.postroili-gul	0	general_question-anger	660.885	460.315	0.799379	601.988	300.081	0.842223	612.382	292.286	0.879502	627.106	288.821	0.864614	641.83	293.152	0.859366	655.688	299.215	0.801435	681.672	297.483	0.742869	698.128	291.42	0.787021	715.451	287.089	0.921409	731.041	291.42	0.839755	744.033	300.081	0.882125	668.68	319.136	0.769485	669.546	334.726	0.835677	933.615	797.508	0.10111	368.121	662.222	0.0594493
242	5	gen_q-anger-dom.postroili-gul	1	general_question-anger	665.871	463.706	0.82603	608.007	302.695	0.833822	620.586	295.148	0.857154	637.358	293.471	0.827014	652.453	296.825	0.939257	665.871	303.534	0.89261	692.706	302.695	0.808052	706.962	295.986	0.906392	722.895	292.632	0.825889	739.667	295.986	0.916217	752.246	304.372	0.865827	679.288	322.822	0.932888	679.288	337.916	0.952467	905.988	700.301	0.16656	366.904	603.615	0.470466
243	5	gen_q-anger-dom.postroili-gul	2	general_question-anger	671.634	467.069	0.861586	612.438	305.698	0.839016	627.845	298.4	0.854577	643.253	298.4	0.925314	658.66	303.266	0.824164	674.878	310.564	0.803373	700.827	307.32	0.716502	714.613	300.833	0.828159	728.398	298.4	0.89526	745.427	300.833	0.803471	756.78	310.564	0.825493	687.042	330.837	0.783568	685.42	348.677	0.784361	903.589	742.47	0.0329971	369.883	585.795	0.255624
244	5	gen_q-anger-dom.postroili-gul	3	general_question-anger	681.132	475.286	0.742671	620.359	313.487	0.769547	633.776	307.962	0.836714	649.562	309.541	0.823297	665.347	312.698	0.864908	679.554	319.801	0.7554	708.756	318.223	0.751914	722.174	311.909	0.851516	735.591	309.541	0.847557	749.009	311.12	0.871796	760.848	319.801	0.853186	691.393	341.112	0.724792	690.603	360.054	0.710851	872.2	612.062	0.0612574	400.633	580.411	0.106537
245	5	gen_q-anger-dom.postroili-gul	4	general_question-anger	677.447	481.329	0.763423	620.916	319.588	0.881186	634.264	313.306	0.897816	651.537	313.306	0.918065	665.67	318.017	0.84813	681.373	325.084	0.793713	708.068	324.298	0.747998	721.416	318.017	0.826955	734.763	313.306	0.848566	751.251	316.447	0.809961	763.029	325.084	0.82215	693.935	344.712	0.825859	693.15	362.771	0.826674	916.164	428.173	0.0220473	398.061	393.775	0.0205494
246	5	gen_q-anger-dom.postroili-gul	5	general_question-anger	699.346	481.069	0.615963	620.335	323.799	0.819454	633.88	317.027	0.809068	649.682	315.522	0.860803	665.484	320.037	0.853269	679.781	326.057	0.8127	706.118	326.057	0.763493	721.168	320.037	0.848527	734.713	316.275	0.838665	750.515	318.532	0.82239	762.555	325.304	0.84645	688.811	344.869	0.717086	684.296	361.424	0.600114	743.211	324.395	0.0560123	567.044	391.455	0.0229252
247	5	gen_q-anger-dom.postroili-gul	6	general_question-anger	699.346	481.069	0.615963	620.335	323.799	0.819454	633.88	317.027	0.809068	649.682	315.522	0.860803	665.484	320.037	0.853269	679.781	326.057	0.8127	706.118	326.057	0.763493	721.168	320.037	0.848527	734.713	316.275	0.838665	750.515	318.532	0.82239	762.555	325.304	0.84645	688.811	344.869	0.717086	684.296	361.424	0.600114	743.211	324.395	0.0560123	567.044	391.455	0.0229252
248	5	gen_q-anger-dom.postroili-gul	7	general_question-anger	696.145	421.49	0.00167654	619.868	323.64	0.788129	633.737	317.476	0.861251	646.835	316.705	0.906042	663.015	320.558	0.81411	676.883	325.181	0.775346	708.473	325.951	0.763681	720.8	320.558	0.817065	735.439	316.705	0.846363	750.849	318.246	0.82466	762.406	327.492	0.811966	686.129	345.984	0.680989	679.195	361.393	0.514239	737.99	531.071	0.4163	564.878	536.674	0.29544
249	5	gen_q-anger-dom.postroili-gul	8	general_question-anger	654.915	483.296	0.102951	618.856	322.948	0.801771	631.899	316.811	0.854668	645.708	316.044	0.871874	659.518	317.578	0.852134	674.095	323.716	0.776464	705.551	322.948	0.798206	718.594	317.578	0.873955	731.636	316.044	0.857297	746.98	317.578	0.850406	756.954	325.25	0.80385	682.535	342.896	0.682006	674.862	361.309	0.485737	772.006	526.978	0.32962	620.219	370.986	0.0309922
250	5	gen_q-anger-dom.postroili-gul	9	general_question-anger	654.915	483.296	0.102951	618.856	322.948	0.801771	631.899	316.811	0.854668	645.708	316.044	0.871874	659.518	317.578	0.852134	674.095	323.716	0.776464	705.551	322.948	0.798206	718.594	317.578	0.873955	731.636	316.044	0.857297	746.98	317.578	0.850406	756.954	325.25	0.80385	682.535	342.896	0.682006	674.862	361.309	0.485737	772.006	526.978	0.32962	620.219	370.986	0.0309922
251	5	gen_q-anger-dom.postroili-gul	10	general_question-anger	688.811	473.325	0.317579	616.799	318.46	0.787569	630.736	311.491	0.831092	644.674	310.717	0.845348	661.709	313.04	0.854455	675.647	320.009	0.780379	700.425	319.235	0.799228	713.589	313.814	0.843978	729.85	312.266	0.878415	743.787	313.814	0.869125	755.402	323.881	0.852013	686.488	341.69	0.753951	685.713	355.628	0.608886	758.397	508.858	0.0557313	478.473	413.104	0.0257985
252	5	gen_q-anger-dom.postroili-gul	11	general_question-anger	673.67	464.429	0.702402	615.863	312.027	0.80172	631.628	305.27	0.823018	646.643	303.018	0.807149	663.16	306.772	0.901145	678.175	313.528	0.801116	703.7	313.528	0.790698	716.463	306.772	0.8912	729.976	305.27	0.824928	745.742	306.772	0.812779	754	318.033	0.776016	692.439	331.546	0.86929	693.19	347.312	0.918056	839.814	586.392	0.0942198	443.968	440.935	0.281485
253	5	gen_q-anger-dom.postroili-gul	12	general_question-anger	673.67	464.429	0.702402	615.863	312.027	0.80172	631.628	305.27	0.823018	646.643	303.018	0.807149	663.16	306.772	0.901145	678.175	313.528	0.801116	703.7	313.528	0.790698	716.463	306.772	0.8912	729.976	305.27	0.824928	745.742	306.772	0.812779	754	318.033	0.776016	692.439	331.546	0.86929	693.19	347.312	0.918056	839.814	586.392	0.0942198	443.968	440.935	0.281485
254	5	gen_q-anger-dom.postroili-gul	13	general_question-anger	691.725	459.41	0.692074	624.826	305.7	0.789082	638.365	296.94	0.897347	654.294	294.551	0.811623	671.018	296.94	0.898058	684.557	303.311	0.811532	714.821	304.108	0.805005	725.971	298.533	0.771713	736.325	296.143	0.830408	748.271	296.143	0.768151	758.625	303.311	0.729022	701.282	322.425	0.78471	702.079	339.15	0.818184	852.848	604.365	0.468919	440.999	433.282	0.535637
255	5	gen_q-anger-dom.postroili-gul	14	general_question-anger	706.558	452.761	0.780583	635.934	298.131	0.846213	650.059	289.954	0.804789	666.414	286.236	0.857931	683.512	289.21	0.843241	699.867	295.157	0.804442	725.887	296.644	0.762044	736.295	290.697	0.856532	747.446	286.236	0.826797	756.367	286.236	0.77169	765.288	292.927	0.703737	713.992	317.46	0.69761	718.453	333.815	0.856565	847.461	582.853	0.0365389	462.07	409.863	0.0917113
256	5	gen_q-anger-dom.postroili-gul	15	general_question-anger	706.558	452.761	0.780583	635.934	298.131	0.846213	650.059	289.954	0.804789	666.414	286.236	0.857931	683.512	289.21	0.843241	699.867	295.157	0.804442	725.887	296.644	0.762044	736.295	290.697	0.856532	747.446	286.236	0.826797	756.367	286.236	0.77169	765.288	292.927	0.703737	713.992	317.46	0.69761	718.453	333.815	0.856565	847.461	582.853	0.0365389	462.07	409.863	0.0917113
257	5	gen_q-anger-dom.postroili-gul	16	general_question-anger	715.623	445.43	0.71603	649.138	293.784	0.823197	664.078	287.061	0.836138	679.766	283.326	0.828902	695.453	287.061	0.92102	709.646	293.037	0.82195	737.286	292.29	0.789995	745.504	286.314	0.823158	755.215	282.579	0.844576	764.926	284.82	0.738115	767.914	293.037	0.678633	725.334	315.448	0.811046	729.816	328.894	0.896915	870.98	574.444	0.0468481	500.926	395.997	0.0262457
258	5	gen_q-anger-dom.postroili-gul	17	general_question-anger	722.799	452.141	0.628158	658.915	298.24	0.74657	674.16	290.254	0.804192	687.953	288.076	0.857051	703.924	292.432	0.913182	716.991	297.514	0.824048	740.948	293.884	0.758408	749.659	288.076	0.836198	756.919	287.351	0.874776	767.082	288.076	0.848441	772.889	293.884	0.758485	732.962	317.84	0.811074	735.14	330.181	0.795906	833.398	431.575	0.0468269	615.466	444.338	0.0798691
259	5	gen_q-anger-dom.postroili-gul	18	general_question-anger	722.799	452.141	0.628158	658.915	298.24	0.74657	674.16	290.254	0.804192	687.953	288.076	0.857051	703.924	292.432	0.913182	716.991	297.514	0.824048	740.948	293.884	0.758408	749.659	288.076	0.836198	756.919	287.351	0.874776	767.082	288.076	0.848441	772.889	293.884	0.758485	732.962	317.84	0.811074	735.14	330.181	0.795906	833.398	431.575	0.0468269	615.466	444.338	0.0798691
260	5	gen_q-anger-dom.postroili-gul	19	general_question-anger	725.202	448.658	0.740474	657.897	310.429	0.733224	670.924	302.468	0.867027	687.569	297.402	0.858852	704.938	300.297	0.838472	717.241	304.639	0.774668	741.124	304.639	0.775925	748.361	298.85	0.769455	757.046	296.678	0.854447	763.559	295.231	0.811233	770.072	298.126	0.791552	733.163	324.903	0.829513	735.334	337.206	0.848174	847.596	426.765	0.131106	498.899	642.575	0.300108
261	5	gen_q-anger-dom.postroili-gul	20	general_question-anger	715.987	454.011	0.70984	651.002	315.15	0.822912	666.051	308.309	0.847377	682.469	304.889	0.862365	698.886	307.625	0.862774	713.935	311.73	0.733655	735.824	311.73	0.765042	744.033	306.257	0.837866	753.609	303.521	0.843459	761.818	303.521	0.808471	770.711	308.993	0.785493	726.932	330.883	0.884289	728.3	342.512	0.872087	741.738	363.044	0.0270824	512.397	636.116	0.149009
262	5	gen_q-anger-dom.postroili-gul	21	general_question-anger	715.987	454.011	0.70984	651.002	315.15	0.822912	666.051	308.309	0.847377	682.469	304.889	0.862365	698.886	307.625	0.862774	713.935	311.73	0.733655	735.824	311.73	0.765042	744.033	306.257	0.837866	753.609	303.521	0.843459	761.818	303.521	0.808471	770.711	308.993	0.785493	726.932	330.883	0.884289	728.3	342.512	0.872087	741.738	363.044	0.0270824	512.397	636.116	0.149009
263	5	gen_q-anger-dom.postroili-gul	22	general_question-anger	706.422	460.42	0.687932	644.243	320.516	0.838521	656.961	313.45	0.864031	673.213	310.624	0.852685	689.464	313.45	0.90068	702.183	318.396	0.809639	729.74	316.276	0.764634	740.338	312.037	0.804465	750.231	309.211	0.806607	760.123	309.211	0.781741	768.602	315.57	0.747953	717.728	336.061	0.836191	719.141	348.779	0.907331	803.475	450.562	0.0200677	722.436	506.827	0.0813703
264	5	gen_q-anger-dom.postroili-gul	23	general_question-anger	697.183	462.095	0.6801	635.931	322.385	0.797215	649.007	316.191	0.907311	665.525	314.814	0.839935	682.042	316.879	0.914765	697.183	322.385	0.847302	720.583	321.697	0.839856	731.595	316.191	0.904299	743.294	314.126	0.817616	754.994	315.503	0.802072	763.941	322.385	0.847951	709.571	338.902	0.897163	711.636	351.979	0.813477	882.393	591.789	0.0301438	543.974	519.942	0.0473848
265	5	gen_q-anger-dom.postroili-gul	24	general_question-anger	694.948	465.171	0.740125	630.737	326.393	0.811671	644.545	318.798	0.835559	661.116	316.036	0.862355	677.687	320.179	0.873549	693.567	325.702	0.817776	714.971	326.393	0.869168	726.708	320.869	0.897395	738.445	316.726	0.845458	752.945	319.488	0.814846	760.54	326.393	0.819813	704.614	341.582	0.853877	706.685	354.701	0.812494	824.214	641.969	0.351033	513.915	560.327	0.135667
266	5	gen_q-anger-dom.postroili-gul	25	general_question-anger	694.948	465.171	0.740125	630.737	326.393	0.811671	644.545	318.798	0.835559	661.116	316.036	0.862355	677.687	320.179	0.873549	693.567	325.702	0.817776	714.971	326.393	0.869168	726.708	320.869	0.897395	738.445	316.726	0.845458	752.945	319.488	0.814846	760.54	326.393	0.819813	704.614	341.582	0.853877	706.685	354.701	0.812494	824.214	641.969	0.351033	513.915	560.327	0.135667
267	5	gen_q-anger-dom.postroili-gul	26	general_question-anger	692.703	470.683	0.767428	630.352	326.212	0.820006	644.039	320.129	0.890031	660.007	319.368	0.876222	674.454	320.889	0.876211	689.661	326.972	0.799156	716.274	326.212	0.856832	727.68	320.129	0.851836	739.846	319.368	0.878953	752.012	320.129	0.892483	760.376	327.733	0.829012	703.348	343.7	0.903664	704.108	356.627	0.917693	850.463	678.434	0.0463311	596.908	455.059	0.0406197
268	5	gen_q-anger-dom.postroili-gul	27	general_question-anger	698.517	471.563	0.74028	627.807	327.069	0.826065	643.179	320.152	0.837243	657.782	319.383	0.909842	674.691	320.921	0.867227	688.525	327.069	0.847397	713.12	326.301	0.898005	725.417	320.152	0.938592	737.715	319.383	0.901059	750.012	319.383	0.915938	761.541	326.301	0.920227	700.823	343.978	0.908381	702.36	357.044	0.879092	857.197	670.148	0.0445628	514.612	679.873	0.111956
269	5	gen_q-anger-dom.postroili-gul	28	general_question-anger	698.517	471.563	0.74028	627.807	327.069	0.826065	643.179	320.152	0.837243	657.782	319.383	0.909842	674.691	320.921	0.867227	688.525	327.069	0.847397	713.12	326.301	0.898005	725.417	320.152	0.938592	737.715	319.383	0.901059	750.012	319.383	0.915938	761.541	326.301	0.920227	700.823	343.978	0.908381	702.36	357.044	0.879092	857.197	670.148	0.0445628	514.612	679.873	0.111956
270	5	gen_q-anger-dom.postroili-gul	29	general_question-anger	694.377	471.957	0.752692	629.874	326.018	0.803939	643.581	318.761	0.846868	658.094	317.955	0.923713	672.607	320.374	0.838679	687.927	325.212	0.815345	715.341	324.405	0.883832	727.435	318.761	0.856121	740.336	317.149	0.889284	753.237	317.955	0.878518	761.3	324.405	0.863245	702.44	342.144	0.883799	702.44	355.851	0.948597	826.348	576.788	0.144771	491.852	722.508	0.224389
271	5	gen_q-anger-dom.postroili-gul	30	general_question-anger	696.154	473.064	0.828466	628.911	324.805	0.83892	642.684	318.324	0.866692	657.266	317.514	0.914061	672.659	319.134	0.852762	688.052	324.805	0.816652	713.167	323.995	0.8415	725.319	318.324	0.850466	738.282	316.704	0.848038	752.054	317.514	0.864097	761.776	323.995	0.887237	701.825	338.578	0.862927	701.825	353.161	0.876749	848.473	621.929	0.0443313	483.178	748.104	0.0854874
272	5	gen_q-anger-dom.postroili-gul	31	general_question-anger	696.154	473.064	0.828466	628.911	324.805	0.83892	642.684	318.324	0.866692	657.266	317.514	0.914061	672.659	319.134	0.852762	688.052	324.805	0.816652	713.167	323.995	0.8415	725.319	318.324	0.850466	738.282	316.704	0.848038	752.054	317.514	0.864097	761.776	323.995	0.887237	701.825	338.578	0.862927	701.825	353.161	0.876749	848.473	621.929	0.0443313	483.178	748.104	0.0854874
273	5	gen_q-anger-dom.postroili-gul	32	general_question-anger	696.105	464.936	0.812904	628.021	322.283	0.826121	640.989	315.799	0.837443	656.389	314.989	0.907449	670.168	316.61	0.879239	683.137	322.283	0.85853	711.505	320.662	0.830921	723.663	314.989	0.867157	736.631	314.178	0.889771	751.221	314.989	0.866796	760.947	321.473	0.909039	699.347	337.683	0.8228	700.968	350.652	0.869578	890.301	612.641	0.025603	472.053	794.025	0.155498
274	5	gen_q-anger-dom.postroili-gul	33	general_question-anger	694.095	461.461	0.827378	623.182	321.304	0.834374	636.531	313.796	0.875196	653.216	312.961	0.890031	668.233	313.796	0.931306	682.415	319.636	0.881025	709.112	318.801	0.842375	721.626	312.961	0.919372	735.808	310.459	0.85379	749.157	312.961	0.879589	760.836	319.636	0.932835	698.266	333.818	0.88155	699.935	347.166	0.883152	917.192	692.684	0.0926426	414.269	925.484	0.148018
275	5	gen_q-anger-dom.postroili-gul	34	general_question-anger	694.095	461.461	0.827378	623.182	321.304	0.834374	636.531	313.796	0.875196	653.216	312.961	0.890031	668.233	313.796	0.931306	682.415	319.636	0.881025	709.112	318.801	0.842375	721.626	312.961	0.919372	735.808	310.459	0.85379	749.157	312.961	0.879589	760.836	319.636	0.932835	698.266	333.818	0.88155	699.935	347.166	0.883152	917.192	692.684	0.0926426	414.269	925.484	0.148018
276	5	gen_q-anger-dom.postroili-gul	35	general_question-anger	690.281	460.316	0.750895	622.681	318.439	0.848488	634.365	310.928	0.872543	651.056	309.259	0.837606	666.078	310.928	0.935991	680.266	316.77	0.87932	707.807	315.935	0.834247	720.326	310.928	0.922366	733.679	307.59	0.875361	747.032	310.093	0.905586	759.551	317.604	0.918831	693.619	331.792	0.929621	694.454	345.145	0.895754	877.097	832.2	0.162467	460.181	883.97	0.0527816
277	5	gen_q-anger-dom.postroili-gul	36	general_question-anger	688.917	459.904	0.751964	619.698	314.872	0.871518	632.058	307.456	0.897044	646.067	306.632	0.892451	661.724	307.456	0.849603	676.557	313.224	0.836496	702.102	312.4	0.817751	715.287	306.632	0.84536	730.119	304.983	0.868199	744.128	305.807	0.931557	756.489	313.224	0.886793	691.389	328.057	0.872533	691.389	340.417	0.900598	865.255	896.365	0.274567	434.178	886.628	0.206159
278	5	gen_q-anger-dom.postroili-gul	37	general_question-anger	688.917	459.904	0.751964	619.698	314.872	0.871518	632.058	307.456	0.897044	646.067	306.632	0.892451	661.724	307.456	0.849603	676.557	313.224	0.836496	702.102	312.4	0.817751	715.287	306.632	0.84536	730.119	304.983	0.868199	744.128	305.807	0.931557	756.489	313.224	0.886793	691.389	328.057	0.872533	691.389	340.417	0.900598	865.255	896.365	0.274567	434.178	886.628	0.206159
279	5	gen_q-anger-dom.postroili-gul	38	general_question-anger	684.26	454.974	0.852115	616.134	314.568	0.874391	628.596	306.26	0.82067	643.55	302.937	0.870311	657.674	305.429	0.842156	671.798	309.583	0.845542	699.214	308.752	0.844103	711.676	302.106	0.870519	727.462	301.275	0.875495	742.416	302.106	0.899773	753.217	308.752	0.863498	685.921	325.368	0.809404	688.414	339.492	0.849971	861.904	932.498	0.19796	448.531	935.46	0.177929
280	5	gen_q-anger-dom.postroili-gul	39	general_question-anger	685.443	453.797	0.769436	612.908	312.024	0.806997	626.096	302.133	0.821404	642.581	301.309	0.895265	656.594	302.133	0.88012	671.43	307.903	0.841335	696.983	307.078	0.833965	710.171	300.484	0.877395	725.832	298.836	0.815961	740.668	300.484	0.854114	751.384	307.078	0.830756	685.443	321.915	0.835852	687.916	335.103	0.852596	869.045	966.505	0.0166242	447.199	937.538	0.213562
281	5	gen_q-anger-dom.postroili-gul	40	general_question-anger	683.058	453.556	0.793649	613.194	309.62	0.844785	625.82	302.045	0.815637	640.971	298.678	0.883352	655.281	302.045	0.861108	669.59	305.412	0.838029	695.684	304.57	0.876514	709.151	297.836	0.94321	723.461	296.153	0.863957	739.453	296.994	0.865846	750.396	303.728	0.880985	683.058	319.721	0.831727	686.425	333.189	0.837013	880.789	930.034	0.0493606	451.949	937.893	0.147356
282	5	gen_q-anger-dom.postroili-gul	41	general_question-anger	683.058	453.556	0.793649	613.194	309.62	0.844785	625.82	302.045	0.815637	640.971	298.678	0.883352	655.281	302.045	0.861108	669.59	305.412	0.838029	695.684	304.57	0.876514	709.151	297.836	0.94321	723.461	296.153	0.863957	739.453	296.994	0.865846	750.396	303.728	0.880985	683.058	319.721	0.831727	686.425	333.189	0.837013	880.789	930.034	0.0493606	451.949	937.893	0.147356
283	5	gen_q-anger-dom.postroili-gul	42	general_question-anger	683.038	452.967	0.815957	612.231	309.667	0.871226	623.189	302.08	0.843765	639.205	297.866	0.847852	654.378	301.237	0.866933	668.708	304.609	0.855423	695.682	302.923	0.875968	709.17	297.023	0.950077	723.5	294.494	0.863578	737.83	296.18	0.872926	749.631	302.923	0.927492	682.195	320.625	0.853138	683.881	334.112	0.830779	868.549	964.285	0.018412	451.638	954.051	0.152901
284	5	gen_q-anger-dom.postroili-gul	43	general_question-anger	682.791	455.184	0.809633	613.354	306.88	0.891743	624.498	299.165	0.857011	639.928	298.308	0.856656	654.502	299.165	0.938721	668.218	304.309	0.854762	696.507	300.022	0.856783	709.365	294.879	0.893113	723.939	293.164	0.951767	737.655	293.164	0.917215	750.513	300.022	0.899712	682.791	319.739	0.90309	683.648	333.455	0.897079	875.616	960.427	0.0492847	447.055	933.944	0.189958
285	5	gen_q-anger-dom.postroili-gul	44	general_question-anger	682.791	455.184	0.809633	613.354	306.88	0.891743	624.498	299.165	0.857011	639.928	298.308	0.856656	654.502	299.165	0.938721	668.218	304.309	0.854762	696.507	300.022	0.856783	709.365	294.879	0.893113	723.939	293.164	0.951767	737.655	293.164	0.917215	750.513	300.022	0.899712	682.791	319.739	0.90309	683.648	333.455	0.897079	875.616	960.427	0.0492847	447.055	933.944	0.189958
286	5	gen_q-anger-dom.postroili-gul	45	general_question-anger	682.081	454.49	0.831688	611.824	305.302	0.920106	623.967	296.628	0.827598	639.58	293.158	0.891899	654.325	297.495	0.874355	668.203	301.832	0.803037	695.959	299.23	0.861309	708.97	292.291	0.916175	723.715	291.424	0.914328	737.593	292.291	0.938137	750.604	299.23	0.945956	682.949	318.312	0.846055	684.683	332.19	0.823558	726.599	1091.71	0.0146096	440.052	924.401	0.191607
287	5	gen_q-anger-dom.postroili-gul	46	general_question-anger	682.953	455.781	0.804829	611.328	303.796	0.932668	623.556	295.061	0.84295	639.279	290.694	0.900702	654.128	295.061	0.889429	668.104	299.429	0.815627	696.055	296.808	0.856315	710.03	289.82	0.932951	724.006	287.2	0.86933	738.855	288.947	0.898315	751.084	296.808	0.913851	683.826	316.898	0.889444	685.573	330.874	0.865372	871.211	960.239	0.0782484	454.139	937.373	0.145229
288	5	gen_q-anger-dom.postroili-gul	47	general_question-anger	682.953	455.781	0.804829	611.328	303.796	0.932668	623.556	295.061	0.84295	639.279	290.694	0.900702	654.128	295.061	0.889429	668.104	299.429	0.815627	696.055	296.808	0.856315	710.03	289.82	0.932951	724.006	287.2	0.86933	738.855	288.947	0.898315	751.084	296.808	0.913851	683.826	316.898	0.889444	685.573	330.874	0.865372	871.211	960.239	0.0782484	454.139	937.373	0.145229
289	6	gen_q-anger-dom.postroili-shyr	0	general_question-anger	688.535	500.102	0.775528	615.038	346.023	0.874399	623.007	336.283	0.912668	637.176	334.512	0.905176	651.344	335.397	0.933328	664.626	338.054	0.905603	692.963	335.397	0.881348	707.131	328.313	0.928187	722.185	323.886	0.888691	738.124	323	0.832649	752.292	329.199	0.85893	679.68	357.535	0.920625	679.68	370.818	0.950008	851.304	1058.04	0.00197099	567.422	1075.09	0.00197099
290	6	gen_q-anger-dom.postroili-shyr	1	general_question-anger	690.849	500.813	0.814728	615.305	345.06	0.884961	623.699	335.734	0.89487	637.689	334.801	0.910176	651.678	334.801	0.955853	666.601	339.464	0.881906	691.782	335.734	0.86424	706.705	328.273	0.874053	722.56	325.475	0.844992	740.28	325.475	0.848755	754.27	330.138	0.830978	681.523	357.185	0.929585	681.523	371.174	0.931068	850.931	1056.81	0.00197099	574.264	1092.43	0.00197099
291	6	gen_q-anger-dom.postroili-shyr	2	general_question-anger	690.269	500.353	0.800907	614.296	341.84	0.820243	622.737	330.584	0.93638	637.744	328.709	0.881311	652.751	329.646	0.93735	665.883	333.398	0.848031	692.145	330.584	0.891511	707.152	323.081	0.912985	724.035	319.329	0.822718	741.856	320.267	0.850886	755.926	327.771	0.801825	680.89	352.157	0.860534	680.89	363.413	0.819977	852.838	1074.54	0.00197099	543.33	1094.52	0.00197099
292	6	gen_q-anger-dom.postroili-shyr	3	general_question-anger	683.253	490.814	0.808246	614.829	333.06	0.824203	623.382	322.607	0.886017	636.687	317.855	0.864513	651.892	319.756	0.877203	666.147	323.557	0.959882	693.706	321.656	0.844185	707.961	314.054	0.837474	722.216	308.352	0.880943	740.272	308.352	0.867122	752.627	315.954	0.834367	681.352	338.762	0.908109	681.352	351.116	0.86142	938.453	919.973	0.0677145	443.791	934.779	0.0397644
293	6	gen_q-anger-dom.postroili-shyr	4	general_question-anger	681.968	485.922	0.773877	619.903	327.94	0.857789	628.367	316.656	0.892284	642.472	313.835	0.913127	655.637	314.775	0.900666	666.922	320.417	0.912423	696.073	315.715	0.881531	710.179	308.193	0.904808	725.225	306.312	0.958684	741.211	306.312	0.93516	755.316	313.835	0.893118	681.968	336.404	0.861368	681.968	345.807	0.849352	829.731	1081	0.00197099	567.753	1061.31	0.00197099
294	6	gen_q-anger-dom.postroili-shyr	5	general_question-anger	684.354	486.278	0.829544	618.032	328.052	0.829278	629.401	319.525	0.88951	640.771	315.735	0.805143	654.983	318.578	0.865422	668.247	322.368	0.906984	697.618	319.525	0.873174	711.83	311.946	0.872913	726.99	308.156	0.844168	744.044	310.051	0.856151	756.361	317.63	0.822861	683.406	336.579	0.870074	683.406	348.896	0.888432	773.944	673.951	0.0254708	460.077	897.561	0.0287012
295	6	gen_q-anger-dom.postroili-shyr	6	general_question-anger	685.015	492.552	0.749021	618.99	336.322	0.82376	627.359	324.233	0.903258	642.238	322.373	0.906535	656.187	324.233	0.883396	667.347	329.813	0.91432	695.245	327.023	0.825911	710.124	317.723	0.883425	725.933	314.934	0.905823	744.532	314.934	0.855249	757.551	322.373	0.826763	684.085	345.622	0.845831	683.156	357.711	0.830108	807.268	645.814	0.0255432	607.334	523.765	0.0120371
296	6	gen_q-anger-dom.postroili-shyr	7	general_question-anger	686.076	502.82	0.815802	618.388	341.214	0.799648	630.233	333.6	0.816514	643.771	332.753	0.816189	657.308	334.446	0.861347	669.154	341.214	0.869977	694.537	339.522	0.792079	711.459	328.523	0.833119	726.689	325.138	0.823293	745.303	324.292	0.752101	759.687	331.907	0.666463	685.23	357.29	0.815635	685.23	369.136	0.851294	807.237	650.258	0.0269629	609.046	527.694	0.0266474
297	6	gen_q-anger-dom.postroili-shyr	8	general_question-anger	695.116	514.488	0.695732	622.429	351.965	0.820699	631.413	347.064	0.790985	644.48	347.064	0.794918	658.364	351.148	0.882532	669.798	356.865	0.920148	696.749	351.965	0.789499	713.083	343.798	0.855959	727.784	337.264	0.921759	745.751	337.264	0.845946	759.635	343.798	0.835635	686.949	370.749	0.861429	687.765	383.816	0.934793	734.858	581.234	0.0547762	523.065	681.887	0.0537107
298	6	gen_q-anger-dom.postroili-shyr	9	general_question-anger	707.699	521.679	0.758049	626.514	358.488	0.835943	637.174	351.928	0.907338	649.475	351.108	0.880712	662.596	353.568	0.85429	673.257	358.488	0.891813	701.138	354.388	0.77621	715.079	345.368	0.885212	729.84	338.807	0.932018	747.061	337.987	0.846961	761.822	342.087	0.825266	690.478	373.249	0.877097	690.478	387.19	0.887024	774.511	691.171	0.542088	533.806	687.52	0.538876
299	6	gen_q-anger-dom.postroili-shyr	10	general_question-anger	712.015	519.238	0.76446	630.906	357.019	0.827396	639.444	348.481	0.921017	652.251	348.481	0.89811	665.911	350.189	0.873744	677.864	355.311	0.88422	705.185	351.042	0.780002	718.846	341.651	0.872139	734.214	334.82	0.925326	749.582	333.967	0.885145	764.95	339.943	0.808172	693.232	369.826	0.890601	694.086	382.632	0.947559	736.135	678.416	0.0477835	529.502	638.92	0.191937
300	6	gen_q-anger-dom.postroili-shyr	11	general_question-anger	709.949	514.676	0.804891	631.65	353.677	0.853436	640.447	344.88	0.876202	653.644	344.88	0.903603	667.72	347.519	0.869101	680.917	351.918	0.923425	708.19	348.399	0.781293	722.266	337.841	0.85463	737.222	331.683	0.916027	753.058	330.803	0.884759	768.894	336.962	0.858992	695.873	366.874	0.882108	695.873	380.071	0.931272	777.742	722.685	0.166537	525.858	636.249	0.349632
301	6	gen_q-anger-dom.postroili-shyr	12	general_question-anger	711.756	512.659	0.767364	633.445	354.277	0.851067	643.124	343.718	0.82194	655.442	342.838	0.872136	668.641	346.358	0.844426	681.839	350.757	0.909208	709.117	347.238	0.803649	724.075	336.679	0.858806	739.033	331.399	0.881203	753.992	329.64	0.846029	769.83	335.799	0.849055	697.678	365.716	0.851692	697.678	378.914	0.882588	793.383	711.763	0.414944	530.059	646.709	0.0670062
302	6	gen_q-anger-dom.postroili-shyr	13	general_question-anger	712.947	512.306	0.811824	634.83	353.408	0.889829	644.594	344.531	0.819789	657.022	340.98	0.854986	670.338	345.419	0.901257	683.653	350.745	0.893551	712.059	346.307	0.840537	726.262	337.43	0.849041	740.466	331.216	0.923104	756.444	329.44	0.828761	772.423	332.991	0.832978	699.631	366.724	0.870553	699.631	380.039	0.870344	807.822	683.218	0.431981	571.415	697.821	0.102094
303	6	gen_q-anger-dom.postroili-shyr	14	general_question-anger	716.636	512.368	0.739045	638.28	353.915	0.888147	646.115	343.467	0.831748	659.175	341.726	0.893311	673.105	343.467	0.865317	686.164	348.691	0.937368	714.024	345.209	0.799784	727.954	334.761	0.892076	742.754	328.667	0.899546	760.167	327.796	0.84923	775.838	333.89	0.868007	701.835	364.362	0.835557	701.835	377.422	0.872951	809.154	648.207	0.41566	641.656	695.804	0.16882
304	6	gen_q-anger-dom.postroili-shyr	15	general_question-anger	720.183	508.874	0.753902	638.326	353.867	0.88696	647.034	343.417	0.829796	660.096	341.676	0.881768	673.159	342.547	0.877649	687.092	348.642	0.970396	714.088	343.417	0.828057	728.892	334.709	0.913279	743.696	327.743	0.903993	761.983	327.743	0.88929	776.787	333.838	0.882927	701.896	363.446	0.846328	702.767	376.509	0.859829	806.288	648.429	0.400108	497.597	760.445	0.236158
305	6	gen_q-anger-dom.postroili-shyr	16	general_question-anger	715.66	509.558	0.792489	635.772	353.332	0.876659	646.424	343.568	0.830738	658.851	340.905	0.828524	672.166	343.568	0.843826	684.593	348.006	0.931345	712.997	344.456	0.833605	727.2	334.692	0.872409	742.29	331.141	0.870742	760.93	328.478	0.834999	776.02	332.916	0.883968	702.345	364.871	0.809405	703.233	377.299	0.845352	804.895	671.946	0.231337	618.346	629.72	0.18873
306	6	gen_q-anger-dom.postroili-shyr	17	general_question-anger	710.949	508.936	0.833137	634.305	352.166	0.865224	643.015	342.585	0.840837	656.079	341.714	0.877268	670.014	342.585	0.875999	683.078	348.682	0.958858	710.078	342.585	0.824786	724.884	334.747	0.904117	739.69	328.65	0.871586	757.98	327.779	0.885316	772.786	334.747	0.898047	699.626	363.488	0.823572	700.497	377.423	0.847989	801.534	744.199	0.328349	522.048	698.581	0.203752
307	6	gen_q-anger-dom.postroili-shyr	18	general_question-anger	709.987	507.995	0.853822	633.238	351.85	0.922919	641.177	343.028	0.857842	654.41	338.617	0.906092	668.525	341.264	0.876482	681.757	345.674	0.948116	709.105	342.146	0.805515	724.102	332.442	0.872823	739.099	328.913	0.886217	755.86	327.149	0.809934	770.857	332.442	0.828696	697.636	362.436	0.843247	697.636	375.668	0.863261	785.356	770.852	0.479416	537.132	687.045	0.367915
308	6	gen_q-anger-dom.postroili-shyr	19	general_question-anger	711.224	508.036	0.815182	633.593	350.88	0.879847	641.167	341.413	0.911131	655.367	340.466	0.900991	670.515	341.413	0.935245	682.822	347.093	0.860492	709.331	341.413	0.905265	723.532	332.892	0.950231	739.626	326.265	0.947961	755.72	326.265	0.895128	770.868	332.892	0.87822	697.97	363.187	0.858579	699.864	376.442	0.862415	802.34	766.16	0.489144	572.251	763.358	0.0625138
309	6	gen_q-anger-dom.postroili-shyr	20	general_question-anger	712.004	509.643	0.811141	633.85	352.438	0.883565	644.63	344.354	0.843726	656.308	339.862	0.832269	669.783	341.659	0.847874	683.258	346.15	0.955263	711.105	342.557	0.82299	725.478	333.574	0.877502	740.75	329.082	0.901612	756.021	327.286	0.833794	771.292	331.777	0.842077	698.529	363.218	0.831158	699.427	376.693	0.843061	806.369	737.11	0.535149	587.605	833.132	0.108217
310	6	gen_q-anger-dom.postroili-shyr	21	general_question-anger	711.866	508.993	0.820511	633.44	353.023	0.904163	644.014	345.092	0.845166	656.351	340.686	0.839112	669.569	341.567	0.849862	682.787	346.854	0.96665	710.985	341.567	0.838773	725.084	333.636	0.901141	740.064	330.112	0.856587	758.569	327.468	0.84596	773.549	332.755	0.871513	698.648	362.716	0.816273	700.41	375.933	0.842842	810.411	724.431	0.609185	538.638	911.225	0.118204
311	6	gen_q-anger-dom.postroili-shyr	22	general_question-anger	710.96	509.007	0.812066	632.53	353.039	0.913485	643.225	344.126	0.830096	654.812	339.67	0.859485	669.072	340.561	0.864784	682.44	345.909	0.967731	710.069	340.561	0.837851	724.329	332.54	0.91608	739.48	328.084	0.880728	756.414	327.193	0.824471	772.456	332.54	0.844941	697.591	361.951	0.867242	698.483	375.32	0.872494	810.455	733.698	0.313631	516.216	962.596	0.0256309
312	6	gen_q-anger-dom.postroili-shyr	23	general_question-anger	708.871	507.01	0.80336	631.419	352.105	0.911261	640.22	342.424	0.83288	652.542	339.783	0.91356	666.624	339.783	0.920906	680.707	345.944	0.954611	707.991	339.783	0.869946	722.073	331.862	0.92767	737.036	325.701	0.94101	753.759	325.701	0.852827	768.721	332.742	0.862025	695.669	360.907	0.884172	696.549	374.989	0.892772	817.257	779.708	0.100084	433.526	943.106	0.0421835
313	6	gen_q-anger-dom.postroili-shyr	24	general_question-anger	706.808	506.065	0.784825	628.442	351.975	0.933857	636.367	343.17	0.85272	649.575	338.768	0.925472	663.663	339.648	0.924947	676.871	344.931	0.944874	704.166	338.768	0.860441	719.135	330.843	0.920933	733.223	324.679	0.951877	749.073	324.679	0.892705	764.041	330.843	0.871939	692.72	359.9	0.904805	692.72	373.988	0.908288	914.992	901.342	0.182874	517.951	1055.07	0.0118648
314	6	gen_q-anger-dom.postroili-shyr	25	general_question-anger	704.783	504.837	0.8088	625.749	351.113	0.842415	634.434	341.559	0.881734	648.33	338.954	0.898404	662.226	338.954	0.941433	675.254	344.165	0.87868	699.572	338.085	0.849956	716.073	330.269	0.847262	731.706	324.189	0.928798	746.471	324.189	0.920583	761.235	331.137	0.865298	690.018	359.798	0.904338	690.887	372.825	0.951156	916.738	925.753	0.201941	551.626	1072.25	0.00197099
315	6	gen_q-anger-dom.postroili-shyr	26	general_question-anger	701.775	502.7	0.801503	623.206	352.469	0.827401	631.84	341.245	0.915144	644.79	338.655	0.883259	658.605	339.518	0.926011	671.556	342.108	0.873773	696.594	338.655	0.807321	712.999	330.021	0.819862	728.54	325.704	0.947493	744.081	324.841	0.865391	758.759	330.021	0.81294	687.097	360.24	0.901294	687.96	374.054	0.946986	947.465	913.909	0.0421963	0	0	0
316	6	gen_q-anger-dom.postroili-shyr	27	general_question-anger	698.923	503.587	0.79555	621.214	351.624	0.815044	629.849	341.263	0.918961	642.8	338.673	0.868981	656.615	339.536	0.886804	668.703	341.263	0.863921	694.606	337.809	0.807478	710.148	329.175	0.816408	726.553	324.858	0.927615	741.231	324.858	0.870818	755.909	330.038	0.823511	685.108	360.258	0.89042	685.972	374.073	0.948538	913.842	993.821	0.0330769	0	0	0
317	6	gen_q-anger-dom.postroili-shyr	28	general_question-anger	698.879	502.939	0.800754	618.451	351.223	0.906083	626.677	342.997	0.875321	639.472	336.6	0.898024	654.095	337.514	0.924314	667.805	342.083	0.93103	694.309	336.6	0.844911	709.846	329.288	0.889355	725.384	323.804	0.882507	741.835	322.89	0.907107	756.458	329.288	0.903192	683.342	358.534	0.912406	683.342	373.158	0.936082	834.443	1059.36	0.00197099	597.724	1101.65	0.0138547
318	6	gen_q-anger-dom.postroili-shyr	29	general_question-anger	698.863	500.747	0.791691	617.609	351.019	0.943257	626.739	341.89	0.839273	639.52	337.325	0.929238	654.128	337.325	0.95131	667.822	341.89	0.907887	694.298	336.412	0.857474	710.732	329.108	0.881113	725.339	322.717	0.910785	741.773	322.717	0.933371	756.38	329.108	0.919454	683.343	358.323	0.921398	683.343	372.018	0.912965	850.538	1070.08	0.00197099	600.527	1105.27	0.0148092
319	6	gen_q-anger-dom.postroili-shyr	30	general_question-anger	697.53	500.743	0.803982	618.429	349.898	0.879705	628.547	339.781	0.848435	639.584	336.102	0.871515	653.381	336.102	0.914791	667.178	339.781	0.909786	695.691	335.182	0.896172	710.407	327.823	0.934989	725.124	321.385	0.943127	740.76	321.385	0.915222	755.477	328.743	0.904189	683.734	357.257	0.886606	683.734	371.053	0.862106	878.271	1054.69	0.004142	549.092	1068.98	0.00197099
320	6	gen_q-anger-dom.postroili-shyr	31	general_question-anger	696.604	498.713	0.818918	619.718	346.793	0.872123	628.981	335.676	0.884071	641.95	331.971	0.881152	654.919	331.971	0.889811	667.888	335.676	0.864915	695.678	331.971	0.910917	710.5	324.56	0.958152	725.321	319.002	0.941639	741.069	318.076	0.923992	754.964	325.487	0.895608	683.636	354.203	0.87281	685.488	365.32	0.833882	830.726	1123.29	0.0133776	546.256	1094.24	0.0150508
321	6	gen_q-anger-dom.postroili-shyr	32	general_question-anger	697.501	492.088	0.845148	620.836	341.561	0.906946	629.25	329.407	0.895395	643.274	326.602	0.923602	658.234	326.602	0.960836	673.193	328.472	0.909308	697.501	326.602	0.880857	711.526	319.123	0.926803	726.485	313.513	0.903765	742.379	313.513	0.869405	756.403	320.058	0.861001	688.152	344.366	0.871231	688.152	356.521	0.961123	0	0	0	0	0	0
322	7	gen_q-anger-dom.postroili-vik	0	general_question-anger	633.476	492.275	0.764816	564.918	326.52	0.911993	571.86	313.502	0.887745	585.745	307.427	0.858017	599.631	310.899	0.87353	612.648	316.973	0.791405	638.683	317.841	0.771408	655.172	312.634	0.888556	671.661	310.899	0.845949	689.885	314.37	0.870599	701.167	326.52	0.884022	625.666	341.273	0.833796	623.93	355.158	0.84507	878.098	973.476	0.0164464	537.999	1086.75	0.0179705
323	7	gen_q-anger-dom.postroili-vik	1	general_question-anger	634.353	488.963	0.770676	564.961	325.893	0.907216	571.9	312.882	0.900714	585.779	306.81	0.868173	599.657	311.147	0.892018	613.535	318.086	0.847173	636.955	318.086	0.817036	655.17	312.015	0.88481	670.783	309.412	0.836018	689.866	313.749	0.885807	702.009	325.893	0.893295	626.546	341.506	0.849958	624.811	354.517	0.851854	872.344	955.857	0.0223144	399.669	932.253	0.0168991
324	7	gen_q-anger-dom.postroili-vik	2	general_question-anger	632.619	491.352	0.742141	564.944	323.898	0.838486	571.885	311.751	0.843479	585.767	306.545	0.872677	599.649	308.281	0.871317	612.664	315.222	0.807114	636.09	316.957	0.791403	655.178	311.751	0.861847	671.663	308.281	0.842851	689.883	313.486	0.907073	702.03	326.501	0.896189	626.546	341.251	0.877376	625.678	355.133	0.877156	780.204	1074.75	0.0156837	396.545	946.957	0.0264662
325	7	gen_q-anger-dom.postroili-vik	3	general_question-anger	634.62	491.439	0.830347	565.739	321.818	0.869256	571.766	308.903	0.842069	585.542	305.459	0.87341	599.319	307.181	0.921527	613.095	314.069	0.860736	638.926	314.93	0.774246	655.285	309.764	0.841906	673.366	307.181	0.88188	689.726	313.208	0.905155	701.78	326.123	0.880909	626.871	340.761	0.901054	625.149	354.537	0.880112	877.166	938.88	0.10906	389.929	926.105	0.101009
326	7	gen_q-anger-dom.postroili-vik	4	general_question-anger	636.078	485.487	0.781899	565.173	318.292	0.804549	572.176	306.037	0.823271	585.307	300.785	0.856413	599.312	302.535	0.91112	612.443	308.663	0.862371	642.205	309.538	0.82816	657.962	304.286	0.79638	676.345	303.411	0.907489	691.226	309.538	0.909642	703.481	321.793	0.859886	627.324	336.675	0.871035	627.324	350.681	0.877973	901.919	929.225	0.072302	369.908	913.85	0.0640486
327	7	gen_q-anger-dom.postroili-vik	5	general_question-anger	635.656	476.607	0.776829	566.868	305.086	0.742215	574.015	293.472	0.810515	587.415	289.899	0.866771	601.709	290.792	0.895394	615.109	297.939	0.846198	644.589	301.512	0.813581	659.776	296.152	0.900097	674.963	293.472	0.856864	693.723	297.939	0.88885	703.549	309.552	0.802918	629.402	323.846	0.826671	629.402	335.459	0.848281	936.126	925.779	0.0481972	355.987	911.047	0.0222698
328	7	gen_q-anger-dom.postroili-vik	6	general_question-anger	631.043	462.365	0.700026	569.681	290.365	0.649092	576.189	281.068	0.710653	587.346	275.489	0.787225	600.362	275.489	0.891263	614.308	281.998	0.887187	644.06	283.857	0.858118	659.865	281.068	0.866108	677.53	280.138	0.829227	695.195	283.857	0.840713	704.492	296.873	0.848056	629.184	306.171	0.828904	629.184	318.257	0.845305	873.453	935.198	0.0575523	319.875	979.928	0.018289
329	7	gen_q-anger-dom.postroili-vik	7	general_question-anger	630.849	447.02	0.645693	569.387	287.216	0.789091	576.951	273.032	0.84631	589.244	265.468	0.822786	604.373	265.468	0.859685	615.72	271.141	0.823414	644.088	273.032	0.886386	660.162	266.413	0.910492	678.129	266.413	0.875784	696.095	273.978	0.877803	704.605	288.162	0.90848	628.958	294.781	0.786441	628.958	303.291	0.819302	1010.52	831.051	0.242689	388.81	777.136	0.0261118
330	7	gen_q-anger-dom.postroili-vik	8	general_question-anger	627.554	438.005	0.712431	572.625	281.066	0.786714	578.51	266.353	0.797435	590.281	258.506	0.876851	604.994	257.525	0.911193	619.707	264.391	0.822191	643.248	265.372	0.835155	659.923	258.506	0.895732	677.578	258.506	0.885823	695.234	266.353	0.835565	706.024	282.047	0.848982	629.516	288.913	0.801032	628.535	296.76	0.792862	1005.61	835.626	0.0189084	310.647	690.42	0.0238853
331	7	gen_q-anger-dom.postroili-vik	9	general_question-anger	629.481	432.356	0.756747	573.341	277.725	0.82843	581.221	262.951	0.835151	592.055	255.072	0.855738	606.828	255.072	0.888478	621.602	262.951	0.903992	644.255	262.951	0.879544	660.999	256.056	0.916649	678.727	256.056	0.888615	696.456	263.936	0.848136	706.305	279.694	0.866078	629.481	286.589	0.85227	629.481	294.468	0.855517	917.006	494.827	0.0141616	360.284	593.623	0.0205352
332	7	gen_q-anger-dom.postroili-vik	10	general_question-anger	634.469	435.165	0.703773	573.51	280.803	0.870797	581.376	266.055	0.827008	591.208	258.189	0.858123	605.956	258.189	0.899331	620.704	265.072	0.90961	645.284	265.072	0.876607	661.998	258.189	0.867059	681.662	259.172	0.849996	697.393	267.038	0.815144	706.242	281.786	0.860193	630.536	288.668	0.778524	629.553	296.534	0.775124	880.003	483.83	0.00621485	405.838	527.04	0.0261171
333	7	gen_q-anger-dom.postroili-vik	11	general_question-anger	629.363	443.917	0.796109	572.941	285.753	0.730314	579.416	273.728	0.829117	592.365	266.329	0.871246	607.164	266.329	0.911784	621.038	272.803	0.82073	645.086	273.728	0.868528	662.66	268.179	0.840996	681.159	267.254	0.912955	696.883	274.653	0.917462	705.207	288.527	0.866732	632.137	295.927	0.854948	631.212	305.176	0.822535	840.334	451.867	0.0157252	452.645	496.08	0.0267614
334	7	gen_q-anger-dom.postroili-vik	12	general_question-anger	627.737	457.763	0.71956	571.812	288.124	0.654912	581.133	278.803	0.735559	594.182	273.21	0.842002	608.164	276.939	0.854097	620.281	284.395	0.800553	646.379	287.191	0.876276	661.293	280.667	0.90366	679.002	280.667	0.868783	696.712	286.259	0.836973	706.033	295.58	0.819742	631.466	309.562	0.888889	631.466	320.747	0.862182	832.013	478.501	0.0264195	560.934	431.233	0.0520061
335	7	gen_q-anger-dom.postroili-vik	13	general_question-anger	648.101	455.782	0.0393764	572.637	294.904	0.490684	582.589	289.929	0.684423	594.198	288.27	0.744244	604.979	290.758	0.867216	616.589	298.221	0.892044	647.271	301.539	0.667842	662.198	297.392	0.798412	676.296	296.563	0.821179	690.393	299.051	0.790712	702.832	305.685	0.679608	630.686	327.246	0.76919	630.686	343.002	0.724136	816.857	546.349	0.0400367	466.285	573.257	0.082507
336	7	gen_q-anger-dom.postroili-vik	14	general_question-anger	661.374	414.773	0.021132	573.998	308.505	0.568365	583.444	306.144	0.739923	592.103	307.718	0.856811	603.91	311.654	0.838567	613.356	318.738	0.785974	642.482	322.674	0.656063	658.225	317.164	0.706605	673.968	314.803	0.832092	689.712	318.738	0.703712	700.732	326.61	0.633409	626.738	347.864	0.667005	628.313	366.756	0.551865	502.151	544.204	0.105307	655.611	461.817	0.0520604
337	7	gen_q-anger-dom.postroili-vik	15	general_question-anger	646.641	419.548	0.03635	571.595	325.74	0.646971	580.975	321.831	0.708141	590.356	324.177	0.790655	601.301	328.085	0.725232	609.118	335.903	0.707758	639.606	341.375	0.623243	653.677	335.903	0.715485	670.875	331.994	0.85066	688.855	332.776	0.748127	702.144	343.72	0.673955	617.717	359.355	0.4774	603.646	374.208	0.232102	733.534	631.616	0.0576155	593.824	507.967	0.0346266
338	7	gen_q-anger-dom.postroili-vik	16	general_question-anger	621.755	517.958	0.744619	559.152	350.495	0.336689	570.107	345.017	0.319346	580.28	344.235	0.393111	595.149	345.017	0.634897	608.452	352.842	0.845187	634.276	356.755	0.798396	651.491	351.277	0.889169	665.577	348.93	0.829311	682.793	350.495	0.868017	695.314	357.538	0.802967	620.972	376.319	0.862101	620.19	394.317	0.928914	754.31	702.368	0.134164	548.354	467.284	0.0195878
339	7	gen_q-anger-dom.postroili-vik	17	general_question-anger	618.781	528.659	0.728091	556.509	354.914	0.739312	567.272	347.226	0.868928	580.341	347.995	0.880784	592.642	354.914	0.871869	604.174	364.908	0.856955	631.85	366.445	0.717973	647.994	360.295	0.861215	665.676	358.758	0.915501	682.59	360.295	0.821812	695.659	371.058	0.858962	617.243	389.509	0.799723	615.705	404.885	0.703472	757.182	739.648	0.151248	449.484	512.221	0.166043
340	7	gen_q-anger-dom.postroili-vik	18	general_question-anger	619.091	535.144	0.651199	557.165	362.911	0.833584	566.196	351.945	0.802201	579.097	351.945	0.803059	593.289	357.75	0.864827	604.9	366.781	0.762697	632.638	368.717	0.744115	649.41	363.556	0.841411	665.536	361.621	0.839155	682.308	364.201	0.81494	695.855	374.522	0.844396	617.801	389.359	0.695089	614.576	408.066	0.707415	769.975	761.991	0.290457	456.702	488.111	0.150366
341	7	gen_q-anger-dom.postroili-vik	19	general_question-anger	622.329	533.007	0.757016	557.968	357.884	0.672888	567.697	348.155	0.776998	581.168	346.658	0.799256	596.884	352.645	0.838733	608.858	362.374	0.81193	635.8	364.619	0.770067	652.265	358.632	0.901581	669.478	356.387	0.867401	686.691	358.632	0.866437	699.413	369.109	0.853639	621.581	385.574	0.791562	620.832	401.29	0.806095	770.935	734.299	0.169476	457.001	562.359	0.0316214
342	7	gen_q-anger-dom.postroili-vik	20	general_question-anger	625.195	524.815	0.645192	566.294	352.529	0.760689	573.657	340.749	0.810898	586.174	335.595	0.823591	599.426	339.277	0.778303	612.679	346.639	0.718847	645.075	352.529	0.792658	660.536	346.639	0.837798	675.261	342.958	0.837763	692.195	346.639	0.881431	704.712	355.474	0.775998	627.404	373.881	0.71356	627.404	390.079	0.76669	766.797	693.128	0.141078	476.794	554.399	0.0474022
343	7	gen_q-anger-dom.postroili-vik	21	general_question-anger	639.732	511.513	0.726069	575.105	339.701	0.837465	582.198	329.456	0.881775	594.808	323.939	0.860623	608.207	326.303	0.829795	620.028	334.185	0.809474	649.977	338.913	0.758153	664.164	333.396	0.860546	681.502	330.244	0.870293	696.477	334.185	0.810724	709.087	342.066	0.792772	636.579	361.769	0.743033	636.579	375.167	0.762116	791.539	650.508	0.0340632	521.243	695.855	0.0906132
344	7	gen_q-anger-dom.postroili-vik	22	general_question-anger	643.158	497.692	0.710877	581.192	331.621	0.775691	587.801	319.228	0.811588	601.847	312.618	0.816504	615.893	314.27	0.837701	628.286	321.706	0.767205	658.03	326.664	0.818223	675.381	320.054	0.829632	691.079	319.228	0.93868	707.604	322.532	0.804605	719.171	332.447	0.823906	643.158	351.45	0.772138	643.158	364.67	0.773183	686.712	464.769	0.0239681	491.257	774.712	0.158899
345	7	gen_q-anger-dom.postroili-vik	23	general_question-anger	642.75	487.147	0.700982	587.166	323.766	0.878492	593.904	310.291	0.867282	607.378	304.396	0.861944	620.853	308.606	0.873044	634.328	317.028	0.863129	661.277	317.87	0.847268	677.279	311.133	0.839433	694.964	310.291	0.932631	710.966	316.186	0.810803	722.756	325.45	0.852245	647.803	339.767	0.828487	647.803	352.4	0.845925	795.925	557.78	0.0585158	481.428	811.136	0.490402
346	7	gen_q-anger-dom.postroili-vik	24	general_question-anger	643.366	484.139	0.734642	588.3	315.553	0.82479	595.077	305.387	0.808243	608.632	300.304	0.87283	622.186	301.998	0.865956	635.741	309.623	0.849354	662.851	313.011	0.849899	678.947	307.081	0.842344	696.737	307.081	0.911919	714.528	313.011	0.826576	723.847	324.872	0.860209	648.449	335.038	0.912283	647.602	347.745	0.869799	791.564	548.922	0.247171	486.846	786.33	0.151834
347	7	gen_q-anger-dom.postroili-vik	25	general_question-anger	640.962	479.313	0.76523	587.105	315.179	0.822689	593.944	304.065	0.83122	606.767	298.081	0.883638	621.3	300.646	0.869233	634.123	308.34	0.849484	660.624	310.904	0.835906	677.721	304.92	0.837451	695.673	304.92	0.930596	711.916	311.759	0.844298	722.174	324.582	0.878395	646.946	333.131	0.906219	646.946	345.954	0.908458	785.674	553.985	0.0442931	490.418	734.505	0.13964
348	7	gen_q-anger-dom.postroili-vik	26	general_question-anger	639.042	482.414	0.7713	583.999	317.286	0.829404	592.6	304.385	0.868139	607.221	298.365	0.875739	620.981	303.525	0.910505	633.882	311.266	0.832165	657.963	312.126	0.787494	676.024	307.826	0.831937	690.645	306.106	0.912302	707.846	311.266	0.871241	718.166	323.306	0.846422	644.202	334.487	0.839233	642.482	347.388	0.893493	726.865	637.548	0.0264434	575.959	662.054	0.0391497
349	7	gen_q-anger-dom.postroili-vik	27	general_question-anger	636.047	482.23	0.801989	579.15	320.427	0.804603	588.04	309.759	0.840026	602.264	304.425	0.891584	616.489	307.981	0.877636	629.824	315.093	0.815429	654.717	317.76	0.849795	670.719	311.537	0.85147	686.722	310.648	0.899722	701.835	314.204	0.84994	715.17	324.873	0.817307	639.603	339.097	0.89429	638.714	353.321	0.927785	757.297	719.012	0.0820546	481.305	640.496	0.06856
350	7	gen_q-anger-dom.postroili-vik	28	general_question-anger	634.741	487.815	0.842757	572.929	325.884	0.857342	582.506	313.696	0.856582	596.435	309.343	0.824135	612.106	312.825	0.864922	625.165	319.79	0.811367	649.542	321.531	0.870358	664.342	316.308	0.821831	681.753	314.566	0.87527	697.424	319.79	0.882126	709.612	328.496	0.853784	635.612	342.425	0.894331	635.612	356.355	0.916909	773.966	787.652	0.0894529	493.516	550.775	0.0652376
351	7	gen_q-anger-dom.postroili-vik	29	general_question-anger	632.511	489.983	0.801913	570.017	327.499	0.880366	580.73	318.571	0.831197	594.122	313.214	0.857818	609.299	315.893	0.844541	621.798	322.142	0.805457	646.795	325.713	0.84909	661.08	320.357	0.922578	677.149	318.571	0.888084	695.005	321.249	0.870642	705.718	332.855	0.868079	632.511	345.354	0.880487	632.511	358.746	0.882713	798.635	836.237	0.288474	440.953	573.932	0.0488246
352	7	gen_q-anger-dom.postroili-vik	30	general_question-anger	633.089	489.767	0.822016	569.176	330.424	0.887507	578.807	320.794	0.842155	591.94	315.541	0.854471	607.699	317.292	0.848952	621.707	323.42	0.829208	645.346	326.047	0.81914	660.23	321.669	0.895133	677.74	319.918	0.838408	694.375	322.545	0.918543	706.632	334.802	0.839968	632.213	345.308	0.88267	632.213	359.316	0.899921	815.288	896.966	0.223705	442.989	575.438	0.200845
353	7	gen_q-anger-dom.postroili-vik	31	general_question-anger	633.124	489.197	0.817369	569.265	333.488	0.868779	578.013	321.241	0.867214	592.009	316.868	0.816674	607.755	318.617	0.829936	620.877	322.116	0.821502	644.496	325.615	0.79672	660.242	320.367	0.897604	675.113	319.492	0.854195	693.483	321.241	0.893344	703.98	330.864	0.81953	632.249	344.86	0.862879	632.249	357.982	0.898762	817.113	909.49	0.302708	510.558	556.314	0.0468446
354	7	gen_q-anger-dom.postroili-vik	32	general_question-anger	638.691	488.178	0.802936	570.022	331.221	0.918644	579.832	321.411	0.816755	592.317	316.952	0.858642	607.478	317.844	0.895991	620.855	323.195	0.848049	645.825	324.087	0.842447	660.986	317.844	0.919463	676.146	316.952	0.916997	693.091	321.411	0.829654	704.684	331.221	0.930899	633.34	344.598	0.876964	633.34	357.083	0.904229	817.171	922.221	0.0662384	515.735	628.74	0.336772
355	7	gen_q-anger-dom.postroili-vik	33	general_question-anger	641.488	485.513	0.798991	570.275	331.369	0.916802	581.092	322.354	0.829214	592.811	316.946	0.859996	608.135	316.946	0.881819	621.657	322.354	0.852361	645.094	323.256	0.819449	662.221	316.946	0.847552	677.545	316.044	0.904729	692.869	318.749	0.885554	706.391	328.664	0.869106	634.277	342.186	0.879583	634.277	353.904	0.906737	785.115	951.808	0.0698956	506.512	784.675	0.219107
356	7	gen_q-anger-dom.postroili-vik	34	general_question-anger	642.399	487.361	0.812507	570.238	331.313	0.888126	580.16	323.195	0.858127	592.788	317.783	0.840458	607.221	316.881	0.873201	621.653	321.391	0.850945	644.203	322.293	0.800138	661.341	316.881	0.848837	677.577	316.881	0.919736	692.912	320.489	0.885312	706.442	329.509	0.888537	634.281	341.236	0.89455	634.281	353.864	0.915906	851.272	915.361	0.0199661	426.547	919.948	0.0493246
357	7	gen_q-anger-dom.postroili-vik	35	general_question-anger	641.739	486.842	0.811452	570.16	331.158	0.904011	580.897	323.106	0.85608	593.424	317.737	0.837729	606.844	316.842	0.873259	622.055	320.421	0.816185	642.634	320.421	0.765422	661.423	316.842	0.840787	676.634	316.842	0.92623	691.844	319.527	0.862368	705.265	329.369	0.913557	633.686	341	0.896868	633.686	353.526	0.914288	835.697	965.521	0.0207442	406.357	900.222	0.0315253
358	7	gen_q-anger-dom.postroili-vik	36	general_question-anger	641.956	482.456	0.806941	569.581	330.47	0.865639	580.437	322.327	0.869293	593.103	316.899	0.81123	606.673	315.995	0.859794	620.243	319.613	0.823099	642.86	321.423	0.805291	660.049	315.995	0.844466	676.334	315.995	0.900856	690.808	318.709	0.892943	704.379	327.756	0.856368	632.909	339.516	0.907171	632.909	353.087	0.882135	860.785	927.711	0.0878461	449.807	1042.86	0.0106813
359	7	gen_q-anger-dom.postroili-vik	37	general_question-anger	640.025	486.141	0.785024	568.04	330.618	0.92769	578.705	322.62	0.815395	590.258	317.287	0.863715	604.477	317.287	0.86732	619.585	318.176	0.80514	640.025	318.176	0.797046	658.688	316.399	0.846393	673.796	316.399	0.922093	689.793	318.176	0.895138	703.123	326.174	0.874125	631.138	338.616	0.920331	631.138	352.836	0.906418	769.958	1054.08	0.0177489	473.909	1040.78	0.0113726
360	8	gen_q-anger-dom.postroili-x	0	general_question-anger	982.586	441.107	0.685586	926.038	289.266	0.825156	936.51	279.841	0.89484	948.029	276.7	0.84144	963.736	277.747	0.91291	978.397	279.841	0.862812	1005.62	279.841	0.870816	1019.24	277.747	0.874263	1031.8	278.794	0.907091	1047.51	285.077	0.839986	1055.89	295.549	0.790956	989.916	302.879	0.857455	989.916	311.257	0.854019	1041.91	1159.26	0.0109397	808.93	1081.87	0.0570894
361	8	gen_q-anger-dom.postroili-x	1	general_question-anger	987.901	443.772	0.726972	922.539	293.336	0.84815	931.877	280.887	0.84239	946.401	278.812	0.898846	961.964	278.812	0.909383	975.451	280.887	0.830402	1002.43	279.849	0.844404	1014.88	277.774	0.890129	1030.44	277.774	0.921615	1043.92	281.924	0.803234	1052.22	295.411	0.745815	987.901	301.636	0.799925	987.901	310.974	0.806026	1151.19	1076.88	0.0210374	808.894	1083.66	0.0556486
362	8	gen_q-anger-dom.postroili-x	2	general_question-anger	986.835	444.46	0.732184	920.826	294.629	0.921857	929.208	285.199	0.867731	944.924	278.913	0.894193	958.545	278.913	0.888027	971.119	285.199	0.878924	996.265	282.056	0.840465	1011.98	277.865	0.928234	1025.6	277.865	0.881425	1038.18	279.96	0.881505	1046.56	293.581	0.781286	984.74	303.011	0.816662	985.787	311.393	0.82147	1152.51	1079.4	0.0159766	807.473	1081.52	0.0777842
363	8	gen_q-anger-dom.postroili-x	3	general_question-anger	985.967	443.364	0.742749	917.701	297.38	0.899713	926.103	287.927	0.950579	939.756	280.576	0.846518	952.359	280.576	0.93115	968.113	284.777	0.894995	994.369	280.576	0.884498	1009.07	277.425	0.877414	1021.68	276.375	0.85146	1035.33	280.576	0.923188	1044.78	292.128	0.78586	980.716	303.681	0.81253	981.766	312.083	0.82045	985.957	1208.85	0.0115511	807.618	1080.58	0.0718974
364	8	gen_q-anger-dom.postroili-x	4	general_question-anger	985.871	442.284	0.749227	915.471	298.332	0.854582	923.877	288.876	0.883603	935.435	281.52	0.882617	951.197	281.52	0.950856	965.907	285.723	0.841597	993.226	281.52	0.889061	1004.78	277.317	0.862762	1019.5	277.317	0.875424	1034.21	281.52	0.865875	1042.61	292.028	0.763586	977.465	304.637	0.886873	977.465	313.043	0.875838	973.051	1218.09	0.0145278	807.137	1080.98	0.0787756
365	8	gen_q-anger-dom.postroili-x	5	general_question-anger	986.949	443.516	0.718995	911.288	302.558	0.852849	919.579	291.157	0.940287	935.126	283.902	0.868991	948.6	282.865	0.851059	962.074	289.084	0.838176	986.949	283.902	0.859395	1001.46	278.72	0.888923	1017.01	275.61	0.874081	1028.41	281.829	0.873629	1038.77	291.157	0.72643	976.584	305.667	0.824587	976.584	313.959	0.841346	1149.69	1073.21	0.0136718	807.111	1079.71	0.0709065
366	8	gen_q-anger-dom.postroili-x	6	general_question-anger	988.035	444.493	0.662785	910.305	306.652	0.893029	917.56	292.142	0.925419	932.069	285.924	0.837402	944.506	284.887	0.86521	960.052	289.033	0.871295	985.962	283.851	0.885648	1000.47	277.633	0.894321	1014.98	275.56	0.870968	1026.38	281.778	0.899511	1035.71	291.106	0.746252	975.598	306.652	0.828642	975.598	314.943	0.864322	985.823	1215.39	0.0121197	807.284	1082.46	0.109979
367	8	gen_q-anger-dom.postroili-x	7	general_question-anger	989.06	445.565	0.683294	909.278	306.723	0.880915	917.567	294.289	0.885838	931.037	289.108	0.827522	944.506	286	0.838597	960.048	290.145	0.882489	984.916	283.928	0.890684	999.422	277.711	0.871147	1011.86	276.675	0.863357	1026.36	282.892	0.917681	1035.69	291.181	0.773725	974.554	306.723	0.815335	975.59	316.048	0.854993	987.186	1214.05	0.011822	806.155	1080.12	0.124278
368	8	gen_q-anger-dom.postroili-x	8	general_question-anger	991.104	445.877	0.701092	909.987	310.34	0.859843	917.175	295.965	0.875726	928.469	288.778	0.84639	943.871	286.724	0.917424	959.273	289.804	0.868878	983.916	285.697	0.924074	996.238	278.51	0.886265	1009.59	277.483	0.917773	1024.99	280.563	0.883098	1034.23	290.831	0.742539	972.621	306.233	0.792577	974.675	315.474	0.792708	966.294	1220.64	0.0135432	807.217	1082.09	0.0711736
369	8	gen_q-anger-dom.postroili-x	9	general_question-anger	991.144	445.602	0.705368	909.174	309.677	0.877181	917.475	297.226	0.84429	927.85	291.001	0.86566	943.414	288.926	0.866562	958.978	292.038	0.870527	983.88	284.775	0.866551	995.294	278.55	0.850689	1009.82	276.474	0.922954	1025.38	282.7	0.864774	1034.72	292.038	0.776583	972.467	307.602	0.816817	974.542	316.94	0.840566	996.691	1219.5	0.0141143	806.157	1082.37	0.10235
370	8	gen_q-anger-dom.postroili-x	10	general_question-anger	991.103	443.922	0.704349	909.845	309.177	0.837092	917.045	295.806	0.898379	928.359	289.634	0.844977	942.759	287.577	0.921693	959.217	290.663	0.849419	982.874	286.548	0.890991	994.189	279.348	0.922307	1009.62	278.32	0.938948	1025.05	280.377	0.880212	1034.3	291.691	0.76152	971.56	308.149	0.809609	973.617	317.406	0.800696	986.657	1218.14	0.0135247	807.362	1082.22	0.0790014
371	8	gen_q-anger-dom.postroili-x	11	general_question-anger	991.171	443.858	0.76909	908.977	310.292	0.864968	917.196	295.908	0.90891	928.498	289.744	0.823575	942.882	287.689	0.887525	959.321	290.771	0.86793	982.952	286.661	0.92524	995.281	279.469	0.887784	1009.67	278.442	0.922904	1024.05	281.524	0.893145	1033.3	291.799	0.747672	972.678	307.21	0.795652	974.732	316.457	0.814625	1030.83	1085.07	0.0134025	807.286	1081.1	0.0897457
372	8	gen_q-anger-dom.postroili-x	12	general_question-anger	989.067	443.865	0.694177	910.008	309.361	0.835891	918.221	296.014	0.887102	928.489	290.88	0.829633	943.89	287.8	0.882242	959.291	292.934	0.874196	983.933	286.773	0.897527	996.254	279.586	0.861708	1010.63	278.559	0.922784	1025	283.693	0.86862	1034.24	293.96	0.759494	972.639	309.361	0.830439	974.693	318.602	0.870088	1029.44	1081.23	0.0169465	806.078	1080.27	0.106331
373	8	gen_q-anger-dom.postroili-x	13	general_question-anger	992.179	447.633	0.777649	909.212	309.701	0.907567	917.509	298.293	0.872232	927.88	292.071	0.871693	943.436	289.996	0.892442	958.992	292.071	0.913401	983.882	285.848	0.877422	997.364	280.663	0.842761	1009.81	277.551	0.907611	1025.37	283.774	0.895273	1033.66	292.071	0.822064	973.511	308.664	0.826276	974.548	317.998	0.86818	1040.88	1102.56	0.0200413	803.809	1075.59	0.0805736
374	8	gen_q-anger-dom.postroili-x	14	general_question-anger	990.048	446.858	0.679981	910.039	308.381	0.874613	918.245	296.072	0.874913	930.554	291.969	0.844241	943.889	290.943	0.869585	959.276	292.994	0.916601	983.894	286.84	0.865219	996.203	281.711	0.842035	1009.54	278.634	0.90833	1024.92	284.788	0.895341	1034.16	292.994	0.798658	973.636	309.406	0.833516	974.662	318.638	0.875265	1028.16	1074.76	0.0221969	799.625	1071.36	0.113619
375	8	gen_q-anger-dom.postroili-x	15	general_question-anger	990.012	450.171	0.677833	909.923	310.268	0.849507	919.047	298.102	0.849517	929.185	294.047	0.867181	944.392	292.019	0.877684	959.598	294.047	0.920468	983.93	286.95	0.865186	997.109	281.881	0.831101	1010.29	279.854	0.901308	1024.48	284.923	0.886889	1033.61	294.047	0.778282	974.805	310.268	0.86105	975.819	319.392	0.89276	1027.38	1075.58	0.0183898	788.418	1087.8	0.0318926
376	8	gen_q-anger-dom.postroili-x	16	general_question-anger	990.042	454.413	0.686435	909.813	312.005	0.832247	917.836	299.971	0.908897	931.876	295.96	0.845728	944.913	293.954	0.828781	958.953	297.965	0.903649	983.022	290.945	0.859876	997.062	283.925	0.865928	1009.1	281.919	0.879509	1023.14	285.931	0.866824	1033.17	296.962	0.714286	973.996	314.011	0.899824	974.999	323.037	0.9802	989.497	1228.13	0.014822	787.104	1085.01	0.0191798
377	8	gen_q-anger-dom.postroili-x	17	general_question-anger	990.039	458.875	0.718314	910.496	314.52	0.788593	918.352	301.754	0.856048	930.136	298.808	0.845933	943.884	297.826	0.865744	958.614	299.79	0.924949	982.183	292.916	0.88548	995.931	286.042	0.869311	1008.7	284.078	0.889435	1022.44	287.024	0.885825	1033.25	296.844	0.725062	974.326	315.502	0.917758	974.326	326.304	0.932661	983.414	1239.76	0.0156251	758.506	1099.07	0.0183473
378	8	gen_q-anger-dom.postroili-x	18	general_question-anger	992.04	466.116	0.750459	912.205	318.273	0.862505	920.09	308.417	0.872639	929.946	301.518	0.892531	944.73	301.518	0.930389	959.515	302.503	0.903268	983.169	297.575	0.809797	994.011	291.661	0.83549	1007.81	286.733	0.911105	1022.59	290.676	0.869125	1032.45	299.546	0.755108	974.299	318.273	0.872721	975.285	331.086	0.907544	1115.51	1069.24	0.019107	829.093	1201	0.0141694
379	8	gen_q-anger-dom.postroili-x	19	general_question-anger	992.009	472.259	0.737964	909.97	321.853	0.804277	919.736	312.087	0.831403	930.48	306.227	0.903424	945.13	306.227	0.937855	960.756	307.203	0.882568	983.219	303.297	0.802717	993.963	297.437	0.897259	1008.61	291.577	0.899932	1023.26	294.507	0.861862	1032.05	302.32	0.802575	974.429	322.83	0.847991	976.383	336.503	0.981405	1135.59	1158.4	0.00865696	803.147	1208.34	0.0174462
380	8	gen_q-anger-dom.postroili-x	20	general_question-anger	990.969	479.291	0.80412	909.733	325.522	0.814109	918.437	316.819	0.886987	930.042	311.983	0.820309	943.582	311.016	0.88945	958.088	313.917	0.844165	981.298	308.115	0.86507	992.904	301.345	0.880532	1005.48	297.477	0.862187	1020.95	298.444	0.879025	1031.59	306.181	0.757957	973.562	329.391	0.865964	974.529	340.996	0.939735	1116.76	1074.9	0.0301025	758.924	1179.95	0.0156982
381	8	gen_q-anger-dom.postroili-x	21	general_question-anger	995.733	485.207	0.801466	909.663	334.341	0.780448	918.367	322.736	0.83625	929.972	319.835	0.866264	943.511	319.835	0.871043	958.017	320.802	0.869153	980.26	313.065	0.86199	993.799	306.296	0.844027	1005.4	304.362	0.897975	1020.88	304.362	0.890641	1032.48	313.065	0.794213	972.523	335.308	0.948383	974.458	348.848	0.865131	1042.01	1236.43	0.0148678	729.034	830.979	0.0332384
382	8	gen_q-anger-dom.postroili-x	22	general_question-anger	993.505	492.73	0.844551	907.655	340.841	0.811786	918.032	331.407	0.814449	928.41	326.69	0.884481	942.561	326.69	0.926218	957.656	327.634	0.856482	980.297	321.973	0.840575	993.505	315.369	0.843547	1005.77	310.652	0.889735	1019.92	311.596	0.849431	1031.24	319.143	0.763166	972.75	341.785	0.941037	974.637	356.879	0.887945	1021.63	1061.96	0.0648502	670.069	860.482	0.0237231
383	8	gen_q-anger-dom.postroili-x	23	general_question-anger	996.077	501.729	0.797111	907.016	348.397	0.797134	915.28	337.379	0.861771	929.052	334.625	0.910067	943.742	334.625	0.914185	958.433	335.543	0.848604	980.469	329.116	0.819086	991.486	321.771	0.855842	1005.26	319.016	0.857604	1019.95	319.016	0.847541	1032.8	327.28	0.785403	973.123	350.234	0.908617	974.96	364.924	0.949869	1151.76	912.75	0.0235997	657.853	866.273	0.0469284
384	8	gen_q-anger-dom.postroili-x	24	general_question-anger	996.372	512.12	0.800783	907.051	357.998	0.776648	915.808	346.614	0.828934	928.944	344.863	0.870617	942.955	344.863	0.883257	957.841	345.739	0.826231	981.485	338.733	0.8513	993.745	331.728	0.884356	1005.13	325.598	0.845445	1017.39	324.722	0.831835	1029.65	331.728	0.762998	973.604	359.75	0.896073	974.479	374.637	0.901903	1257	708.124	0.0339564	617.521	775.863	0.0144471
385	8	gen_q-anger-dom.postroili-x	25	general_question-anger	995.388	521.837	0.826403	907.181	369.636	0.705571	914.964	358.394	0.810352	928.8	355.799	0.872441	944.366	355.799	0.886494	959.068	355.799	0.857184	980.687	349.746	0.844824	994.524	341.963	0.890862	1008.36	335.909	0.889391	1022.2	335.909	0.874526	1031.71	342.828	0.691691	973.769	370.501	0.937117	975.498	384.337	0.90946	1263.52	733.258	0.0381828	613.563	702.169	0.0926879
386	8	gen_q-anger-dom.postroili-x	26	general_question-anger	995.167	526.833	0.834587	905.934	376.682	0.708277	916.23	368.96	0.827444	929.959	366.386	0.82269	944.545	366.386	0.852324	959.131	368.102	0.83256	980.581	360.38	0.821435	993.451	351.8	0.857814	1007.18	346.652	0.883538	1021.77	345.794	0.813644	1033.78	353.516	0.674785	973.717	379.256	0.85053	978.007	395.558	0.859793	1302.97	766.233	0.304158	623.017	681.102	0.197126
387	8	gen_q-anger-dom.postroili-x	27	general_question-anger	999.29	535.22	0.817127	908.468	388.704	0.690579	917.036	380.136	0.862404	930.745	376.709	0.865952	944.454	377.565	0.875309	958.163	379.279	0.878586	979.583	372.425	0.848553	992.436	363	0.81813	1006.14	357.002	0.828968	1019.85	353.575	0.857263	1032.71	358.715	0.704991	973.586	389.561	0.841664	978.727	406.697	0.901771	1284.9	721.263	0.422861	634.469	648.868	0.427147
388	8	gen_q-anger-dom.postroili-x	28	general_question-anger	998.524	541.092	0.810756	907.081	398.212	0.703468	916.062	390.047	0.808542	930.758	387.598	0.813206	946.271	388.414	0.865373	960.151	389.231	0.839446	980.562	382.699	0.811525	994.442	372.085	0.783401	1007.51	364.737	0.804567	1023.83	363.104	0.804764	1034.45	368.819	0.642662	974.847	398.212	0.826571	980.562	415.357	0.910077	1274.67	696.763	0.433316	656.246	624.089	0.289242
389	8	gen_q-anger-dom.postroili-x	29	general_question-anger	999.016	544.501	0.801063	906.034	406.603	0.677772	917.066	398.723	0.845176	929.673	395.571	0.845968	943.857	397.147	0.81329	959.617	398.723	0.797061	984.045	390.843	0.740662	998.228	380.599	0.820698	1010.84	373.507	0.833811	1025.02	368.779	0.802198	1036.84	375.871	0.67696	975.377	405.815	0.87072	981.681	423.939	0.894551	1246.73	666.99	0.0884538	689.294	627.505	0.15979
390	8	gen_q-anger-dom.postroili-x	30	general_question-anger	1000.19	548.252	0.749494	906.556	413.7	0.782218	917.572	404.258	0.764692	931.735	402.684	0.868128	945.112	402.684	0.844253	960.062	404.258	0.70854	982.881	396.389	0.783262	996.258	388.521	0.76652	1010.42	381.439	0.762232	1026.16	377.505	0.861209	1037.96	384.586	0.709948	975.799	413.7	0.842101	982.094	431.011	0.799434	1241.29	685.005	0.0434289	724.665	627.774	0.0698106
391	8	gen_q-anger-dom.postroili-x	31	general_question-anger	1000.62	553.219	0.668683	905.456	417.488	0.748073	916.377	410.467	0.760659	930.418	408.127	0.782592	944.459	408.907	0.792241	957.72	410.467	0.722323	983.462	402.667	0.713647	998.283	392.526	0.766459	1010.76	385.505	0.816776	1024.81	380.825	0.832721	1036.51	387.065	0.749974	975.661	417.488	0.881049	981.902	436.209	0.853182	1206.05	608.445	0.020644	824.156	602.368	0.0354777
392	8	gen_q-anger-dom.postroili-x	32	general_question-anger	1034.19	520.017	0.0400547	905.558	415.599	0.74374	916.908	408.789	0.782262	929.771	407.276	0.77263	944.148	408.033	0.746798	959.281	409.546	0.733355	983.494	401.223	0.739188	996.357	392.143	0.823854	1009.22	384.576	0.8231	1025.11	380.036	0.82323	1036.46	386.846	0.723962	975.17	416.356	0.793947	983.494	433.759	0.84542	1006.84	551.68	0.0170939	843.964	612.85	0.0881625
393	8	gen_q-anger-dom.postroili-x	33	general_question-anger	972.3	513.043	0.144606	903.983	408.69	0.65482	915.994	401.933	0.777119	928.757	398.179	0.767231	945.273	399.681	0.798006	958.787	401.182	0.778715	979.807	394.426	0.78123	994.071	385.417	0.821418	1008.34	377.909	0.794928	1024.1	374.906	0.794169	1036.11	384.666	0.680375	973.801	409.44	0.841578	980.558	427.458	0.90671	1114.35	672.28	0.0822756	844.604	667.842	0.45139
394	8	gen_q-anger-dom.postroili-x	34	general_question-anger	910.761	461.59	0.0373626	902.983	404.81	0.704282	910.761	393.92	0.808624	925.54	392.365	0.825069	940.318	392.365	0.82796	953.541	393.92	0.738546	984.654	384.586	0.722385	997.099	374.475	0.815857	1009.54	368.252	0.84951	1022.77	367.474	0.862122	1034.43	375.253	0.680197	972.987	401.698	0.754988	979.209	418.033	0.8522	1084.49	634.635	0.091112	847.067	621.471	0.0915959
395	8	gen_q-anger-dom.postroili-x	35	general_question-anger	973.476	540.014	0.542263	901.426	396.707	0.780825	913.302	389.581	0.822446	926.762	387.206	0.817809	940.222	388.789	0.809404	955.265	389.581	0.715752	977.434	380.872	0.753265	990.894	371.371	0.827783	1003.56	365.037	0.893116	1017.81	362.661	0.786144	1029.69	367.412	0.700064	971.1	397.499	0.838177	976.643	414.917	0.824912	1121.79	660.747	0.406136	813.626	625.845	0.0714113
396	8	gen_q-anger-dom.postroili-x	36	general_question-anger	963.5	538.707	0.185457	897.985	400.9	0.728608	910.034	392.617	0.833322	923.588	388.852	0.831062	939.402	390.358	0.775885	953.71	391.864	0.649715	976.301	381.321	0.768824	989.103	374.544	0.855055	1001.9	367.766	0.8099	1017.72	363.248	0.851126	1029.77	369.272	0.782711	970.277	399.394	0.832877	977.055	416.714	0.857649	984.359	519.266	0.134572	839.074	572.76	0.0498809
397	8	gen_q-anger-dom.postroili-x	37	general_question-anger	1001.24	543.787	0.73429	900.035	411.09	0.603296	911.28	401.344	0.759973	924.025	399.095	0.781489	941.268	399.095	0.790136	956.262	398.346	0.701116	973.505	392.348	0.777664	987	382.602	0.768552	1000.49	375.855	0.823794	1013.24	370.607	0.781574	1025.98	372.856	0.618358	968.257	408.092	0.687697	975.754	426.834	0.725222	1049.66	516.55	0.0355401	794.387	588.721	0.0951903
398	8	gen_q-anger-dom.postroili-x	38	general_question-anger	999.912	547.564	0.73227	910.314	411.317	0.441447	917.719	410.576	0.538865	928.826	409.836	0.710323	940.674	410.576	0.71871	953.262	411.317	0.768694	974.735	403.172	0.764097	987.323	393.545	0.789117	999.171	386.141	0.790809	1012.5	380.217	0.794124	1024.35	382.438	0.68135	966.59	417.981	0.751628	974.735	436.493	0.716295	1104.23	766.706	0.0191646	797.461	536.94	0.163902
399	8	gen_q-anger-dom.postroili-x	39	general_question-anger	995.799	551.275	0.722361	897.847	431.803	0.654569	906.751	424.383	0.728518	920.108	419.93	0.717149	934.95	419.188	0.764648	948.307	419.93	0.656147	972.053	411.768	0.7529	985.41	402.121	0.73999	996.541	395.442	0.76016	1009.16	389.506	0.747457	1021.03	389.506	0.654988	964.632	426.609	0.771477	970.569	444.418	0.768223	1092.13	868.9	0.0343488	782.107	536.131	0.294657
400	8	gen_q-anger-dom.postroili-x	40	general_question-anger	988.442	556.661	0.760272	889.188	434.783	0.715984	900.865	428.945	0.719494	914.002	427.485	0.697943	929.328	426.026	0.654779	941.735	426.026	0.542436	970.197	415.078	0.69007	983.334	405.591	0.701728	994.281	398.293	0.794796	1008.15	393.184	0.822203	1020.55	397.563	0.683067	960.71	432.594	0.717256	967.278	450.839	0.713251	1138.91	841.585	0.418089	780.837	534.854	0.603912
401	8	gen_q-anger-dom.postroili-x	41	general_question-anger	986.924	561.762	0.812323	884.999	435.855	0.749661	896.99	429.859	0.792535	911.23	426.112	0.698018	926.968	426.112	0.72385	941.957	426.861	0.616039	968.188	417.118	0.690114	980.929	406.626	0.767799	992.92	399.132	0.768897	1007.16	393.886	0.820058	1018.4	399.132	0.687323	959.195	434.356	0.749621	965.19	451.593	0.735682	1117.89	826.803	0.155573	781.738	537.423	0.281128
402	8	gen_q-anger-dom.postroili-x	42	general_question-anger	986.938	560.713	0.708732	884.655	433.882	0.589876	894.475	426.518	0.731195	910.022	421.608	0.815752	924.75	421.608	0.810877	941.116	422.427	0.73775	963.209	414.244	0.819844	976.301	402.788	0.7277	989.393	394.606	0.803792	1005.76	388.878	0.801941	1017.21	395.424	0.678195	956.663	430.609	0.840105	962.39	447.793	0.929182	1074.2	797.039	0.0110434	820.788	505.915	0.0258547
403	8	gen_q-anger-dom.postroili-x	43	general_question-anger	983.095	556.211	0.658316	892.017	418.466	0.430116	899.544	416.208	0.604515	911.588	415.455	0.770037	927.394	414.703	0.777417	940.943	415.455	0.805223	959.761	407.928	0.765481	973.309	397.39	0.766462	987.611	389.111	0.795471	1001.91	383.089	0.783802	1014.71	387.605	0.641374	955.244	422.23	0.832187	959.761	439.542	0.832893	1126.2	747.415	0.0442228	778.72	634.785	0.0458145
404	8	gen_q-anger-dom.postroili-x	44	general_question-anger	979.549	551.167	0.709753	884.913	416.723	0.640317	893.926	406.959	0.722875	907.445	404.706	0.808253	922.467	405.457	0.823013	935.986	405.457	0.728644	966.03	393.44	0.747661	977.296	386.68	0.859381	989.313	379.921	0.841329	1001.33	374.663	0.860865	1013.35	376.165	0.686814	954.763	412.217	0.788488	960.772	430.994	0.780159	1113.67	678.752	0.055926	856.157	579.07	0.0433798
405	8	gen_q-anger-dom.postroili-x	45	general_question-anger	983.475	548.004	0.747025	886.224	406.089	0.780377	897.029	398.165	0.775482	909.276	395.284	0.847779	924.404	395.284	0.793371	938.091	396.004	0.649992	966.186	384.478	0.745295	978.432	377.995	0.841216	989.958	371.511	0.857229	1002.2	366.469	0.853947	1013.73	368.63	0.718887	956.821	406.089	0.749873	963.304	423.379	0.7665	1125.34	650.393	0.130256	893.04	747.38	0.052074
406	8	gen_q-anger-dom.postroili-x	46	general_question-anger	979.944	541.596	0.765041	886.392	397.954	0.763645	897.442	388.377	0.867217	910.701	386.904	0.832098	926.907	387.641	0.860621	940.903	388.377	0.716301	964.475	377.328	0.763248	979.208	370.698	0.81872	991.73	364.069	0.892434	1004.25	358.912	0.867462	1016.78	364.069	0.765591	957.845	399.427	0.781473	963.002	417.106	0.837355	1138.63	651.364	0.211526	800.313	822.885	0.49689
407	8	gen_q-anger-dom.postroili-x	47	general_question-anger	975.949	534.374	0.646581	886.814	392.853	0.741617	898.542	383.471	0.836502	911.053	381.907	0.853653	924.345	382.689	0.828379	938.418	382.689	0.727334	967.348	370.179	0.742498	980.64	363.924	0.812011	993.932	357.669	0.839731	1010.35	355.323	0.798437	1021.3	363.142	0.686751	958.747	392.072	0.756398	962.657	410.055	0.791787	1130.95	639.784	0.433849	805.694	817.201	0.37476
408	8	gen_q-anger-dom.postroili-x	48	general_question-anger	970.402	533.523	0.65763	885.248	385.709	0.736747	895.692	379.282	0.876117	909.348	378.479	0.853683	923.005	378.479	0.820284	939.072	379.282	0.750353	965.582	370.446	0.727712	979.238	361.609	0.805253	992.895	353.576	0.883351	1006.55	352.772	0.82662	1018.6	359.199	0.755772	955.942	392.136	0.847077	960.762	410.612	0.876806	1114.27	649.987	0.0625536	894.671	732.201	0.109364
409	8	gen_q-anger-dom.postroili-x	49	general_question-anger	979.519	537.606	0.718222	884.103	389.996	0.789968	893.074	380.21	0.779736	906.938	378.579	0.819793	921.617	378.579	0.838393	936.296	381.025	0.727452	962.393	370.424	0.769662	975.442	363.084	0.832896	988.49	356.56	0.853445	1002.35	352.482	0.882829	1015.4	358.191	0.805376	954.238	391.627	0.810882	957.5	410.384	0.820588	1021.18	510.046	0.0414046	836.523	703.944	0.0388566
410	8	gen_q-anger-dom.postroili-x	50	general_question-anger	977.14	541.646	0.743987	878.577	393.802	0.794785	890.473	385.305	0.863289	904.068	383.605	0.852869	918.512	383.605	0.829826	933.806	384.455	0.731231	956.748	372.56	0.761263	972.042	364.912	0.844191	985.637	358.115	0.88155	1000.08	356.416	0.853887	1012.83	362.363	0.749045	950.8	393.802	0.798011	954.199	412.495	0.79775	1046.82	621.761	0.176343	833.978	566.463	0.12864
411	8	gen_q-anger-dom.postroili-x	51	general_question-anger	973.518	546.707	0.804878	876.735	399.803	0.759598	885.376	388.57	0.86687	899.202	387.706	0.883697	913.028	387.706	0.865829	927.719	388.57	0.739063	954.507	376.472	0.757886	968.333	368.695	0.824502	981.295	361.781	0.842589	995.121	360.053	0.885042	1008.08	364.374	0.729949	947.594	398.075	0.823341	953.643	416.222	0.863922	1008.13	764.973	0.031031	803.233	616.071	0.0644735
412	8	gen_q-anger-dom.postroili-x	52	general_question-anger	974.297	548.437	0.804523	870.091	401.714	0.76515	880.095	394.211	0.884409	894.267	391.71	0.82431	907.605	393.377	0.824701	920.944	394.211	0.782151	948.454	380.873	0.805717	964.294	374.203	0.784583	978.466	366.7	0.814033	993.471	361.699	0.897055	1006.81	368.368	0.757738	941.785	401.714	0.856184	947.621	420.888	0.853805	1123.41	839.67	0.419758	797.301	635.131	0.324145
413	8	gen_q-anger-dom.postroili-x	53	general_question-anger	975.634	550.08	0.688485	867.379	402.985	0.808863	878.122	395.548	0.812832	892.997	394.722	0.829402	906.219	394.722	0.839224	920.267	395.548	0.741545	947.537	383.152	0.752856	961.586	375.715	0.848384	973.981	368.278	0.872608	988.856	363.32	0.813582	1001.25	369.104	0.76364	940.1	407.117	0.814512	945.885	422.818	0.83409	1120.2	839.258	0.273992	793.542	645.502	0.403246
414	8	gen_q-anger-dom.postroili-x	54	general_question-anger	974.63	551.514	0.729465	864.479	404.647	0.808006	876.433	396.108	0.848431	890.095	395.254	0.852169	903.758	396.108	0.878685	918.273	396.962	0.794761	944.744	384.154	0.713329	959.26	375.615	0.827355	972.922	368.784	0.87657	987.438	364.515	0.822394	1000.25	369.638	0.732588	938.767	408.916	0.846205	943.89	424.286	0.820605	1121.2	844.778	0.0365489	816.161	608.447	0.14891
415	8	gen_q-anger-dom.postroili-x	55	general_question-anger	973.141	551.074	0.743041	866.006	403.331	0.750647	875.51	395.555	0.890695	890.198	394.691	0.882573	904.022	395.555	0.860134	917.846	396.419	0.748647	944.63	385.187	0.668494	959.318	375.683	0.804218	972.277	367.907	0.86465	986.101	365.315	0.814426	999.925	368.771	0.71663	937.718	409.379	0.878299	942.902	425.795	0.786971	1125.24	774.673	0.238359	862.889	565.635	0.0313535
416	8	gen_q-anger-dom.postroili-x	56	general_question-anger	978.844	549.564	0.741193	865.24	400.352	0.822333	877.957	393.57	0.878907	891.521	393.57	0.886692	905.086	394.418	0.887441	919.498	395.266	0.781127	944.932	385.092	0.747722	959.345	375.766	0.799086	972.909	367.288	0.878087	988.17	362.202	0.79567	1000.89	368.136	0.696966	938.998	407.135	0.885445	944.932	424.091	0.777354	1114.83	745.08	0.193009	813.059	686.102	0.0232806
417	8	gen_q-anger-dom.postroili-x	57	general_question-anger	980.834	547.361	0.732858	868.157	398.496	0.759732	878.027	391.916	0.865676	892.009	391.916	0.825902	906.813	392.739	0.822207	922.439	393.561	0.73863	943.823	382.047	0.731047	961.095	373.822	0.779563	975.077	365.598	0.869122	989.059	360.663	0.846635	1003.04	366.42	0.748307	942.178	405.898	0.825174	947.113	424.815	0.78111	1126.91	712.792	0.232955	824.678	725.242	0.0354815
418	8	gen_q-anger-dom.postroili-x	58	general_question-anger	981.333	545.461	0.743735	869.604	394.543	0.788421	882.111	387.873	0.809925	895.452	387.873	0.833405	909.626	389.54	0.829551	926.302	390.374	0.775553	949.649	379.535	0.76361	964.657	371.197	0.820176	977.998	363.693	0.867469	993.84	358.69	0.824763	1006.35	364.526	0.764506	942.978	400.38	0.78118	948.815	417.89	0.869516	1118.63	680.498	0.386961	804.917	835.278	0.292146
419	8	gen_q-anger-dom.postroili-x	59	general_question-anger	983.31	542.997	0.765473	870.354	390.716	0.770263	882.904	383.186	0.86953	897.128	383.186	0.863023	912.189	387.369	0.813842	928.087	388.206	0.820643	950.678	376.492	0.73517	966.575	368.962	0.794499	980.799	361.431	0.858242	996.697	357.248	0.847079	1010.08	362.268	0.744395	945.658	400.757	0.794766	950.678	416.654	0.834483	1126.27	687.87	0.643306	799.802	840.682	0.464793
420	8	gen_q-anger-dom.postroili-x	60	general_question-anger	984.525	541.588	0.71027	872.653	387.139	0.829669	885.176	380.46	0.833081	899.369	380.46	0.881148	914.396	382.13	0.810177	931.928	383.8	0.779736	952.8	373.782	0.759352	966.992	366.268	0.831133	981.185	359.589	0.834266	999.552	353.745	0.859238	1012.07	360.424	0.767	946.956	397.158	0.807463	952.8	413.855	0.876635	1115.9	679.178	0.282815	807.531	835.461	0.350637
421	8	gen_q-anger-dom.postroili-x	61	general_question-anger	984.084	541.03	0.752618	874.991	385.061	0.805853	885.218	377.39	0.825856	901.412	378.242	0.812794	916.753	380.799	0.818215	932.094	383.356	0.840044	952.549	373.129	0.750914	969.595	365.458	0.756511	984.084	356.935	0.841883	999.425	353.526	0.82385	1013.06	357.787	0.74974	948.288	396.14	0.770857	952.549	412.334	0.832737	1020.34	528.566	0.0406933	762.889	816.075	0.0646622
422	8	gen_q-anger-dom.postroili-x	62	general_question-anger	981.543	540.49	0.787552	872.149	383.607	0.81229	884.869	376.823	0.850346	898.438	377.671	0.871444	912.854	378.519	0.861298	928.966	381.063	0.732442	952.71	370.887	0.737807	967.127	364.103	0.78093	981.543	356.471	0.784483	1000.2	351.383	0.876676	1013.77	358.167	0.767411	947.622	392.935	0.836912	953.558	411.592	0.93034	1081.92	729.253	0.155895	856.97	591.469	0.0372991
423	8	gen_q-anger-dom.postroili-x	63	general_question-anger	978.83	539.072	0.811647	870.74	383.32	0.790839	882.655	375.661	0.860007	897.124	376.512	0.868033	910.742	377.363	0.879953	925.21	379.065	0.748159	955.85	368.852	0.703238	970.319	362.043	0.801322	983.937	354.383	0.814499	998.405	350.128	0.901031	1012.02	356.936	0.765759	946.488	391.832	0.82196	951.595	410.556	0.889288	1114.44	789.477	0.0314803	839.567	575.964	0.169537
424	8	gen_q-anger-dom.postroili-x	64	general_question-anger	976.576	537.739	0.794153	871.409	383.494	0.819977	883.679	373.854	0.812157	897.701	373.854	0.831324	912.599	377.36	0.832495	927.498	379.112	0.862754	951.161	367.719	0.719507	966.935	359.832	0.80376	981.834	351.944	0.854784	996.733	351.068	0.881128	1010.75	357.203	0.709342	945.902	393.135	0.81843	949.408	408.91	0.85855	1055.21	834.028	0.0357553	795.461	707.174	0.085932
425	8	gen_q-anger-dom.postroili-x	65	general_question-anger	976.213	535.869	0.866206	869.427	379.728	0.835909	881.093	371.652	0.803368	894.554	371.652	0.818759	909.809	373.446	0.820482	925.064	377.933	0.855565	947.498	367.165	0.767262	962.753	358.191	0.841497	977.111	351.012	0.882653	995.058	349.218	0.844391	1007.62	356.397	0.734361	941.216	390.496	0.841719	947.498	407.546	0.935003	1091.7	865.615	0.316835	766.417	679.198	0.065187
426	8	gen_q-anger-dom.postroili-x	66	general_question-anger	974.709	535.208	0.790406	865.851	377.867	0.811825	879.573	370.549	0.846621	893.294	370.549	0.836909	907.931	371.464	0.819212	923.482	376.037	0.806683	948.181	365.06	0.734173	961.902	356.827	0.857508	975.624	348.594	0.912644	991.175	347.679	0.854459	1004.9	354.083	0.763353	939.948	387.929	0.820249	945.436	406.225	0.922776	1104.36	862.794	0.552109	797.798	652.718	0.367307
427	8	gen_q-anger-dom.postroili-x	67	general_question-anger	974.303	535.171	0.832957	867.142	376.681	0.844329	878.849	369.477	0.824821	892.357	369.477	0.828477	907.665	370.377	0.858067	922.974	372.178	0.7924	945.487	363.173	0.763985	959.895	355.069	0.895998	974.303	348.765	0.927844	989.612	345.163	0.825921	1004.02	350.566	0.751979	939.183	385.686	0.859363	944.586	405.497	0.858002	1105.34	862.244	0.515769	785.962	658.959	0.509833
428	8	gen_q-anger-dom.postroili-x	68	general_question-anger	974.702	534.131	0.803228	865.833	375.861	0.847127	879.556	368.542	0.868065	893.279	368.542	0.863821	907.917	369.457	0.845298	923.47	373.116	0.832631	944.511	362.138	0.733625	960.064	354.819	0.825679	974.702	347.5	0.868047	990.254	345.671	0.887035	1003.98	351.16	0.740773	939.022	385.009	0.857345	944.511	404.221	0.858453	1104.76	860.557	0.371024	786.383	657.937	0.519115
429	8	gen_q-anger-dom.postroili-x	69	general_question-anger	975.562	531.805	0.786079	867.224	376.126	0.849182	879.97	368.843	0.832812	893.626	368.843	0.84473	908.192	369.754	0.882403	923.669	371.574	0.815117	945.519	362.47	0.755538	960.995	354.277	0.874109	975.562	347.904	0.904908	991.038	345.173	0.849742	1004.69	351.546	0.750701	940.056	385.23	0.883114	945.519	404.349	0.835106	1117.01	853.862	0.417651	797.769	654.983	0.557475
430	8	gen_q-anger-dom.postroili-x	70	general_question-anger	975.646	533.564	0.828602	867.277	374.198	0.831411	880.937	367.823	0.881204	895.508	367.823	0.893353	910.079	368.734	0.893502	925.56	371.466	0.844625	947.416	362.359	0.773941	961.986	354.163	0.850459	976.557	345.967	0.898708	992.949	345.056	0.837089	1006.61	351.431	0.753426	941.952	384.215	0.822658	946.505	403.339	0.914401	1110.35	842.66	0.41768	798.009	661.239	0.430422
431	8	gen_q-anger-dom.postroili-x	71	general_question-anger	976.689	533.538	0.808594	870.169	373.303	0.806491	882.915	366.93	0.884856	897.482	366.93	0.904737	912.048	367.84	0.904113	927.526	371.482	0.813059	949.376	361.467	0.780912	964.853	354.184	0.847275	978.509	345.99	0.894068	995.808	344.169	0.833683	1008.55	349.632	0.743621	944.824	384.228	0.81782	949.376	402.437	0.891552	1113.5	841.005	0.474681	786.51	689.773	0.246253
432	8	gen_q-anger-dom.postroili-x	72	general_question-anger	979.512	531.585	0.780322	873.085	373.748	0.811332	883.908	366.533	0.811107	896.535	366.533	0.855453	910.064	367.435	0.879528	924.494	369.239	0.78634	956.964	359.318	0.716555	971.394	353.004	0.816249	983.119	345.789	0.904013	998.452	344.887	0.829934	1011.08	350.298	0.778406	947.043	383.67	0.817249	952.454	402.61	0.891385	1109.17	841.441	0.44961	797.409	698.747	0.226802
433	8	gen_q-anger-dom.postroili-x	73	general_question-anger	981.067	530.151	0.778561	877.659	370.657	0.765877	887.299	363.646	0.831187	901.32	363.646	0.845092	916.218	367.151	0.821166	933.745	368.028	0.769154	958.282	360.141	0.750027	971.427	352.254	0.819858	985.449	346.119	0.880417	1001.22	341.737	0.823834	1013.49	347.872	0.819017	950.395	382.925	0.887946	955.653	398.7	0.811255	1111.55	847.421	0.425159	802.924	707.873	0.133914
434	8	gen_q-anger-dom.postroili-x	74	general_question-anger	982.04	528.192	0.809184	878.692	368.864	0.750865	890.749	362.836	0.850034	904.529	362.836	0.891394	919.17	362.836	0.879652	933.811	364.558	0.747568	963.954	355.946	0.719706	976.873	349.056	0.826643	988.93	342.166	0.872933	1005.29	341.305	0.818253	1016.49	347.333	0.728043	953.619	382.644	0.852707	958.787	398.146	0.8806	1099.06	858.615	0.444651	793.526	741.677	0.0389465
435	8	gen_q-anger-dom.postroili-x	75	general_question-anger	984.469	525.585	0.828129	881.413	368.547	0.753157	892.046	361.186	0.775966	905.951	358.732	0.818968	919.855	361.186	0.849075	934.577	362.004	0.757166	964.022	350.553	0.687919	977.926	346.464	0.799417	991.013	342.374	0.879479	1004.92	338.285	0.775086	1017.19	344.01	0.673974	956.661	377.544	0.759998	959.114	394.72	0.875974	1088.83	897.471	0.131913	858.369	581.78	0.0452513
436	8	gen_q-anger-dom.postroili-x	76	general_question-anger	984.383	523.128	0.777131	885.234	362.524	0.802797	895.067	355.149	0.804614	910.636	355.149	0.833768	925.385	355.149	0.860281	941.773	355.969	0.726359	963.898	348.594	0.776328	977.827	342.039	0.856693	990.938	337.942	0.830174	1006.51	335.484	0.803886	1017.98	341.219	0.713404	957.342	374.815	0.88226	961.439	392.842	0.800951	1076.35	950.292	0.074829	877.996	684.534	0.253202
437	8	gen_q-anger-dom.postroili-x	77	general_question-anger	987.373	518.101	0.771818	888.599	360.552	0.772808	895.946	352.389	0.851078	909.007	351.572	0.879009	922.068	351.572	0.851578	935.129	352.389	0.773538	967.781	344.225	0.705593	982.475	338.511	0.8146	995.536	333.613	0.827776	1011.86	332.797	0.820926	1021.66	339.328	0.729961	959.618	371.164	0.799215	962.067	386.674	0.797247	975.869	886.713	0.0449714	929.511	860.365	0.0259532
438	8	gen_q-anger-dom.postroili-x	78	general_question-anger	985.297	516.244	0.732976	890.292	356.279	0.78505	899.224	348.971	0.875842	912.216	345.723	0.824362	926.832	348.159	0.814168	943.072	348.971	0.809489	970.68	340.851	0.741855	984.485	335.167	0.818561	999.913	329.483	0.816272	1015.34	329.483	0.823072	1025.9	336.791	0.665066	963.372	363.587	0.804542	964.996	382.263	0.850456	819.252	878.224	0.0867703	897.755	871.725	0.0726581
439	8	gen_q-anger-dom.postroili-x	79	general_question-anger	986.939	511.192	0.791223	893.713	352.208	0.779198	902.037	342.22	0.780258	915.355	340.555	0.829105	930.338	341.387	0.821123	946.153	341.387	0.779546	972.789	334.728	0.779013	986.107	328.902	0.856041	1000.26	326.404	0.877215	1014.41	324.74	0.78735	1026.89	333.063	0.750131	965.298	360.532	0.80638	966.962	375.515	0.809832	916.494	939.029	0.0171085	826.353	921.517	0.192687
440	8	gen_q-anger-dom.postroili-x	80	general_question-anger	988.486	505.816	0.847474	897.657	347.513	0.766187	905.442	339.727	0.855687	920.148	334.537	0.853697	933.989	335.402	0.831225	949.559	337.132	0.726505	975.511	331.942	0.783272	989.351	325.887	0.888282	1004.06	319.831	0.87205	1021.36	320.696	0.800786	1030.87	331.942	0.712438	967.725	354.433	0.889667	969.455	370.869	0.798554	1041.02	1052	0.027689	824.479	945.515	0.447003
441	8	gen_q-anger-dom.postroili-x	81	general_question-anger	990.036	501.396	0.804464	899.064	341.071	0.781117	908.972	332.964	0.832036	923.383	328.461	0.81452	938.695	328.461	0.816261	954.007	332.064	0.801897	978.326	325.759	0.814865	991.837	319.454	0.928241	1007.15	315.851	0.857516	1021.56	315.851	0.788136	1034.17	325.759	0.73824	970.22	348.276	0.912349	972.021	364.489	0.79866	888.968	1031.63	0.0231141	830.181	971.72	0.30386
442	8	gen_q-anger-dom.postroili-x	82	general_question-anger	990.648	497.11	0.82753	901.269	337.37	0.780604	910.777	325.959	0.810957	925.04	323.107	0.866051	941.204	324.058	0.847024	958.319	325.009	0.777469	983.992	322.156	0.826905	998.254	315.5	0.896966	1012.52	309.795	0.840233	1027.73	313.599	0.769599	1037.24	323.107	0.779585	973.532	344.025	0.813215	976.385	360.19	0.877078	841.204	1000.42	0.119414	829.793	1003.07	0.297279
443	8	gen_q-anger-dom.postroili-x	83	general_question-anger	990.776	490.51	0.838513	906.073	333.617	0.729638	914.736	321.104	0.844164	928.211	318.217	0.854344	944.574	318.217	0.831654	959.975	319.179	0.784334	984.038	315.329	0.7518	998.476	310.516	0.875203	1014.84	305.704	0.871407	1030.24	310.516	0.806857	1042.75	320.142	0.761012	974.413	336.505	0.869298	978.263	352.868	0.808537	946.045	1051.53	0.0280163	824.667	1020.45	0.240948
444	8	gen_q-anger-dom.postroili-x	84	general_question-anger	991.935	487.82	0.884113	910.297	326.534	0.761897	919.257	314.587	0.878074	935.187	312.596	0.905812	951.116	312.596	0.879028	966.05	314.587	0.823843	989.944	312.596	0.81676	1002.89	305.626	0.876372	1017.82	303.635	0.86991	1032.75	305.626	0.831789	1044.7	317.574	0.734138	978.993	332.507	0.820663	981.98	348.437	0.846043	933.635	1071.17	0.0167731	816.704	1032.22	0.231337
445	8	gen_q-anger-dom.postroili-x	85	general_question-anger	992.026	483.897	0.885515	912.314	320.486	0.797142	921.281	310.522	0.911886	936.227	308.529	0.883531	951.174	308.529	0.851147	966.12	309.526	0.825286	993.023	306.536	0.826603	1007.97	301.554	0.922207	1021.92	300.558	0.844179	1035.87	302.551	0.821008	1046.83	314.508	0.735975	981.066	327.461	0.851814	983.059	342.407	0.873058	888.399	1212.3	0.0192295	825.908	1049.1	0.322121
446	8	gen_q-anger-dom.postroili-x	86	general_question-anger	994.16	477.08	0.901884	913.553	314.846	0.800657	922.736	305.663	0.871501	937.021	301.582	0.839725	953.347	303.622	0.870681	968.652	306.683	0.88481	994.16	302.602	0.818889	1009.47	297.5	0.917381	1022.73	295.46	0.844661	1037.01	298.521	0.852272	1048.24	307.704	0.74924	983.957	323.009	0.921371	984.977	338.314	0.933511	909.57	1083.5	0.0180615	829.949	1049.04	0.211354
447	8	gen_q-anger-dom.postroili-x	87	general_question-anger	994.105	474.729	0.866147	916.696	309.857	0.710773	925.744	299.804	0.848399	938.813	297.793	0.907789	953.892	297.793	0.898994	967.967	299.804	0.80695	995.11	297.793	0.848423	1011.2	291.761	0.912717	1026.28	290.756	0.934861	1041.35	295.783	0.815574	1050.4	306.841	0.806919	985.057	318.905	0.858487	986.063	331.974	0.880929	1024.87	1080.13	0.0273651	817.127	1053.79	0.218575
448	8	gen_q-anger-dom.postroili-x	88	general_question-anger	994.105	468.847	0.821335	918.424	305.535	0.781193	927.386	296.573	0.843376	941.327	290.598	0.850939	956.264	290.598	0.852937	972.197	295.577	0.798703	998.088	294.581	0.785623	1012.03	288.606	0.925574	1026.97	287.61	0.905035	1041.9	290.598	0.875896	1050.87	303.543	0.776831	987.134	313.501	0.947665	987.134	328.438	0.916786	1149.82	1070.65	0.0342896	811.382	1059.36	0.253289
449	8	gen_q-anger-dom.postroili-x	89	general_question-anger	993.216	463.629	0.829484	922.845	300.77	0.793719	931.893	290.717	0.815434	945.967	287.701	0.929285	961.047	287.701	0.880332	974.116	290.717	0.775336	1002.26	287.701	0.86233	1016.34	285.69	0.86622	1028.4	284.685	0.839102	1042.48	287.701	0.927297	1051.52	296.749	0.804844	989.195	310.823	0.886257	989.195	324.897	0.853293	1052.74	1119.29	0.0149473	809.711	1064.82	0.259932
450	8	gen_q-anger-dom.postroili-x	90	general_question-anger	993.127	460.451	0.78247	925.131	298.071	0.820886	934.264	286.907	0.820524	949.488	283.863	0.912549	964.711	283.863	0.918633	979.934	288.937	0.8417	1005.31	286.907	0.831391	1018.5	282.848	0.905408	1031.69	281.833	0.874415	1046.92	284.878	0.884667	1055.03	298.071	0.78086	991.097	307.205	0.892163	991.097	319.383	0.845186	1028.51	1070.36	0.0202652	809.391	1067.69	0.23836
451	8	gen_q-anger-dom.postroili-x	91	general_question-anger	992.24	456.858	0.785932	928.319	293.614	0.845463	937.17	283.78	0.841605	951.921	278.863	0.893962	966.672	279.847	0.863404	980.439	285.747	0.833857	1006.99	283.78	0.810332	1021.74	278.863	0.889578	1036.49	278.863	0.853425	1048.29	284.764	0.819118	1057.14	294.598	0.75989	993.223	302.465	0.903946	992.24	316.232	0.883901	1040.55	1121.61	0.0179024	806.463	1072.73	0.178879
452	8	gen_q-anger-dom.postroili-x	92	general_question-anger	994.156	450.976	0.825284	931.236	290.179	0.82224	941.223	281.19	0.825598	955.206	276.196	0.843179	971.185	278.194	0.865152	986.167	283.187	0.931206	1010.14	282.189	0.883391	1025.12	277.195	0.861422	1039.1	276.196	0.832667	1051.08	283.187	0.891367	1060.07	294.174	0.759087	996.154	301.165	0.856608	995.155	314.148	0.915483	981.74	1206.16	0.0102392	806.139	1071.77	0.158237
453	8	gen_q-anger-dom.postroili-x	93	general_question-anger	994.2	448.531	0.775162	933.634	287.683	0.789075	945.548	276.761	0.813469	958.456	274.775	0.878392	973.349	274.775	0.899811	988.243	281.725	0.919248	1013.07	281.725	0.852732	1027.96	275.768	0.908855	1042.85	275.768	0.859593	1053.77	282.718	0.869616	1061.72	292.647	0.763815	998.172	299.597	0.857178	997.179	311.512	0.854508	1046.26	1126.08	0.0128071	805.916	1075.03	0.092817
454	8	gen_q-anger-dom.postroili-x	94	general_question-anger	994.446	446.607	0.73331	937.442	285.255	0.864487	948.07	276.56	0.872615	961.596	273.661	0.837538	976.089	275.593	0.880321	990.581	277.526	0.889196	1015.7	278.492	0.829714	1030.19	276.56	0.955723	1044.69	276.56	0.952688	1059.18	283.323	0.829827	1066.91	292.985	0.786401	1001.21	299.748	0.852753	1000.24	309.41	0.836708	920.407	1240.27	0.017586	804.505	1073.94	0.156985
455	8	gen_q-anger-dom.postroili-x	95	general_question-anger	995.495	444.704	0.727771	940.405	285.232	0.80207	952.003	276.534	0.887547	966.5	272.668	0.823478	980.997	275.567	0.859119	993.562	278.467	0.842243	1017.72	280.4	0.805864	1031.26	276.534	0.921289	1045.75	276.534	0.90567	1060.25	284.266	0.862602	1067.98	294.897	0.771528	1005.16	299.73	0.87914	1004.19	308.428	0.850966	931.617	1239.96	0.0135769	805.516	1076.09	0.0978978
456	8	gen_q-anger-dom.postroili-x	96	general_question-anger	994.781	440.658	0.757612	942.498	282.859	0.755121	954.856	274.303	0.843353	969.115	272.402	0.858085	982.423	273.353	0.852471	994.781	279.056	0.89806	1023.3	280.007	0.905156	1037.56	278.106	0.903435	1049.92	279.056	0.88195	1062.27	285.711	0.871595	1068.93	295.216	0.807094	1007.14	298.068	0.832991	1006.19	308.525	0.812125	980.16	1223.24	0.0134637	805.794	1079.63	0.0905365
457	8	gen_q-anger-dom.postroili-x	97	general_question-anger	996.895	439.132	0.752974	944.208	282.953	0.774347	956.439	274.486	0.856927	968.669	272.604	0.854374	982.782	273.545	0.880644	996.895	280.131	0.913698	1024.18	280.131	0.8595	1037.35	277.308	0.846399	1050.52	279.19	0.864719	1063.69	286.717	0.866804	1070.28	297.066	0.801552	1008.18	298.007	0.818406	1007.24	308.356	0.786052	937.171	1240.78	0.0135881	807.084	1080.79	0.0771333
458	8	gen_q-anger-dom.postroili-x	98	general_question-anger	998.052	438.081	0.810517	945.311	283.561	0.83112	954.564	275.234	0.897775	968.443	273.383	0.872746	983.247	274.308	0.926018	998.052	280.785	0.907281	1023.03	281.711	0.832937	1035.99	277.084	0.882721	1049.87	279.86	0.886208	1063.75	285.412	0.847918	1070.22	296.515	0.826664	1008.23	297.44	0.809096	1006.38	305.767	0.779372	971.06	1230.74	0.0138651	805.69	1082.73	0.0858834
459	8	gen_q-anger-dom.postroili-x	99	general_question-anger	998.865	438.223	0.787731	946.212	286.845	0.842106	954.674	275.562	0.826753	968.778	272.742	0.920584	983.821	273.682	0.928708	997.925	279.323	0.88867	1024.25	280.264	0.842048	1037.41	277.443	0.889834	1051.52	280.264	0.93518	1064.68	286.845	0.856711	1071.26	297.188	0.778562	1007.33	298.128	0.834137	1006.39	307.53	0.82396	1166.9	1063.05	0.0468693	803.365	1076.71	0.25066
460	8	gen_q-anger-dom.postroili-x	100	general_question-anger	998.954	435.376	0.720199	946.219	284.571	0.7929	956.396	275.319	0.857777	968.423	273.468	0.875314	982.301	274.393	0.916017	996.179	278.094	0.842543	1025.78	281.795	0.886263	1038.74	278.094	0.849085	1051.69	280.87	0.845687	1063.72	288.271	0.856373	1070.19	297.523	0.78665	1009.13	297.523	0.802095	1007.28	304.925	0.780579	983.263	1215.58	0.0127869	804.54	1077.72	0.0985974
461	8	gen_q-anger-dom.postroili-x	101	general_question-anger	998.097	431.686	0.756914	946.312	284.653	0.840639	954.635	276.33	0.893526	968.506	274.481	0.87428	982.377	274.481	0.903949	997.172	277.255	0.848116	1023.99	281.879	0.831665	1036.01	278.18	0.891644	1049.88	280.954	0.892092	1062.83	287.427	0.83709	1070.23	297.599	0.812878	1006.42	297.599	0.821549	1005.5	305.922	0.834589	1051.3	1128.85	0.0119676	805.731	1080.13	0.0893268
462	8	gen_q-anger-dom.postroili-x	102	general_question-anger	997.963	431.41	0.750644	946.52	286.434	0.792757	956.808	276.145	0.842252	968.967	274.275	0.891314	982.997	275.21	0.926589	997.027	280.822	0.876767	1023.22	281.757	0.847013	1036.31	278.016	0.898814	1050.34	280.822	0.924396	1063.44	288.305	0.840672	1069.05	298.593	0.758549	1006.38	297.658	0.800953	1005.45	305.141	0.805985	977.003	1214.34	0.0123672	807.095	1080.84	0.09353
463	8	gen_q-anger-dom.postroili-x	103	general_question-anger	997.948	430.506	0.748422	945.562	288.314	0.835022	954.916	277.089	0.825048	968.013	274.282	0.924992	982.045	275.218	0.939	996.077	280.83	0.870386	1021.33	281.766	0.885886	1035.37	278.959	0.921824	1049.4	281.766	0.956985	1061.56	287.379	0.805925	1068.11	297.669	0.776359	1005.43	297.669	0.822759	1005.43	305.153	0.828154	994.525	1207.1	0.0109131	808.02	1080.25	0.104925
464	8	gen_q-anger-dom.postroili-x	104	general_question-anger	997.984	429.916	0.702895	945.245	286.502	0.828248	954.497	277.25	0.871001	967.451	275.399	0.885729	982.255	276.325	0.912622	996.133	279.1	0.838328	1020.19	282.801	0.85586	1034.07	278.175	0.95094	1047.95	280.951	0.871319	1059.05	285.577	0.814305	1066.45	297.605	0.760919	1004.46	298.531	0.802662	1004.46	305.933	0.826216	986.015	1221.07	0.0137745	807.539	1080.79	0.0837122
465	8	gen_q-anger-dom.postroili-x	105	general_question-anger	995.937	426.073	0.696748	944.237	288.832	0.850177	954.577	279.432	0.807577	966.797	274.732	0.898308	980.897	274.732	0.914075	995.937	281.312	0.909008	1020.38	281.312	0.879017	1033.54	278.492	0.92981	1047.64	281.312	0.968737	1058.92	286.952	0.819672	1065.5	296.352	0.794958	1004.4	298.232	0.785381	1003.46	304.812	0.794043	1043.47	1102.06	0.0188627	807.415	1080.19	0.10563
466	8	gen_q-anger-dom.postroili-x	106	general_question-anger	996.913	428.004	0.713947	944.229	289.707	0.910629	952.696	280.299	0.816985	966.808	275.596	0.928632	980.92	275.596	0.943714	995.973	281.24	0.845063	1019.49	282.181	0.912846	1033.6	278.418	0.914081	1047.72	281.24	0.880395	1057.12	285.944	0.841563	1065.59	297.234	0.780761	1004.44	298.175	0.823867	1003.5	305.701	0.813934	1001.22	1213.7	0.0127226	807.507	1080.76	0.0684064
467	8	gen_q-anger-dom.postroili-x	107	general_question-anger	998.696	425.705	0.6997	943.573	288.849	0.893202	952.127	280.295	0.915538	966.383	274.593	0.875318	980.639	275.543	0.877663	993.944	280.295	0.843348	1019.6	281.245	0.947435	1033.86	280.295	0.917231	1046.22	280.295	0.897057	1058.57	287.898	0.875426	1066.17	296.452	0.758458	1004.4	298.352	0.783384	1004.4	305.956	0.783102	941.758	1241.15	0.0131748	807.664	1082.31	0.075746
468	8	gen_q-anger-dom.postroili-x	108	general_question-anger	997.827	426.143	0.70267	943.286	289.793	0.909132	951.75	281.33	0.883284	965.855	275.687	0.931373	979.02	275.687	0.897604	991.244	280.389	0.807691	1019.45	282.27	0.939591	1033.56	279.449	0.898776	1046.72	282.27	0.863026	1057.07	286.972	0.839897	1064.59	297.315	0.756608	1003.47	298.256	0.849018	1003.47	305.779	0.820776	980.315	1220.11	0.0129841	807.579	1083.48	0.0726899
469	8	gen_q-anger-dom.postroili-x	109	general_question-anger	997.712	424.796	0.66187	943.527	288.858	0.892624	952.083	280.303	0.910556	965.391	275.55	0.864026	980.601	276.5	0.909152	993.91	281.254	0.895548	1018.63	281.254	0.948363	1032.88	279.352	0.913378	1045.24	280.303	0.9061	1057.6	287.908	0.879085	1064.26	296.463	0.750872	1003.42	299.315	0.777394	1003.42	305.969	0.770873	993.618	1223.49	0.0134452	806.979	1081.5	0.0531114
470	8	gen_q-anger-dom.postroili-x	110	general_question-anger	998.638	424.843	0.634484	942.542	289.831	0.870144	951.099	281.274	0.92834	965.361	276.52	0.858233	979.623	276.52	0.880434	992.934	280.324	0.858342	1018.6	281.274	0.945724	1032.87	279.373	0.905725	1045.23	280.324	0.903768	1057.59	287.93	0.871934	1064.24	296.487	0.743776	1003.39	298.388	0.780813	1003.39	305.044	0.777514	985.344	1220.02	0.0133976	807.136	1085.61	0.0348449
471	8	gen_q-anger-dom.postroili-x	111	general_question-anger	998.633	424.864	0.653946	943.472	289.816	0.833073	952.032	281.257	0.933933	966.297	276.501	0.859804	980.563	275.55	0.865817	993.878	280.306	0.852521	1019.56	281.257	0.922942	1032.87	279.354	0.872791	1044.28	280.306	0.903559	1057.6	286.963	0.839653	1065.21	296.473	0.741141	1004.34	298.375	0.747687	1004.34	305.033	0.745452	923.26	1261.62	0.0175297	806.778	1081.66	0.0859275
472	8	gen_q-anger-dom.postroili-x	112	general_question-anger	999.677	425.288	0.63081	943.25	290.803	0.892799	951.714	282.339	0.927023	965.821	275.756	0.916155	979.928	275.756	0.907041	992.154	281.399	0.811976	1018.49	282.339	0.954098	1032.59	278.577	0.866204	1044.82	281.399	0.852767	1057.05	287.982	0.841828	1064.57	297.386	0.743701	1003.44	298.327	0.81194	1003.44	304.91	0.801531	1009.29	1198.15	0.0118977	807.974	1081.59	0.0539148
473	8	gen_q-anger-dom.postroili-x	113	general_question-anger	1001.63	425.313	0.643346	944.236	290.766	0.903771	952.704	282.298	0.950671	965.877	275.712	0.907588	979.049	275.712	0.90095	991.281	281.357	0.851498	1019.51	282.298	0.921998	1033.62	279.475	0.85589	1045.85	282.298	0.852334	1057.14	287.943	0.830803	1064.67	297.352	0.745893	1003.51	298.293	0.804119	1004.45	305.82	0.805317	1168.68	1077.79	0.0202214	804.466	1076.62	0.109576
474	8	gen_q-anger-dom.postroili-x	114	general_question-anger	1003.54	425.316	0.667342	944.251	290.743	0.860194	952.72	282.273	0.943502	966.836	275.686	0.90018	980.952	275.686	0.898782	994.127	281.332	0.82604	1019.54	282.273	0.938952	1034.59	280.391	0.88106	1046.83	282.273	0.866218	1058.12	288.861	0.832526	1065.65	298.271	0.727877	1004.48	298.271	0.815169	1004.48	304.859	0.79507	1008.21	1205.55	0.0124678	808.005	1080.2	0.066575
475	8	gen_q-anger-dom.postroili-x	115	general_question-anger	1003.56	425.278	0.63396	945.247	291.727	0.853396	952.771	282.322	0.942185	966.878	276.679	0.894461	980.986	275.739	0.90916	994.153	281.382	0.829723	1019.55	282.322	0.945655	1034.59	279.501	0.873554	1046.82	282.322	0.862887	1058.11	287.965	0.843444	1065.63	297.37	0.753924	1004.5	298.311	0.802859	1005.44	304.894	0.780107	1050.15	1127.84	0.0120192	809.186	1084.12	0.0459396
476	8	gen_q-anger-dom.postroili-x	116	general_question-anger	1000.91	424.521	0.633428	946.294	291.231	0.878622	954.625	282.9	0.876342	968.509	276.421	0.934149	982.394	276.421	0.924638	996.278	281.049	0.821933	1020.34	282.9	0.912629	1035.15	279.198	0.905891	1049.04	282.9	0.853263	1058.29	287.528	0.820127	1066.63	298.636	0.737555	1005.53	299.562	0.846569	1006.46	306.041	0.825131	980.224	1219.52	0.0140461	807.534	1083.47	0.0707587
477	9	gen_q-anger-mal.chit-gul	0	general_question-anger	655.563	448.502	0.801864	580.606	295.88	0.912941	592.346	283.236	0.880334	608.602	282.333	0.895598	623.954	283.236	0.929957	639.307	290.461	0.894452	668.206	288.655	0.843733	681.752	281.43	0.891055	697.105	276.012	0.936239	711.554	276.012	0.888691	725.101	285.946	0.860064	654.659	309.426	0.840583	657.369	323.875	0.828251	792.775	1044.29	0.0113895	429.545	952.543	0.223542
478	9	gen_q-anger-mal.chit-gul	1	general_question-anger	655.566	447.562	0.779482	581.537	295.892	0.914931	593.274	283.253	0.88088	609.524	282.35	0.903082	623.969	283.253	0.939305	638.413	290.475	0.902549	668.206	287.767	0.831041	681.748	279.642	0.882687	697.095	275.128	0.944095	711.54	276.03	0.901554	725.082	285.961	0.872824	653.761	307.628	0.85327	655.566	322.976	0.838365	747.219	1061.53	0.00392792	419.178	952.159	0.100892
479	9	gen_q-anger-mal.chit-gul	2	general_question-anger	659.451	447.44	0.802252	581.792	293.013	0.87694	595.181	283.194	0.917933	609.463	281.409	0.882907	624.638	284.087	0.939538	638.921	290.335	0.857683	667.485	286.765	0.807346	681.767	277.838	0.902648	696.05	275.16	0.897564	712.117	276.053	0.87986	724.614	284.979	0.923242	655.881	306.403	0.840326	659.451	319.792	0.878038	0	0	0	0	0	0
480	9	gen_q-anger-mal.chit-gul	3	general_question-anger	658.343	445.796	0.802078	582.802	294.714	0.906955	594.356	283.161	0.894172	610.353	281.383	0.901442	624.572	283.161	0.961585	638.792	289.382	0.909942	669.897	286.716	0.80654	682.339	277.829	0.877071	697.447	275.162	0.907529	713.444	276.051	0.857739	724.997	285.827	0.872859	655.677	307.156	0.815435	658.343	320.487	0.833131	862.083	956.973	0.177355	419.877	940.034	0.0812947
481	9	gen_q-anger-mal.chit-gul	4	general_question-anger	660.782	447.69	0.89151	583.134	295.072	0.884668	595.629	283.469	0.916545	610.802	281.684	0.909296	625.974	283.469	0.925398	641.147	290.609	0.863051	668.815	287.932	0.828082	683.095	278.114	0.888574	697.375	275.437	0.909868	712.547	276.329	0.867564	725.935	285.254	0.877925	657.212	306.674	0.819988	659.89	321.847	0.864171	800.715	1060.75	0.0127282	423.774	960.672	0.0884616
482	9	gen_q-anger-mal.chit-gul	5	general_question-anger	661.418	447.615	0.844326	584.379	294.421	0.861353	596.776	283.795	0.90883	612.715	282.024	0.87677	627.769	284.68	0.925657	642.823	290.879	0.839611	669.388	289.108	0.837022	683.556	279.367	0.896987	697.725	275.825	0.873878	714.549	276.711	0.854255	726.061	286.451	0.875519	658.762	306.818	0.829199	660.533	320.986	0.880317	0	0	0	419.953	955.155	0.224226
483	9	gen_q-anger-mal.chit-gul	6	general_question-anger	662.066	447.523	0.850067	585.929	294.374	0.891111	598.181	284.748	0.921192	613.058	282.998	0.892725	627.936	285.623	0.947786	641.938	291.749	0.866548	670.817	287.373	0.810001	683.944	279.497	0.894078	699.697	275.997	0.8477	716.324	277.747	0.853238	726.826	286.498	0.877908	660.316	307.501	0.841934	662.066	320.628	0.898609	735.899	1060.18	0.00405697	414.521	947.524	0.153377
484	9	gen_q-anger-mal.chit-gul	7	general_question-anger	663.002	448.075	0.823255	586.062	294.195	0.872737	599.177	285.451	0.935387	614.04	282.828	0.87977	628.903	285.451	0.930483	642.893	292.446	0.855681	672.619	288.074	0.791665	685.734	280.206	0.866462	701.472	276.708	0.845571	718.084	278.457	0.889459	728.576	287.2	0.842964	661.253	308.184	0.857336	662.128	322.173	0.911301	788.6	1060.56	0.0046926	409.228	961.625	0.0514674
485	9	gen_q-anger-mal.chit-gul	8	general_question-anger	662.178	453.634	0.843017	586.97	297.972	0.860419	599.213	285.729	0.942055	614.08	284.854	0.91113	628.946	285.729	0.900753	643.813	292.725	0.835178	671.797	290.976	0.805682	685.789	282.231	0.821753	702.405	277.858	0.87888	718.146	278.733	0.898719	730.389	289.227	0.823304	661.303	311.089	0.840097	662.178	324.207	0.882967	0	0	0	394.869	943.294	0.231996
486	9	gen_q-anger-mal.chit-gul	9	general_question-anger	662.803	455.363	0.879183	587.282	299.931	0.861614	598.698	286.759	0.919569	613.626	285.002	0.899004	628.555	286.759	0.940683	642.605	292.906	0.89306	675.975	289.393	0.79795	688.269	280.612	0.832356	704.076	277.977	0.878887	719.004	279.733	0.908513	729.542	291.149	0.82511	661.046	313.103	0.821567	662.803	327.153	0.887915	0	0	0	386.039	935.584	0.0924813
487	9	gen_q-anger-mal.chit-gul	10	general_question-anger	662.057	458.969	0.797487	585.707	297.594	0.880538	597.854	288.051	0.863429	613.471	282.845	0.912588	628.22	287.183	0.907258	642.969	292.389	0.802805	670.733	288.051	0.835885	683.747	280.242	0.865404	699.364	275.037	0.879631	716.716	277.639	0.816753	726.259	288.918	0.897673	659.454	311.476	0.802725	661.189	325.358	0.850928	0	0	0	417.224	782.932	0.0775732
488	9	gen_q-anger-mal.chit-gul	11	general_question-anger	654.531	459.801	0.789538	578.311	291.936	0.833373	588.293	282.862	0.791435	603.718	278.325	0.840892	619.144	281.047	0.799618	633.662	285.584	0.796148	660.883	278.325	0.768485	674.494	271.066	0.857655	692.641	269.252	0.850059	708.974	271.066	0.882119	719.863	283.77	0.819705	646.365	307.361	0.788377	648.18	324.602	0.73924	0	0	0	427.33	752.209	0.121377
489	9	gen_q-anger-mal.chit-gul	12	general_question-anger	643.031	456.028	0.791363	568.605	292.473	0.820234	575.955	280.528	0.894032	590.657	274.096	0.8748	605.359	275.015	0.891415	619.141	280.528	0.858767	643.031	273.177	0.804131	657.733	264.907	0.864821	677.948	258.475	0.858819	694.487	263.988	0.858786	709.189	274.096	0.866617	634.762	301.661	0.894489	635.681	316.363	0.89419	0	0	0	446.846	711.459	0.0388014
490	9	gen_q-anger-mal.chit-gul	13	general_question-anger	634.251	448.984	0.781674	560.895	289.015	0.72128	567.966	277.526	0.790123	580.339	272.223	0.878367	594.48	272.223	0.879457	608.621	275.758	0.800247	631.6	270.455	0.763137	646.625	259.85	0.839833	665.185	255.431	0.86058	681.977	258.082	0.849346	695.234	270.455	0.813248	621.878	297.853	0.78366	621.878	307.575	0.767845	0	0	0	362.296	641.709	0.037698
491	9	gen_q-anger-mal.chit-gul	14	general_question-anger	627.819	446.597	0.783041	558.051	291.557	0.849399	563.219	276.914	0.812854	572.694	269.162	0.871905	587.337	268.301	0.891885	601.118	274.33	0.771208	626.097	268.301	0.839052	640.739	257.103	0.868563	658.828	251.935	0.821267	676.054	254.519	0.857285	689.836	265.717	0.799205	617.483	294.141	0.788574	618.345	303.616	0.795007	0	0	0	361.757	599.064	0.114432
492	9	gen_q-anger-mal.chit-gul	15	general_question-anger	628.563	443.415	0.793981	556.179	292.139	0.835554	561.059	277.5	0.794704	571.632	269.367	0.805125	586.271	268.553	0.878726	600.097	274.247	0.818711	622.057	267.74	0.81363	638.323	256.354	0.820708	654.589	250.661	0.844591	673.295	253.101	0.858958	686.308	262.047	0.837455	614.737	293.766	0.868246	615.55	305.966	0.824348	0	0	0	382.279	534.989	0.0404501
493	9	gen_q-anger-mal.chit-gul	16	general_question-anger	633.487	443.721	0.709091	553.397	295.438	0.851425	558.948	281.957	0.875815	570.843	273.235	0.838197	584.323	270.856	0.90498	597.803	276.406	0.80033	624.764	268.477	0.751572	640.623	258.168	0.886424	655.689	252.618	0.825196	673.135	255.789	0.841211	685.822	266.098	0.800889	616.041	295.438	0.8821	616.041	308.125	0.861464	0	0	0	478.556	301.536	0.0732401
494	9	gen_q-anger-mal.chit-gul	17	general_question-anger	632.482	448.451	0.788858	554.13	295.871	0.807916	559.904	282.675	0.859648	573.1	276.077	0.852534	586.296	277.726	0.86947	599.492	282.675	0.817994	626.709	276.077	0.80431	639.905	266.18	0.845677	658.874	260.406	0.86462	676.194	261.231	0.834652	691.04	270.303	0.794509	618.461	302.469	0.817493	619.286	314.84	0.90582	0	0	0	534.797	307.977	0.0249792
495	9	gen_q-anger-mal.chit-gul	18	general_question-anger	632.212	459.597	0.726619	553.508	296.134	0.790629	564.86	289.323	0.791716	578.482	286.296	0.82412	592.86	290.837	0.819483	607.239	296.891	0.743029	627.672	289.323	0.697567	644.321	277.215	0.769121	662.483	271.161	0.795875	681.403	271.917	0.779408	698.051	283.269	0.689617	621.618	315.053	0.783773	623.888	329.432	0.750979	0	0	0	511.225	408.264	0.0244003
496	9	gen_q-anger-mal.chit-gul	19	general_question-anger	640.581	471.222	0.740075	564.005	305.019	0.766317	576.188	300.668	0.785151	589.24	303.279	0.815611	601.423	307.629	0.776313	612.735	316.331	0.743329	637.1	305.019	0.611289	651.893	291.966	0.721726	668.426	284.135	0.843998	688.44	285.005	0.809918	703.233	297.187	0.800487	626.658	331.994	0.775108	626.658	349.398	0.731531	0	0	0	516.685	448.875	0.521543
497	9	gen_q-anger-mal.chit-gul	20	general_question-anger	649.846	481.643	0.714089	572.509	315.799	0.730294	585.398	314.94	0.83275	598.288	316.658	0.870562	612.037	323.533	0.861552	624.926	330.407	0.753836	647.268	320.955	0.639046	661.876	308.065	0.730359	680.78	300.332	0.817361	700.544	302.05	0.773964	714.293	310.643	0.727139	638.675	350.171	0.705633	637.815	365.638	0.69243	0	0	0	505.213	466.776	0.323654
498	9	gen_q-anger-mal.chit-gul	21	general_question-anger	650.729	492.124	0.767355	574.784	331.154	0.810619	587.991	323.724	0.822199	602.85	324.55	0.885925	616.883	331.154	0.890372	630.091	337.758	0.776385	657.333	331.979	0.792022	670.54	322.899	0.817108	685.399	315.47	0.80429	702.734	311.342	0.863483	716.768	318.771	0.796376	647.427	354.268	0.759859	649.078	370.777	0.902978	0	0	0	513.62	468.383	0.326457
499	9	gen_q-anger-mal.chit-gul	22	general_question-anger	651.913	480.513	0.77927	575.737	330.619	0.806477	587.205	321.609	0.880276	603.586	321.609	0.83215	619.149	326.523	0.842025	632.255	333.895	0.795922	659.285	330.619	0.735083	672.39	320.79	0.812874	689.591	312.599	0.800297	705.154	309.322	0.870385	721.536	315.875	0.766878	651.094	353.553	0.740218	651.094	368.297	0.734968	0	0	0	532.348	472.721	0.258347
500	9	gen_q-anger-mal.chit-gul	23	general_question-anger	654.266	473.902	0.768446	581.452	317.517	0.706346	593.863	308.415	0.858842	608.757	308.415	0.852793	625.306	313.38	0.843457	636.89	320.827	0.760993	666.677	315.862	0.784612	679.916	307.588	0.863869	696.465	301.796	0.842737	713.013	301.796	0.86953	727.08	308.415	0.774086	653.438	340.685	0.860651	653.438	356.406	0.829454	821.178	1049.4	0.0139918	513.315	502.345	0.563525
501	9	gen_q-anger-mal.chit-gul	24	general_question-anger	664.128	467.772	0.724721	583.229	312.717	0.839968	595.87	300.919	0.889369	611.881	295.863	0.838814	629.577	300.919	0.936793	643.903	307.66	0.812748	670.869	307.66	0.866259	684.352	299.234	0.839712	700.363	293.335	0.833743	717.217	294.177	0.863428	730.7	301.762	0.862134	661.599	328.728	0.856016	663.285	344.739	0.881405	0	0	0	502.892	516.267	0.348209
502	9	gen_q-anger-mal.chit-gul	25	general_question-anger	666.804	458.648	0.847249	593.805	300.034	0.852059	604.62	291.021	0.846697	622.644	286.515	0.864737	637.965	291.021	0.901303	653.286	297.33	0.838454	681.223	298.231	0.813736	695.643	287.417	0.821983	710.062	283.812	0.860458	726.284	284.713	0.851528	738.901	294.626	0.815213	672.211	319.86	0.842431	674.014	335.181	0.963545	877.473	918.279	0.190733	417.25	440.496	0.0434293
503	9	gen_q-anger-mal.chit-gul	26	general_question-anger	673.587	458.567	0.810069	603.552	295.15	0.819127	617.02	286.171	0.92334	632.284	283.477	0.842854	650.242	286.171	0.8984	665.506	293.354	0.865114	690.647	291.558	0.752931	703.218	280.783	0.82778	719.38	278.09	0.803046	736.44	279.885	0.812974	745.419	293.354	0.89379	680.771	315.801	0.905239	681.668	330.168	0.925834	903.97	836.836	0.0370893	614.484	325.062	0.0209655
504	9	gen_q-anger-mal.chit-gul	27	general_question-anger	682.088	456.717	0.741686	611.347	293.927	0.779145	622.427	284.552	0.868572	640.325	283.7	0.853263	655.666	285.404	0.895911	671.008	292.223	0.773557	701.691	291.37	0.803004	715.327	283.7	0.826049	729.817	278.586	0.881817	743.453	282.847	0.829719	751.976	293.075	0.845837	688.906	317.792	0.849635	689.758	333.133	0.932666	896.799	811.241	0.0528818	396.141	635.351	0.396061
505	9	gen_q-anger-mal.chit-gul	28	general_question-anger	686.358	461.838	0.808003	614.954	300.966	0.82262	628.719	292.363	0.802965	645.064	288.922	0.880587	662.27	293.223	0.835568	678.615	300.105	0.821376	704.424	297.524	0.718784	717.328	288.061	0.815222	733.673	283.76	0.831998	748.298	287.201	0.851162	756.901	300.966	0.815113	692.38	323.333	0.818794	693.24	340.539	0.864993	899.372	809.592	0.0570819	383.064	682.654	0.240875
506	9	gen_q-anger-mal.chit-gul	29	general_question-anger	684.954	474.6	0.845224	610.451	313.74	0.794043	623.997	303.58	0.830082	642.623	300.194	0.837889	658.709	305.273	0.849336	676.488	312.046	0.736923	700.194	311.2	0.667982	712.893	300.194	0.779259	728.133	297.654	0.76155	745.065	298.5	0.771107	757.765	306.12	0.738056	690.034	338.292	0.721614	690.881	353.531	0.870644	808.948	731.516	0.174014	382.175	711.715	0.146883
507	9	gen_q-anger-mal.chit-gul	30	general_question-anger	682.009	488.304	0.351053	601.567	333.226	0.694859	613.177	323.275	0.7865	628.934	318.299	0.789065	645.52	319.129	0.823215	659.618	325.763	0.672377	692.789	329.08	0.640183	704.4	322.446	0.673373	715.18	317.47	0.66477	729.278	312.494	0.56016	740.059	315.811	0.462079	673.716	355.617	0.602832	672.057	377.179	0.522299	796.75	679.337	0.150602	342.473	652.443	0.0229363
508	9	gen_q-anger-mal.chit-gul	31	general_question-anger	671.331	501.231	0.641202	600.623	341.542	0.66048	612.54	335.98	0.743004	626.046	337.569	0.709996	639.552	342.336	0.636833	653.058	348.692	0.596554	684.043	352.664	0.660659	696.754	343.925	0.695606	711.849	339.953	0.667835	727.739	339.953	0.639814	740.451	345.514	0.566638	666.564	374.115	0.633687	664.181	393.977	0.611416	870.136	568.358	0.124762	480.255	682.567	0.440089
509	9	gen_q-anger-mal.chit-gul	32	general_question-anger	661.692	514.137	0.701515	590.534	362.639	0.734873	606.602	356.518	0.785145	620.375	358.049	0.794	637.208	364.935	0.734809	650.215	374.117	0.611132	676.23	373.351	0.530269	693.063	363.405	0.717281	710.661	356.518	0.836879	729.025	356.518	0.800006	743.562	363.405	0.713086	663.222	399.366	0.512079	661.692	416.199	0.589081	832.645	618.968	0.582428	490.966	647.359	0.303175
510	9	gen_q-anger-mal.chit-gul	33	general_question-anger	658.132	520.118	0.816982	592.638	366.519	0.743078	607.452	361.061	0.771616	621.486	364.18	0.830651	637.86	370.418	0.860047	651.894	376.655	0.770759	682.302	376.655	0.795503	695.557	369.638	0.840139	711.93	363.4	0.835483	726.745	360.282	0.833837	739.999	364.96	0.781464	669.047	395.368	0.712387	669.827	414.86	0.688864	818.316	604.068	0.26571	484.952	635.753	0.330103
511	9	gen_q-anger-mal.chit-gul	34	general_question-anger	569.723	381.457	0.00434056	592.186	361.401	0.847874	605.825	355.785	0.832629	621.87	357.39	0.774346	636.31	363.006	0.792661	649.949	370.226	0.641012	682.841	368.621	0.779347	696.479	361.401	0.784652	714.129	354.983	0.859078	729.372	354.181	0.780403	745.417	360.599	0.693076	663.587	391.887	0.593536	662.785	415.152	0.408413	796.076	572.684	0.556556	495.064	608.311	0.505966
512	9	gen_q-anger-mal.chit-gul	35	general_question-anger	660.292	520.481	0.745485	604.715	356.131	0.488317	615.83	355.337	0.662993	628.534	356.131	0.728687	641.237	360.894	0.70924	653.147	368.04	0.64716	690.463	356.924	0.585355	699.197	349.779	0.681135	712.694	346.603	0.689372	728.573	347.397	0.683954	741.277	355.337	0.713364	662.674	381.537	0.412488	660.292	399.799	0.344	761.869	510.52	0.0658407	507.897	588.487	0.328239
513	9	gen_q-anger-mal.chit-gul	36	general_question-anger	657.11	514.598	0.701811	604.304	349.58	0.680778	615.305	350.314	0.771262	624.84	352.514	0.740937	635.108	356.915	0.809164	645.375	363.515	0.726267	672.511	362.782	0.645493	680.579	355.448	0.756173	691.58	345.913	0.749945	703.315	340.78	0.704347	715.049	338.579	0.622437	657.843	387.718	0.580017	657.11	406.786	0.622955	800.561	491.874	0.173989	520.74	531.18	0.289183
514	9	gen_q-anger-mal.chit-gul	37	general_question-anger	658.065	510.913	0.764441	588.153	344.261	0.654961	601.973	341.823	0.762881	614.98	345.887	0.835813	628.799	349.952	0.835863	641.806	357.268	0.738108	671.885	355.642	0.734771	685.705	347.513	0.781718	700.338	341.01	0.785357	718.222	340.197	0.693976	732.042	345.074	0.639822	660.504	379.218	0.668989	661.317	398.728	0.677276	829.746	519.936	0.425505	506.244	472.174	0.0777239
515	9	gen_q-anger-mal.chit-gul	38	general_question-anger	656.767	505.011	0.762971	585.741	343.007	0.826071	598.509	335.825	0.843049	612.874	337.421	0.842782	628.037	341.411	0.823688	643.2	348.593	0.712075	674.324	346.199	0.744875	688.689	336.623	0.808893	702.255	333.43	0.840394	719.813	332.632	0.81375	733.379	338.219	0.822723	662.353	370.939	0.699236	663.151	386.9	0.766303	839.202	515.576	0.573103	461.158	533.413	0.167711
516	9	gen_q-anger-mal.chit-gul	39	general_question-anger	660.444	497.514	0.754687	585.331	339.033	0.884845	598.537	329.954	0.844248	614.22	329.954	0.819646	631.554	334.081	0.889542	645.586	340.684	0.789721	674.476	339.033	0.775255	689.333	330.779	0.782652	704.191	325.001	0.880307	719.048	323.35	0.80519	733.08	331.605	0.777074	661.269	360.494	0.728111	662.92	378.653	0.793328	833.437	517.979	0.565891	448.8	549.69	0.221042
517	9	gen_q-anger-mal.chit-gul	40	general_question-anger	658.151	492.742	0.806094	585.751	334.698	0.89179	599.878	324.103	0.896857	614.888	323.22	0.946519	629.898	328.518	0.873745	644.907	335.581	0.775335	677.576	331.167	0.81831	691.703	323.22	0.892746	705.829	317.923	0.871732	720.839	318.806	0.839597	734.083	328.518	0.872904	663.449	356.772	0.828772	664.332	372.664	0.932388	839.182	554.195	0.32765	433.354	584.343	0.198286
518	9	gen_q-anger-mal.chit-gul	41	general_question-anger	659.031	487.1	0.7754	585.529	330.294	0.90275	598.596	319.677	0.876076	615.746	318.861	0.839513	632.08	323.761	0.91097	646.781	331.111	0.790751	678.632	327.844	0.753246	691.699	318.044	0.851336	707.216	313.96	0.822508	722.733	315.594	0.835116	735.8	323.761	0.869396	664.748	350.712	0.856036	664.748	369.496	0.875148	848.076	581.138	0.257577	430.641	600.76	0.0435237
519	9	gen_q-anger-mal.chit-gul	42	general_question-anger	662.405	480.197	0.734389	584.944	326.923	0.879575	598.129	315.386	0.896358	617.082	315.386	0.915436	633.563	321.155	0.855382	650.044	327.747	0.861626	676.414	326.923	0.791378	690.423	315.386	0.876343	705.256	309.618	0.834193	722.561	310.442	0.854416	735.746	321.155	0.890344	664.053	347.524	0.876686	664.053	364.005	0.827736	852.591	671.34	0.0862205	424.108	692.296	0.0443198
520	9	gen_q-anger-mal.chit-gul	43	general_question-anger	658.422	479.385	0.741905	584.037	323.853	0.83229	597.562	312.864	0.872841	615.313	312.019	0.917466	630.528	316.246	0.839656	647.433	324.698	0.769728	676.173	320.472	0.776713	689.698	312.019	0.895047	704.067	306.102	0.90247	722.664	306.947	0.847858	734.498	317.936	0.814682	662.649	344.14	0.817806	662.649	359.355	0.962428	879.512	712.847	0.028469	383.613	794.969	0.127991
521	9	gen_q-anger-mal.chit-gul	44	general_question-anger	656.726	475.261	0.784149	583.454	319.453	0.853553	596.929	308.504	0.871046	615.458	308.504	0.908114	629.775	314.4	0.912661	645.777	321.137	0.809466	676.097	317.768	0.802984	689.572	308.504	0.893472	703.889	304.293	0.860898	719.891	305.978	0.804264	731.682	314.4	0.876053	662.621	340.508	0.901008	663.464	355.668	0.957031	890.627	671.231	0.0376805	378.383	685.468	0.0373942
522	9	gen_q-anger-mal.chit-gul	45	general_question-anger	658.833	471.42	0.735978	582.128	317.159	0.80222	594.912	306.932	0.896511	612.81	306.08	0.898871	628.151	310.341	0.856169	644.344	317.159	0.770733	675.026	313.75	0.835412	688.662	306.08	0.914781	703.151	300.114	0.924749	719.344	300.114	0.817853	731.276	311.193	0.833426	661.39	335.909	0.842497	662.242	353.807	0.930132	872.286	729.044	0.168597	384.05	921.948	0.0286041
523	9	gen_q-anger-mal.chit-gul	46	general_question-anger	656.228	468.649	0.755284	582.065	314.354	0.850428	594.851	304.977	0.844381	612.753	302.419	0.8547	628.097	307.534	0.90752	644.294	314.354	0.800667	674.983	311.796	0.794737	688.622	302.419	0.858177	703.114	297.305	0.852431	717.605	299.01	0.835442	730.392	307.534	0.933197	661.343	333.96	0.924085	662.196	348.452	0.936119	882.793	728.782	0.0852648	417.988	902.069	0.0590367
524	9	gen_q-anger-mal.chit-gul	47	general_question-anger	655.339	465.675	0.802462	582.253	312.624	0.811536	594.291	301.446	0.88754	613.207	301.446	0.891888	627.824	304.885	0.852397	644.161	311.764	0.747626	671.676	308.325	0.798872	686.293	300.586	0.811429	701.77	294.567	0.893992	717.247	294.567	0.883218	730.145	304.885	0.853668	661.358	329.821	0.895673	661.358	345.298	0.888166	878.927	828.63	0.207914	380.072	829.193	0.0947281
525	9	gen_q-anger-mal.chit-gul	48	general_question-anger	653.793	463.483	0.843414	580.709	307.966	0.864128	593.456	300.318	0.915388	610.452	298.618	0.828984	626.599	301.168	0.926508	641.896	307.117	0.840419	671.639	306.267	0.788805	686.086	296.919	0.797898	701.383	292.67	0.867867	715.83	293.519	0.866183	728.577	302.018	0.890696	659.742	327.512	0.867052	660.592	341.959	0.906151	837.741	890.066	0.385993	377.39	838.324	0.138177
526	9	gen_q-anger-mal.chit-gul	49	general_question-anger	654.6	460.981	0.862464	579.794	307.118	0.874294	593.395	296.917	0.901811	610.396	296.067	0.831526	627.398	298.617	0.888898	641.849	306.268	0.786481	668.201	303.717	0.813571	682.652	294.367	0.819353	698.804	289.266	0.847516	714.955	290.116	0.881255	727.706	299.467	0.839519	658.85	324.969	0.85456	659.7	339.421	0.871003	840.486	908.818	0.430364	402.042	917.22	0.251
527	9	gen_q-anger-mal.chit-gul	50	general_question-anger	652.868	458.256	0.808688	579.127	305.629	0.829485	590.274	294.482	0.922481	608.281	293.624	0.869377	623.715	297.054	0.884883	638.292	303.914	0.819043	667.445	301.341	0.824432	682.879	292.767	0.831044	698.313	286.765	0.909994	713.747	287.622	0.877517	726.609	299.627	0.894918	657.156	321.92	0.897917	658.013	336.497	0.929368	830.568	927.361	0.17907	396.265	912.821	0.131822
528	9	gen_q-anger-mal.chit-gul	51	general_question-anger	652.018	456.241	0.808861	577.161	303.125	0.828534	590.772	292.918	0.904143	607.785	291.216	0.82551	623.947	294.619	0.893548	639.258	301.424	0.784448	667.33	299.723	0.824572	680.94	290.366	0.805807	697.953	285.262	0.847179	713.264	286.113	0.869353	726.024	294.619	0.868546	655.421	320.989	0.863934	657.122	335.45	0.892746	841.091	941.535	0.289792	412.351	926.935	0.138363
529	9	gen_q-anger-mal.chit-gul	52	general_question-anger	654.125	456.307	0.761812	578.96	303.386	0.830908	589.328	291.29	0.87868	608.335	290.426	0.90104	623.022	294.746	0.862306	637.71	300.794	0.771044	667.949	297.338	0.817274	680.908	288.698	0.817937	697.323	283.514	0.891739	712.011	284.378	0.89128	724.97	296.474	0.862197	656.717	318.937	0.905672	656.717	332.76	0.931606	708.598	1082.04	0.0124095	421.181	954.093	0.181258
530	9	gen_q-anger-mal.chit-gul	53	general_question-anger	653.425	452.126	0.7662	579.117	303.508	0.900568	588.733	290.395	0.866313	605.343	289.521	0.879735	621.079	292.143	0.89038	635.067	298.263	0.845623	668.287	296.514	0.826292	680.526	287.772	0.817664	695.388	282.527	0.887715	711.998	283.401	0.897679	722.489	293.017	0.807804	654.3	318.37	0.883364	656.048	332.357	0.944726	0	0	0	422.412	944.25	0.0359929
531	9	gen_q-anger-mal.chit-gul	54	general_question-anger	653.405	453.524	0.768089	577.686	302.085	0.817857	588.872	290.899	0.916294	606.941	289.178	0.865145	621.569	290.899	0.921764	636.196	297.783	0.869858	664.591	296.922	0.82482	678.358	287.457	0.836302	693.846	282.295	0.848326	711.055	283.155	0.881082	722.241	293.48	0.812462	653.405	317.573	0.866915	655.987	331.34	0.924161	0	0	0	425.593	956.594	0.0265678
532	9	gen_q-anger-mal.chit-gul	55	general_question-anger	651.675	450.052	0.759777	578.558	299.517	0.831318	589.741	290.055	0.891153	607.805	289.195	0.885507	622.429	291.776	0.912856	637.052	297.797	0.841959	665.438	296.077	0.80112	678.341	285.754	0.845791	693.825	281.453	0.840265	711.029	283.174	0.862381	720.491	293.496	0.819433	654.256	316.721	0.865693	655.976	331.345	0.944628	0	0	0	418.575	925.285	0.0280266
533	9	gen_q-anger-mal.chit-gul	56	general_question-anger	652.726	451.603	0.786852	578.092	300.579	0.865165	591.263	290.043	0.895315	607.068	288.287	0.911284	621.995	290.921	0.883757	638.678	297.945	0.804736	665.019	296.189	0.817647	678.19	286.531	0.843957	693.116	281.262	0.866407	710.677	283.018	0.868188	720.336	293.555	0.841582	654.482	317.262	0.893773	655.36	331.311	0.929973	0	0	0	433.915	958.905	0.148648
534	9	gen_q-anger-mal.chit-gul	57	general_question-anger	650.755	449.926	0.814756	578.741	301.559	0.835045	588.285	289.412	0.892521	606.505	287.677	0.859867	622.123	290.28	0.926818	636.873	297.221	0.845892	664.637	295.486	0.80821	677.652	285.074	0.859769	692.402	281.603	0.860315	709.754	282.471	0.839897	719.298	292.883	0.849663	654.225	317.177	0.85219	655.093	331.059	0.876504	0	0	0	432.656	956.664	0.186357
535	10	gen_q-anger-mal.chit-shyr	0	general_question-anger	693.075	495.685	0.819604	618.158	340.37	0.868468	627.295	330.32	0.877084	641.913	326.665	0.926447	656.531	330.32	0.896666	670.235	335.802	0.86225	701.298	333.061	0.894889	715.002	324.838	0.896967	730.534	319.356	0.937882	746.065	321.184	0.845314	759.77	329.406	0.87285	686.68	355.901	0.920483	686.68	369.606	0.945995	783.679	1089.25	0.00197099	573.733	1076.6	0.00197099
536	10	gen_q-anger-mal.chit-shyr	1	general_question-anger	690.463	494.548	0.866504	616.664	340.573	0.864452	624.864	330.551	0.876122	639.442	326.907	0.922821	654.019	329.64	0.891771	667.686	335.107	0.879508	698.663	333.284	0.912943	712.33	325.084	0.914446	727.818	319.618	0.943841	743.307	320.529	0.861777	756.973	328.729	0.87678	684.086	355.151	0.918216	684.997	369.728	0.924457	783.679	1094.68	0.00197099	564.087	1096.89	0.00197099
537	10	gen_q-anger-mal.chit-shyr	2	general_question-anger	689.352	495.292	0.84046	614.943	341.03	0.845055	624.018	329.233	0.928277	637.629	327.419	0.912025	652.148	329.233	0.968152	665.759	335.585	0.943468	695.704	331.956	0.854612	710.223	323.789	0.891611	725.649	321.067	0.935199	741.075	321.067	0.907285	754.687	329.233	0.932466	682.093	353.734	0.870032	683	367.345	0.886357	788.628	1093.27	0.00197099	577.611	1086.32	0.00197099
538	10	gen_q-anger-mal.chit-shyr	3	general_question-anger	687.363	495.625	0.829876	612.961	341.308	0.889139	621.228	329.367	0.870605	635.924	326.611	0.929014	650.621	328.448	0.912196	664.4	334.878	0.939319	694.712	333.041	0.872749	709.409	323.855	0.883676	724.106	319.263	0.945503	739.721	320.181	0.898717	753.499	328.448	0.923918	681.852	355.086	0.866891	682.771	367.027	0.850083	783.99	1112.29	0.00197099	552.284	1066.12	0.0033558
539	10	gen_q-anger-mal.chit-shyr	4	general_question-anger	687.271	495.091	0.809965	611.58	340.939	0.88284	620.81	329.862	0.884162	634.656	327.093	0.935144	649.426	328.939	0.912754	663.272	334.477	0.913057	693.733	332.631	0.877944	708.502	324.324	0.88711	723.271	318.785	0.957837	738.963	319.708	0.941311	752.809	328.016	0.925168	679.887	354.785	0.907795	680.81	367.708	0.886666	790.367	1101.34	0.00197099	574.097	1087.12	0.00197099
540	10	gen_q-anger-mal.chit-shyr	5	general_question-anger	687.238	495.113	0.83409	611.547	340.961	0.869579	619.854	330.808	0.878134	634.624	327.115	0.926293	649.393	328.039	0.915701	663.239	334.5	0.914688	693.7	332.654	0.889111	708.469	324.346	0.888551	723.238	318.808	0.95976	738.93	319.731	0.937049	752.776	328.039	0.913914	679.854	354.807	0.90899	679.854	366.807	0.895173	790.468	1095.99	0.00197099	561.487	1079.29	0.00197099
541	10	gen_q-anger-mal.chit-shyr	6	general_question-anger	686.563	493.659	0.809446	611.196	341.065	0.911789	619.57	330.83	0.868477	634.457	327.108	0.937871	648.414	328.039	0.917831	663.301	334.552	0.940216	694.006	332.691	0.884027	707.963	324.317	0.895189	723.781	319.665	0.955193	738.668	320.595	0.91094	752.625	328.969	0.9097	680.049	354.091	0.871816	680.049	366.187	0.869602	796.102	1108.99	0.00197099	0	0	0
542	10	gen_q-anger-mal.chit-shyr	7	general_question-anger	687.207	495.523	0.846366	611.746	339.943	0.91804	620.131	331.559	0.907163	635.037	325.969	0.895459	649.011	329.695	0.902123	663.917	333.422	0.887694	693.729	331.559	0.908213	708.635	324.106	0.925785	723.54	317.584	0.946684	739.378	319.448	0.882073	753.352	329.695	0.89435	680.686	353.917	0.908145	680.686	367.892	0.890201	790.43	1101.28	0.00197099	564.467	1078.64	0.00197099
543	10	gen_q-anger-mal.chit-shyr	8	general_question-anger	690	494.899	0.787873	610.734	338.233	0.885267	620.059	327.042	0.884068	634.047	323.312	0.93291	648.968	325.177	0.943434	662.956	331.705	0.927848	693.73	329.84	0.871592	708.65	322.38	0.878519	723.571	316.784	0.926886	738.492	316.784	0.931139	752.48	324.245	0.883259	679.742	352.221	0.890796	680.674	364.344	0.878073	790.346	1095.99	0.00197099	565.319	1080.9	0.00197099
544	10	gen_q-anger-mal.chit-shyr	9	general_question-anger	694.426	490.188	0.845373	610.43	330.691	0.847161	618.924	317.479	0.886415	633.081	312.76	0.82629	649.125	315.591	0.896734	662.338	322.198	0.846685	694.426	316.535	0.862246	708.582	308.985	0.882126	724.626	305.21	0.860284	740.67	307.097	0.866468	754.827	315.591	0.846929	680.269	341.073	0.866835	681.213	354.286	0.90409	790.265	1090.69	0.00197099	514.41	1054.94	0.00516783
545	10	gen_q-anger-mal.chit-shyr	10	general_question-anger	692.556	484.036	0.805502	609.186	324.163	0.817161	618.014	310.431	0.879036	630.764	305.527	0.844328	646.457	308.47	0.912556	661.17	314.355	0.897285	692.556	309.451	0.885883	708.249	301.604	0.889511	723.942	295.719	0.908656	739.635	301.604	0.915321	750.424	310.431	0.89633	677.844	333.971	0.891476	678.824	346.722	0.856212	785.049	1096.16	0.00197099	572.052	1092.11	0.00197099
546	10	gen_q-anger-mal.chit-shyr	11	general_question-anger	690.572	483.897	0.851577	605.379	324.409	0.864074	613.304	309.55	0.877813	628.163	305.588	0.855353	643.023	307.569	0.921548	657.882	311.531	0.882311	689.581	307.569	0.868388	703.45	299.644	0.836758	719.299	293.7	0.889166	736.14	298.654	0.834629	747.036	308.56	0.934628	675.713	333.325	0.928214	675.713	344.221	0.878613	795.18	1093.44	0.00197099	464.509	977.126	0.0189695
547	10	gen_q-anger-mal.chit-shyr	12	general_question-anger	691.479	487.735	0.726963	602.146	326.74	0.922442	610	312.996	0.88339	623.743	310.051	0.880809	638.468	310.051	0.907349	651.23	315.941	0.880159	682.644	310.051	0.868848	697.369	302.198	0.930901	713.076	296.308	0.913479	728.782	300.235	0.868748	743.507	309.07	0.892999	672.827	335.575	0.877482	673.808	349.318	0.946538	788.831	1105.62	0.00197099	436.702	529.995	0.00951997
548	10	gen_q-anger-mal.chit-shyr	13	general_question-anger	692.189	498.431	0.793217	599.346	334.022	0.857248	606.116	320.483	0.891928	620.622	314.68	0.840094	635.129	317.581	0.842352	647.701	322.417	0.87839	679.616	318.548	0.804332	693.156	307.91	0.866612	709.597	305.009	0.904653	726.038	305.976	0.868169	739.577	313.713	0.908654	668.978	344.66	0.912639	669.945	359.167	0.929027	788.681	1093.43	0.00197099	452.92	546.91	0.0320065
549	10	gen_q-anger-mal.chit-shyr	14	general_question-anger	686.307	505.128	0.837072	594.061	341.558	0.864175	601.669	329.195	0.92811	615.934	323.489	0.889204	631.15	328.244	0.903337	645.414	334.901	0.87709	677.748	329.195	0.870352	692.013	318.734	0.864884	707.229	313.979	0.944572	723.396	313.979	0.919185	738.612	321.587	0.918254	664.434	355.823	0.824576	667.287	369.136	0.849801	783.505	1084.24	0.00197099	598.365	350.692	0.0190196
550	10	gen_q-anger-mal.chit-shyr	15	general_question-anger	682.758	516.571	0.79191	601.792	335.486	0.579903	611.369	332.874	0.78731	620.945	332.874	0.895657	634.004	334.616	0.837154	642.71	340.71	0.889407	675.793	333.745	0.87621	689.723	325.039	0.886867	704.523	318.945	0.965537	722.805	318.945	0.876963	737.605	326.78	0.882841	661.863	361.604	0.898476	662.734	375.534	0.936541	769.848	1082.76	0.00197099	560.097	417.309	0.344281
551	10	gen_q-anger-mal.chit-shyr	16	general_question-anger	684.591	519.736	0.815901	598.595	336.451	0.659189	607.281	332.107	0.866967	620.311	330.37	0.850834	634.21	332.976	0.936973	645.502	339.925	0.890836	677.642	333.845	0.848883	690.672	324.289	0.881321	707.176	318.209	0.883388	724.549	318.209	0.922848	739.316	326.027	0.919146	663.744	360.773	0.888477	664.612	374.671	0.87459	787.082	1077.29	0.00197099	534.533	422.933	0.499795
552	10	gen_q-anger-mal.chit-shyr	17	general_question-anger	682.365	513.422	0.759189	602.14	334.738	0.690884	613.08	328.357	0.857169	623.108	328.357	0.874179	636.783	331.091	0.872883	650.457	337.473	0.903423	680.542	332.003	0.817315	695.128	321.063	0.893567	713.361	317.417	0.838056	730.683	319.24	0.893359	745.269	327.445	0.921122	668.69	359.353	0.829379	670.514	373.027	0.863382	777.872	1053.01	0.00539376	532.829	455.583	0.183214
553	10	gen_q-anger-mal.chit-shyr	18	general_question-anger	689.174	511.186	0.741789	606.67	339.231	0.578504	615.354	333.151	0.795329	629.25	332.283	0.834294	642.277	334.02	0.897848	656.172	340.967	0.92245	687.437	334.02	0.815696	702.201	325.335	0.821381	718.701	319.256	0.930739	734.334	320.124	0.885995	748.229	327.941	0.851243	675.278	361.811	0.870757	676.147	376.574	0.912177	871.721	922.994	0.0989216	539.251	452.933	0.546266
554	10	gen_q-anger-mal.chit-shyr	19	general_question-anger	692.088	509.303	0.849614	612.907	341.043	0.857867	623.705	332.945	0.801982	637.201	331.146	0.82549	649.798	335.644	0.912245	663.295	342.843	0.974165	693.888	336.544	0.81999	707.385	327.546	0.839178	723.581	321.248	0.879806	741.577	321.248	0.915318	755.973	328.446	0.905554	683.091	364.438	0.8952	683.99	379.734	0.967884	874.167	881.765	0.126854	510.302	475.984	0.411582
555	10	gen_q-anger-mal.chit-shyr	20	general_question-anger	697.89	508.092	0.793139	619.953	342.162	0.826064	630.009	332.943	0.866142	644.256	330.429	0.902753	657.665	335.457	0.922216	670.235	342.162	0.93617	703.756	336.295	0.882207	717.165	327.077	0.85864	732.249	322.049	0.881469	750.686	322.049	0.907743	764.095	328.753	0.8926	690.348	363.112	0.908413	690.348	377.359	0.937634	824.541	547.484	0.172454	480.949	493.109	0.236214
556	10	gen_q-anger-mal.chit-shyr	21	general_question-anger	694.685	506.829	0.791145	628.585	338.968	0.856427	637.282	331.141	0.866301	651.198	328.531	0.849496	664.244	332.88	0.922288	676.421	339.838	0.868415	707.731	337.229	0.800867	721.647	325.922	0.855573	739.912	323.313	0.855269	755.567	325.052	0.899033	769.483	332.01	0.939427	693.816	362.451	0.843461	693.816	377.237	0.861935	854.234	704.571	0.040008	489.625	487.25	0.0347409
557	10	gen_q-anger-mal.chit-shyr	22	general_question-anger	694.479	506.078	0.697315	628.796	337.766	0.833499	638.648	329.555	0.816125	652.606	328.734	0.83679	666.563	334.482	0.840569	677.237	341.871	0.866915	709.257	336.945	0.822731	724.036	328.734	0.833771	740.457	322.987	0.943239	757.698	323.808	0.860315	771.656	334.482	0.88772	694.479	363.218	0.851325	694.479	377.997	0.866608	863.218	599.814	0.0769854	605.305	601.495	0.131202
558	10	gen_q-anger-mal.chit-shyr	23	general_question-anger	700.033	509.404	0.744221	629.732	343.08	0.810765	638.305	333.65	0.850774	652.88	330.22	0.866799	666.597	336.222	0.932397	679.457	343.08	0.920264	711.179	339.651	0.778054	725.754	329.363	0.853006	741.186	325.076	0.884351	757.475	327.648	0.839051	771.193	335.364	0.888486	699.176	364.514	0.825352	699.176	379.946	0.845617	897.313	656.942	0.42771	585.924	631.781	0.288403
559	10	gen_q-anger-mal.chit-shyr	24	general_question-anger	701.305	509.653	0.771076	629.186	343.091	0.825379	640.347	332.789	0.782749	654.943	331.072	0.839298	668.68	337.081	0.890532	679.841	343.95	0.871155	710.75	338.799	0.840656	724.487	330.213	0.920561	742.517	324.203	0.851666	758.829	326.779	0.878641	772.566	336.223	0.916851	697.013	365.414	0.870296	697.013	380.868	0.876791	867.795	675.758	0.0838678	544.806	656.608	0.576631
560	10	gen_q-anger-mal.chit-shyr	25	general_question-anger	701.93	514.57	0.795112	629.179	343.391	0.763301	639.449	331.408	0.818135	653.144	330.552	0.861217	666.838	335.688	0.892456	679.676	343.391	0.901196	710.489	337.399	0.831545	725.039	329.696	0.846725	742.157	323.705	0.926346	757.563	325.417	0.851525	771.257	335.688	0.861196	696.794	364.788	0.841338	696.794	379.338	0.864355	850.103	719.015	0.243052	576.682	650.742	0.232345
561	10	gen_q-anger-mal.chit-shyr	26	general_question-anger	701.779	513.412	0.826709	629.114	343.862	0.838856	637.188	333.097	0.909878	651.542	332.2	0.853868	664.998	334.891	0.900213	678.454	342.068	0.877789	708.955	339.376	0.862786	723.309	328.611	0.86845	739.456	325.92	0.878754	758.295	326.817	0.908383	771.752	333.994	0.90716	694.602	364.495	0.84911	694.602	379.745	0.878733	909.282	918.412	0.16682	613.024	572.672	0.328082
562	10	gen_q-anger-mal.chit-shyr	27	general_question-anger	702.787	512.91	0.821781	630.454	344.428	0.819951	638.393	334.725	0.894233	652.507	332.961	0.84867	666.62	335.607	0.906629	678.97	342.664	0.877522	709.844	338.253	0.826455	723.957	328.55	0.900598	739.835	325.904	0.842555	758.359	327.668	0.890405	772.473	334.725	0.920319	696.612	364.717	0.866355	696.612	378.83	0.872541	930.078	925.143	0.1281	556.903	945.638	0.208264
563	10	gen_q-anger-mal.chit-shyr	28	general_question-anger	702.84	510.982	0.831214	631.486	344.49	0.829874	639.414	334.8	0.905744	653.509	332.157	0.845268	667.603	335.68	0.931556	679.936	342.728	0.893198	710.768	337.442	0.822114	724.863	328.633	0.900377	741.6	325.11	0.832277	759.218	326.871	0.876976	772.432	334.8	0.900782	698.435	363.87	0.878097	698.435	377.964	0.87535	907.313	987.521	0.0370669	622.568	1053.68	0.00386521
564	10	gen_q-anger-mal.chit-shyr	29	general_question-anger	705.374	508.546	0.7501	630.955	343.949	0.863941	638.835	334.318	0.932175	652.843	330.816	0.855148	665.976	334.318	0.947294	679.984	340.447	0.920786	709.752	336.069	0.799344	724.636	327.314	0.85362	742.146	322.937	0.858906	757.905	325.563	0.880874	771.914	333.443	0.940786	698.37	362.335	0.843102	698.37	376.343	0.857499	783.465	1067.46	0.00197099	452.493	981.089	0.0178366
565	10	gen_q-anger-mal.chit-shyr	30	general_question-anger	702.749	504.57	0.797814	630.56	344.15	0.877704	638.581	332.564	0.920989	651.949	329.891	0.861678	666.209	332.564	0.944133	679.577	339.694	0.91063	710.77	334.347	0.814305	724.138	325.434	0.881948	741.071	322.761	0.841869	758.896	324.543	0.902344	772.264	331.673	0.9164	698.293	361.083	0.873241	698.293	375.343	0.868397	769.585	1059.79	0.00197099	552.946	1123.62	0.00833089
566	10	gen_q-anger-mal.chit-shyr	31	general_question-anger	702.561	502.843	0.760329	631.371	343.602	0.855854	638.865	330.488	0.911884	652.915	329.551	0.87987	666.029	331.425	0.881958	678.206	337.982	0.931882	710.991	334.235	0.791836	725.042	323.931	0.846566	741.903	322.058	0.892367	758.763	322.994	0.929904	772.814	330.488	0.898953	698.814	359.526	0.919403	698.814	374.513	0.948683	782.396	1062.79	0.00197099	563.117	1061.66	0.00197099
567	10	gen_q-anger-mal.chit-shyr	32	general_question-anger	700.427	504.029	0.743933	629.963	342.703	0.849043	638.307	330.65	0.850842	651.287	328.795	0.865093	665.195	330.65	0.85032	677.248	337.14	0.895133	711.553	333.431	0.814069	724.533	325.087	0.813129	741.222	321.378	0.905757	756.984	322.305	0.905724	770.891	330.65	0.873159	697.645	358.464	0.905451	697.645	373.299	0.943677	783.699	1068.09	0.00197099	562.568	1059.13	0.00197099
568	10	gen_q-anger-mal.chit-shyr	33	general_question-anger	699.886	501.818	0.754041	628.155	341.368	0.928931	636.65	331.93	0.874139	650.807	327.21	0.901567	665.908	332.873	0.899575	677.234	338.536	0.835524	710.268	333.817	0.881914	724.425	326.267	0.853936	740.47	320.604	0.898114	756.515	324.379	0.879249	770.673	332.873	0.888186	696.111	358.357	0.889203	696.111	372.514	0.947174	773.072	1104.23	0.00197099	564.272	1111.2	0.0092882
569	10	gen_q-anger-mal.chit-shyr	34	general_question-anger	698.272	500.812	0.790406	627.532	341.41	0.920932	636.02	331.978	0.864315	650.169	327.262	0.901398	665.26	331.978	0.881582	675.635	336.694	0.837968	709.591	333.864	0.86641	723.739	326.318	0.834167	739.773	320.659	0.883009	755.808	323.489	0.863832	769.013	331.978	0.850936	695.443	357.444	0.910594	695.443	372.536	0.945928	760.542	1102.76	0.00197099	547.761	1095.4	0.00997501
570	10	gen_q-anger-mal.chit-shyr	35	general_question-anger	700.454	500.507	0.768105	627.182	341.751	0.926589	635.637	331.417	0.867888	649.727	327.66	0.915771	663.818	330.478	0.869837	675.091	336.114	0.857644	708.909	334.236	0.87387	723	325.781	0.844526	738.969	320.145	0.906527	754.939	322.024	0.882833	768.09	330.478	0.852887	694.818	357.72	0.923473	694.818	371.811	0.959352	772.522	1092.26	0.00197099	546.327	1069.33	0.00197099
571	10	gen_q-anger-mal.chit-shyr	36	general_question-anger	696.651	499.979	0.794418	627.028	340.974	0.900164	634.555	331.566	0.876335	649.609	326.861	0.910514	663.721	330.625	0.865137	674.071	335.329	0.863843	707.942	333.447	0.850522	721.114	324.98	0.820603	737.108	319.334	0.887232	754.044	321.216	0.862797	766.275	330.625	0.842923	694.77	356.969	0.903089	694.77	371.082	0.942562	783.127	1092.26	0.00197099	556.848	1069.27	0.00197099
572	10	gen_q-anger-mal.chit-shyr	37	general_question-anger	694.564	498.992	0.818837	625.317	342.033	0.847589	633.627	330.03	0.886734	647.476	328.184	0.863964	660.402	329.107	0.880547	672.405	336.493	0.935622	705.644	332.8	0.801312	719.493	323.567	0.825802	737.035	320.797	0.90274	752.731	321.721	0.935203	766.581	329.107	0.919992	692.718	357.729	0.881133	692.718	372.502	0.906642	761.411	1100.27	0.00197099	551.418	1069.59	0.00197099
573	10	gen_q-anger-mal.chit-shyr	38	general_question-anger	696.915	498.75	0.753992	624.773	341.516	0.857827	633.097	329.492	0.853918	646.046	326.717	0.868156	659.919	328.567	0.864859	671.943	335.042	0.913505	705.24	333.192	0.83225	719.113	323.018	0.821959	735.761	319.318	0.91205	751.485	320.243	0.930704	766.283	328.567	0.905393	692.291	356.314	0.904648	692.291	371.113	0.928251	761.9	1106.84	0.00197099	546.238	1058.79	0.00197099
574	10	gen_q-anger-mal.chit-shyr	39	general_question-anger	697.178	498.038	0.767066	621.194	337.832	0.800179	628.518	324.1	0.834266	642.25	318.607	0.807949	658.728	322.269	0.861714	671.545	329.593	0.909921	705.417	324.1	0.813827	719.149	315.861	0.875382	735.627	311.284	0.874007	751.19	314.946	0.913865	764.922	323.185	0.911367	691.685	350.649	0.865258	691.685	364.38	0.873602	766.65	1110.95	0.00197099	0	0	0
575	11	gen_q-anger-mal.chit-vik	0	general_question-anger	582.51	456.754	0.815091	510.414	299.455	0.788937	517.905	291.028	0.832903	529.14	286.347	0.850616	543.185	285.41	0.870209	554.421	288.219	0.830659	575.019	285.41	0.837618	592.809	281.665	0.806203	611.535	277.92	0.917791	630.262	280.729	0.837324	647.115	289.156	0.804703	566.593	306.009	0.951074	564.72	318.181	0.823108	819.118	1002.99	0.0117122	382.839	436.05	0.0710584
576	11	gen_q-anger-mal.chit-vik	1	general_question-anger	582.436	459.54	0.723599	506.049	300.476	0.868299	513.239	293.287	0.888851	525.82	289.692	0.840442	536.604	287.895	0.838652	549.186	291.49	0.869901	570.754	287.895	0.830655	590.524	283.402	0.811877	607.599	279.807	0.865598	627.37	283.402	0.882462	642.647	291.49	0.826476	562.666	307.666	0.957693	560.868	321.146	0.857043	887.293	998.23	0.0178833	402.319	422.865	0.033831
577	11	gen_q-anger-mal.chit-vik	2	general_question-anger	577.816	467.291	0.753466	504.689	297.564	0.682722	511.911	291.245	0.817218	522.745	288.536	0.886478	533.578	288.536	0.917757	547.12	292.147	0.903438	566.982	289.439	0.773083	584.135	284.925	0.838562	604.9	282.217	0.882775	622.956	284.925	0.811239	640.109	293.05	0.806013	557.051	309.301	0.894362	556.148	322.843	0.897525	790.96	1090.45	0.0176548	428.76	408.54	0.450964
578	11	gen_q-anger-mal.chit-vik	3	general_question-anger	583.278	475.145	0.75568	499.285	300.904	0.659556	507.327	292.862	0.76639	519.837	288.394	0.911622	533.24	288.394	0.936681	546.643	291.075	0.866536	566.301	289.288	0.767773	584.172	285.713	0.832108	604.723	282.139	0.887096	623.488	284.82	0.81512	640.465	292.862	0.806991	556.472	308.946	0.931747	555.578	323.242	0.931176	787.45	1091.97	0.0155728	417.132	412.464	0.205388
579	11	gen_q-anger-mal.chit-vik	4	general_question-anger	588.377	482.176	0.79623	497.309	303.577	0.8386	504.382	292.083	0.83718	517.645	290.315	0.893022	531.791	290.315	0.932083	545.938	292.083	0.907498	566.273	290.315	0.808197	583.072	284.126	0.85975	602.523	283.242	0.896659	622.859	284.126	0.8828	637.89	291.199	0.854321	556.547	307.998	0.828952	555.663	321.26	0.844034	765.449	1076.59	0.0172138	389.39	412.577	0.0247238
580	11	gen_q-anger-mal.chit-vik	5	general_question-anger	584.556	479.706	0.737402	494.731	306.966	0.823525	501.641	297.466	0.812239	512.869	292.283	0.865764	525.825	292.283	0.887541	539.644	294.011	0.876559	563.827	292.283	0.796075	581.101	286.238	0.854284	600.966	284.51	0.86908	620.832	285.374	0.901152	635.515	292.283	0.857222	553.463	309.557	0.867179	552.599	325.104	0.903123	810.759	1074.09	0.0145522	385.902	404.402	0.565374
581	11	gen_q-anger-mal.chit-vik	6	general_question-anger	582.48	478.091	0.748317	488.136	308.272	0.807658	495.855	299.695	0.907938	508.72	298.837	0.897511	522.443	297.979	0.895511	537.023	299.695	0.949764	559.323	297.122	0.790121	578.192	291.118	0.877432	597.918	285.972	0.904695	617.645	288.545	0.820763	632.225	295.406	0.784414	550.746	313.418	0.923505	550.746	328.856	0.914557	876.669	963.306	0.024921	432.108	416.957	0.149524
582	11	gen_q-anger-mal.chit-vik	7	general_question-anger	577.464	479.876	0.727858	484.973	314.031	0.452424	492.946	307.652	0.660132	505.704	306.057	0.815136	519.258	306.057	0.917813	532.813	307.652	0.918541	558.328	303.665	0.767089	577.464	298.881	0.835588	596.6	293.3	0.891235	615.736	294.097	0.881563	631.682	300.476	0.800902	551.152	320.409	0.880461	551.152	337.951	0.964417	872.83	934.959	0.0829752	405.717	428.963	0.489986
583	11	gen_q-anger-mal.chit-vik	8	general_question-anger	574.718	487.457	0.641612	485.193	325.79	0.490077	493.016	318.837	0.594708	507.792	317.098	0.755225	522.568	317.098	0.7711	537.344	318.837	0.793934	559.942	315.36	0.803533	578.195	305.799	0.739449	597.317	303.191	0.818217	616.439	302.322	0.79964	634.691	307.537	0.775552	552.12	332.743	0.941376	552.989	349.258	0.890028	869.986	924.236	0.0736513	397.128	433.453	0.416134
584	11	gen_q-anger-mal.chit-vik	9	general_question-anger	596.211	496.174	0.624317	494.153	341.252	0.507164	501.495	335.378	0.631152	513.977	330.238	0.736585	527.193	329.504	0.749948	541.144	330.972	0.725257	566.107	325.833	0.575558	582.995	317.022	0.54968	602.085	311.882	0.673726	623.377	311.882	0.732498	636.594	317.022	0.62366	559.499	347.86	0.803411	560.234	364.747	0.872094	735.596	1074.1	0.0191937	382.748	464.317	0.350721
585	11	gen_q-anger-mal.chit-vik	10	general_question-anger	603.006	502.644	0.625098	499.549	349.955	0.623174	507.397	346.387	0.752586	520.954	345.674	0.753341	534.51	346.387	0.784449	546.64	347.101	0.846083	569.472	341.393	0.696996	585.882	332.117	0.554238	605.147	324.982	0.583902	625.125	324.269	0.710394	638.681	329.263	0.631024	563.764	359.23	0.796915	568.045	376.354	0.808388	788.747	911.013	0.0399207	527.19	311.752	0.0172631
586	11	gen_q-anger-mal.chit-vik	11	general_question-anger	605.564	505.431	0.715698	501.694	354.142	0.773305	512.984	351.884	0.826113	525.78	352.636	0.839421	538.576	354.142	0.743553	553.629	357.152	0.79129	574.704	351.884	0.786285	592.016	345.11	0.695117	610.081	339.088	0.812731	628.145	335.325	0.851989	643.199	336.83	0.769376	568.683	368.443	0.819147	571.694	384.249	0.836411	741.425	957.871	0.134424	407.012	603.773	0.0392487
587	11	gen_q-anger-mal.chit-vik	12	general_question-anger	604.215	503.794	0.690545	508.075	353.346	0.701268	517.616	348.943	0.780184	529.358	348.943	0.826901	541.834	350.411	0.795131	553.576	353.346	0.913164	577.795	348.209	0.767769	594.674	341.604	0.767004	612.287	335.733	0.839249	629.901	334.265	0.808058	646.78	336.467	0.825417	570.456	364.355	0.90165	571.923	379.766	0.861332	734.267	814.63	0.09882	454.377	587.242	0.0407143
588	11	gen_q-anger-mal.chit-vik	13	general_question-anger	598.953	498.918	0.648755	508.335	339.952	0.730542	516.014	335.345	0.863826	528.302	335.345	0.865119	540.589	336.881	0.810263	552.876	341.488	0.858757	577.45	337.648	0.790456	595.113	329.969	0.744937	613.544	324.593	0.815061	631.975	323.825	0.82629	646.566	327.665	0.72724	570.539	354.543	0.937659	571.307	371.438	0.927265	738.544	655.619	0.0382351	491.841	634.354	0.487617
589	11	gen_q-anger-mal.chit-vik	14	general_question-anger	593.285	496.672	0.691107	508.211	329.765	0.825566	518.744	324.093	0.83404	529.276	323.283	0.832811	541.43	324.904	0.817849	554.394	329.765	0.86091	578.701	328.144	0.777648	596.526	320.042	0.740566	614.351	316.801	0.822614	632.176	316.801	0.807186	650.001	320.042	0.820708	572.219	343.539	0.890987	573.029	360.554	0.885194	699.519	588.227	0.0577892	504.579	595.002	0.467753
590	11	gen_q-anger-mal.chit-vik	15	general_question-anger	597.412	492.591	0.768872	511.486	326.578	0.857541	518.994	319.904	0.907955	532.342	319.07	0.8973	545.69	319.904	0.921474	559.037	322.407	0.900335	581.562	320.738	0.767286	599.081	314.899	0.825775	618.268	312.396	0.912391	636.621	312.396	0.832045	652.472	316.567	0.836904	572.385	338.257	0.853229	573.219	353.273	0.914171	696.941	572.47	0.218942	476.32	570.371	0.0318341
591	11	gen_q-anger-mal.chit-vik	16	general_question-anger	609.452	492.955	0.707806	515.222	327.266	0.821219	522.289	320.199	0.802917	534.853	317.058	0.833505	548.202	319.414	0.803759	561.552	322.555	0.850415	585.895	321.77	0.776193	604.741	316.273	0.845765	622.801	312.347	0.801551	640.862	313.917	0.822158	655.782	320.199	0.752661	578.042	338.26	0.787401	578.827	353.965	0.888808	699.501	562.154	0.434058	492.504	525.603	0.0508524
592	11	gen_q-anger-mal.chit-vik	17	general_question-anger	603.388	495.177	0.671292	518.755	330.251	0.732198	526.712	323.018	0.795736	539.733	322.294	0.822481	554.923	325.188	0.818477	567.22	327.358	0.887498	591.091	325.911	0.762458	610.622	320.848	0.804626	627.259	316.508	0.79258	643.896	317.231	0.784168	659.087	322.294	0.795219	583.858	343.995	0.824803	583.858	359.186	0.839513	685.514	550.274	0.33901	459.089	552.089	0.317598
593	11	gen_q-anger-mal.chit-vik	18	general_question-anger	598.889	461.616	0.643363	524.42	333.849	0.827964	534.641	328.739	0.818126	547.783	328.739	0.888815	560.194	329.469	0.854521	572.606	333.119	0.823001	595.969	329.469	0.769054	614.951	324.358	0.751109	633.204	322.168	0.808695	651.456	322.168	0.793322	665.328	326.549	0.817325	588.668	346.261	0.864099	589.398	363.783	0.855051	642.662	579.617	0.10718	476.514	535.93	0.154995
594	11	gen_q-anger-mal.chit-vik	19	general_question-anger	622.682	470.487	0.561332	527.673	333.768	0.868398	536.17	326.816	0.863818	550.074	326.044	0.852702	563.977	326.816	0.885173	577.881	329.133	0.862236	602.599	327.589	0.859936	621.137	321.409	0.849577	638.902	319.092	0.830738	656.668	318.319	0.813918	671.344	322.954	0.804617	593.329	345.354	0.784678	594.102	363.12	0.828671	688.918	587.935	0.487513	397.56	500.505	0.0161163
595	11	gen_q-anger-mal.chit-vik	20	general_question-anger	628.152	474.915	0.647328	532.044	327.179	0.75356	539.987	316.853	0.826122	552.695	315.265	0.88257	566.198	316.059	0.833639	580.495	320.825	0.841448	605.118	318.442	0.767685	623.386	312.882	0.855129	641.654	308.91	0.917916	658.334	308.91	0.819953	672.631	314.47	0.817853	597.175	335.916	0.832753	597.969	353.39	0.911855	689.208	573.726	0.369327	505.845	589.04	0.4662
596	11	gen_q-anger-mal.chit-vik	21	general_question-anger	629.939	466.792	0.691695	534.914	321.992	0.855773	543.059	311.132	0.850474	556.634	307.512	0.881888	570.209	308.417	0.900443	584.689	312.037	0.83596	609.124	308.417	0.836713	627.224	302.987	0.806547	644.419	301.177	0.938438	663.424	301.177	0.843899	678.809	308.417	0.846471	600.979	328.327	0.88103	600.979	343.712	0.967155	685.965	547.141	0.0407992	502.347	577.947	0.561297
597	11	gen_q-anger-mal.chit-vik	22	general_question-anger	634.091	489.382	0.623519	536.144	318.421	0.862719	544.158	306.846	0.891109	558.405	303.284	0.817982	573.542	303.284	0.821353	589.569	305.955	0.862625	612.72	305.065	0.78496	629.638	298.832	0.849144	649.228	296.161	0.868932	665.255	297.942	0.835068	681.283	305.955	0.827077	603.816	321.983	0.810281	604.707	338.011	0.825661	673.834	595.929	0.0422607	502.015	492.199	0.0399408
598	11	gen_q-anger-mal.chit-vik	23	general_question-anger	624.212	484.818	0.576719	540.091	316.576	0.837777	549.831	304.179	0.851463	563.999	301.522	0.83917	579.052	301.522	0.884493	594.106	303.293	0.910451	615.357	302.408	0.824142	634.838	296.209	0.850847	650.777	295.324	0.909665	670.258	295.324	0.885849	685.311	302.408	0.879537	607.388	319.232	0.867454	607.388	335.171	0.872548	723.651	583.578	0.276603	496.656	532.511	0.098975
599	11	gen_q-anger-mal.chit-vik	24	general_question-anger	628.415	477.619	0.709561	542.562	312.582	0.909732	552.564	303.414	0.811829	565.901	298.413	0.868993	581.738	299.246	0.930857	595.907	300.913	0.862454	620.079	299.246	0.776863	636.75	293.411	0.812854	655.921	291.744	0.924411	674.258	292.578	0.878396	688.428	299.246	0.869658	609.244	318.417	0.886991	610.077	332.587	0.90798	722.336	591.073	0.476405	477.3	570.8	0.493238
600	11	gen_q-anger-mal.chit-vik	25	general_question-anger	631.323	471.039	0.705383	544.453	311.197	0.865116	554.877	301.641	0.850865	568.776	295.56	0.851372	584.413	295.56	0.900104	600.05	299.904	0.877558	621.767	296.429	0.788735	640.879	293.823	0.845197	656.516	289.479	0.840509	675.627	292.085	0.861603	689.526	297.297	0.846138	613.949	316.409	0.927273	613.949	330.308	0.941492	726.835	613.014	0.18941	472.84	608.408	0.247611
601	11	gen_q-anger-mal.chit-vik	26	general_question-anger	633.091	471.94	0.76085	545.591	310.941	0.833672	556.091	298.691	0.872705	570.091	295.191	0.814632	584.966	295.191	0.8437	599.841	297.816	0.911542	622.591	296.941	0.786173	641.841	290.816	0.908948	660.216	289.066	0.850863	676.841	290.816	0.915024	691.716	296.941	0.878587	613.841	313.566	0.905023	614.716	327.566	0.88428	718.117	644.984	0.0403098	479.641	545.633	0.052741
602	11	gen_q-anger-mal.chit-vik	27	general_question-anger	636.225	467.994	0.810264	546.933	307.976	0.822701	557.542	296.483	0.907824	571.687	292.062	0.85219	585.833	292.062	0.85836	600.862	296.483	0.921317	624.732	292.947	0.764592	643.298	289.41	0.887413	661.863	285.874	0.828443	678.661	287.642	0.864719	692.806	294.715	0.833023	615.007	311.512	0.905788	615.891	325.657	0.874764	697.422	749.976	0.0208557	493.76	530.577	0.0322846
603	11	gen_q-anger-mal.chit-vik	28	general_question-anger	637.242	464.261	0.814743	547.268	304.405	0.900392	556.877	295.67	0.818355	570.854	290.428	0.859686	587.451	290.428	0.896185	602.301	292.175	0.85676	625.013	290.428	0.818631	644.23	286.061	0.841521	659.954	283.44	0.911094	679.172	284.314	0.918852	693.148	290.428	0.899664	616.277	310.52	0.893247	617.151	324.496	0.93496	749.655	944.835	0.286282	495.932	752.329	0.196226
604	11	gen_q-anger-mal.chit-vik	29	general_question-anger	636.66	459.659	0.788059	550.218	303.706	0.854365	558.238	293.903	0.909997	572.497	287.665	0.886936	586.755	287.665	0.911065	601.905	291.229	0.865459	625.966	288.556	0.782134	643.79	284.991	0.847283	660.722	281.426	0.855784	679.436	282.318	0.890527	693.695	288.556	0.877726	616.164	308.161	0.917345	617.055	322.42	0.891823	788.672	908.252	0.0518324	448.3	926.129	0.0287856
605	11	gen_q-anger-mal.chit-vik	30	general_question-anger	637.349	458.572	0.821288	547.184	304.39	0.797054	557.102	291.767	0.883115	571.528	286.357	0.85177	586.856	285.455	0.901014	602.184	289.062	0.869333	625.627	286.357	0.792644	644.562	283.652	0.856051	660.792	279.144	0.869774	679.726	280.947	0.861494	694.152	286.357	0.861523	616.611	306.193	0.910028	616.611	320.62	0.898468	869.33	892.901	0.110222	395.866	880.978	0.124929
606	11	gen_q-anger-mal.chit-vik	31	general_question-anger	638.323	460.03	0.84996	548.715	301.138	0.874485	557.03	290.053	0.930092	571.81	284.51	0.879651	586.591	283.586	0.8746	602.295	289.129	0.864387	624.466	284.51	0.7855	644.79	281.739	0.855339	661.418	278.043	0.852199	680.818	279.891	0.850647	695.598	287.281	0.849854	616.152	304.833	0.92782	617.076	319.614	0.901087	878.488	905.709	0.0716813	397.124	904.205	0.0307899
607	11	gen_q-anger-mal.chit-vik	32	general_question-anger	638.049	460.173	0.843908	549.107	302.462	0.849429	557.359	290.542	0.934986	572.03	285.041	0.890222	586.701	284.124	0.913465	602.289	287.792	0.863264	626.129	284.124	0.797863	645.384	280.456	0.829456	660.972	276.788	0.929462	680.227	278.622	0.847234	694.898	285.041	0.855825	616.959	305.213	0.901709	616.959	318.967	0.888559	741.187	1092.39	0.0179133	521.749	1081.38	0.0163412
608	11	gen_q-anger-mal.chit-vik	33	general_question-anger	638.939	457.881	0.821737	549.776	302.3	0.836106	557.964	291.382	0.919506	571.612	285.013	0.853628	587.079	284.104	0.896575	601.636	287.743	0.867533	627.111	284.104	0.792419	645.308	279.555	0.847556	660.775	276.825	0.919495	680.791	278.645	0.863294	695.349	285.013	0.877628	617.103	305.03	0.900524	617.103	318.677	0.889934	882.063	957.974	0.0372024	407.985	951.872	0.0252567
609	11	gen_q-anger-mal.chit-vik	34	general_question-anger	639.557	457.193	0.787133	549.58	301.531	0.839227	558.577	291.634	0.861537	572.974	286.235	0.866746	588.27	285.335	0.92194	603.566	286.235	0.882479	626.061	285.335	0.809203	645.856	279.937	0.862151	661.152	278.137	0.928139	680.947	279.037	0.895093	695.344	285.335	0.904745	617.963	305.13	0.859235	617.963	318.627	0.866811	892.68	988.142	0.0182046	525.03	1084.95	0.0171558
610	11	gen_q-anger-mal.chit-vik	35	general_question-anger	639.538	458.073	0.812732	549.582	303.35	0.819914	558.578	292.555	0.894934	572.971	286.258	0.865883	588.263	286.258	0.921277	603.555	288.957	0.858878	626.044	286.258	0.818243	645.835	280.861	0.835038	661.127	279.062	0.938631	680.917	279.961	0.875175	695.31	286.258	0.879305	617.948	306.948	0.883149	617.948	320.441	0.890512	798.922	1064.01	0.0173591	493.901	1062.77	0.0143588
611	11	gen_q-anger-mal.chit-vik	36	general_question-anger	640.474	457.654	0.802096	551.481	303.04	0.851259	559.571	292.253	0.939537	573.954	286.859	0.85659	589.236	285.96	0.874721	604.517	290.455	0.86743	626.091	285.96	0.795721	645.867	282.365	0.829427	661.149	278.769	0.880402	680.925	279.668	0.865284	695.308	285.96	0.872345	618.001	305.737	0.912239	618.9	319.22	0.873238	800.899	1064.9	0.01506	542.815	1093.93	0.0173928
612	11	gen_q-anger-mal.chit-vik	37	general_question-anger	640.229	456.878	0.82247	550.133	303.448	0.81805	559.946	291.852	0.881772	574.218	285.608	0.864129	589.383	285.608	0.90975	604.547	289.176	0.835793	626.848	285.608	0.793231	646.473	282.04	0.831198	661.637	278.472	0.922996	681.262	279.364	0.885708	695.535	285.608	0.901199	618.82	306.125	0.894112	618.82	319.505	0.887295	786.62	1071.36	0.0165743	531.742	1087.54	0.0189366
613	11	gen_q-anger-mal.chit-vik	38	general_question-anger	640.243	455.049	0.76673	551.957	300.772	0.848015	560.875	290.963	0.887177	574.252	285.612	0.892111	589.412	284.72	0.934087	604.572	286.504	0.885259	628.65	284.72	0.792226	646.486	279.37	0.873381	662.538	277.586	0.923164	681.265	278.478	0.905307	695.533	285.612	0.895273	618.841	303.447	0.852245	619.732	316.824	0.84562	778.918	1060.8	0.0159348	402.587	962.206	0.0222436
614	11	gen_q-anger-mal.chit-vik	39	general_question-anger	640.247	453.194	0.776721	552.856	299.814	0.881504	560.882	290.004	0.870753	575.15	284.654	0.892991	589.418	284.654	0.917306	604.578	285.546	0.904652	627.763	284.654	0.795012	646.49	278.412	0.89382	662.541	277.52	0.906119	681.268	278.412	0.906961	695.536	284.654	0.90102	618.846	301.597	0.871744	619.737	314.973	0.878091	774.95	1062.99	0.0165059	403.706	956.687	0.0362256
615	11	gen_q-anger-mal.chit-vik	40	general_question-anger	641.125	450.774	0.758767	552.821	299.141	0.859444	560.848	289.33	0.86135	575.12	283.978	0.895801	589.391	283.086	0.885978	604.554	284.87	0.899718	627.745	283.086	0.781406	646.476	277.734	0.894323	663.424	276.842	0.881036	682.155	277.734	0.935978	696.426	284.87	0.916747	618.826	300.925	0.875372	619.718	313.413	0.878287	874.158	990.731	0.0176569	543.53	1098.16	0.0191269
616	11	gen_q-anger-mal.chit-vik	41	general_question-anger	641.104	449.864	0.791573	552.802	299.127	0.882779	560.83	288.423	0.862279	575.101	283.964	0.900688	589.372	283.072	0.884024	604.534	284.856	0.914149	627.725	283.072	0.784247	646.455	277.72	0.906048	662.51	276.828	0.900652	682.133	277.72	0.919372	696.404	283.964	0.907939	618.805	300.019	0.890661	619.697	313.398	0.88567	773.449	1059.72	0.0148976	531.01	1090.76	0.0177546
617	11	gen_q-anger-mal.chit-vik	42	general_question-anger	639.332	449.887	0.796106	552.808	300.031	0.835689	560.836	288.435	0.839867	574.216	283.975	0.879503	589.38	283.083	0.884678	604.544	284.867	0.916836	628.628	283.083	0.781903	646.468	277.731	0.899356	662.524	276.839	0.897912	681.256	277.731	0.892721	695.528	283.975	0.88606	618.816	300.031	0.869486	619.708	313.411	0.8694	779.745	1060.87	0.01558	491.814	1082.14	0.0178758
618	11	gen_q-anger-mal.chit-vik	43	general_question-anger	639.338	451.62	0.78394	553.737	299.145	0.88975	560.871	288.445	0.861838	575.138	283.986	0.906611	590.296	283.095	0.88294	604.563	284.878	0.896066	626.854	283.095	0.800826	646.471	277.745	0.892571	662.521	276.853	0.888585	682.138	277.745	0.927855	696.404	283.986	0.916524	618.829	300.928	0.874813	619.721	314.303	0.879279	785.029	1067.29	0.0165985	404.588	960.352	0.0256102
619	11	gen_q-anger-mal.chit-vik	44	general_question-anger	642.036	451.896	0.746104	553.01	299.921	0.903804	560.204	287.331	0.867058	574.592	283.734	0.867747	588.98	281.935	0.859912	604.267	284.633	0.923666	625.85	281.036	0.7903	645.633	277.439	0.864816	661.82	275.641	0.874249	680.705	277.439	0.865154	695.992	284.633	0.878809	618.656	299.921	0.923027	618.656	313.41	0.935414	786.119	1061.92	0.0156617	404.16	966.442	0.0198296
620	11	gen_q-anger-mal.chit-vik	45	general_question-anger	637.054	453.743	0.745686	552.21	295.666	0.821387	560.248	284.056	0.903465	573.644	278.697	0.825885	587.933	277.804	0.862539	603.116	281.376	0.861372	624.55	277.804	0.838546	643.305	275.125	0.82935	660.274	272.445	0.896984	676.35	276.018	0.865602	691.532	283.162	0.862565	615.619	297.452	0.9062	616.512	310.848	0.870937	876.149	1009.1	0.011409	474.396	1038.3	0.00770968
621	11	gen_q-anger-mal.chit-vik	46	general_question-anger	624.973	449.197	0.735293	549.494	288.113	0.760458	556.858	279.828	0.827348	569.744	273.385	0.894302	584.472	273.385	0.905999	598.279	275.226	0.853316	618.53	273.385	0.806937	636.94	268.783	0.836327	654.429	266.942	0.84264	672.839	271.544	0.902913	687.566	279.828	0.893461	608.405	290.874	0.864235	608.405	302.84	0.852405	881.792	997.155	0.0150551	433.178	906.019	0.0482365
622	11	gen_q-anger-mal.chit-vik	47	general_question-anger	616.016	443.94	0.81996	546.157	287.728	0.761106	552.949	274.144	0.864402	562.652	268.322	0.815976	577.206	266.382	0.896757	591.76	269.293	0.850531	611.165	266.382	0.814614	630.57	263.471	0.849766	647.065	263.471	0.86851	667.44	266.382	0.887857	681.024	274.144	0.849321	601.462	287.728	0.862611	600.492	298.4	0.847402	801.71	1069.35	0.0154097	490.503	806.383	0.186011
623	11	gen_q-anger-mal.chit-vik	48	general_question-anger	605.083	438.739	0.764165	543.356	282.952	0.778123	549.234	273.154	0.870416	558.052	266.295	0.88818	572.749	265.315	0.920388	583.527	266.295	0.88323	604.103	264.335	0.850801	620.759	258.457	0.902488	641.335	258.457	0.890704	658.971	263.356	0.897318	674.648	272.174	0.893303	596.264	283.931	0.885379	594.305	296.669	0.858037	792	1061.76	0.0142028	453.963	638.017	0.193327
624	11	gen_q-anger-mal.chit-vik	49	general_question-anger	600.681	439.236	0.756023	541.104	282.846	0.796698	547.62	271.675	0.842143	555.998	267.021	0.845757	569.03	262.366	0.887834	579.27	264.228	0.851235	599.75	261.436	0.865309	616.506	258.643	0.801585	636.985	258.643	0.8551	652.811	261.436	0.936177	667.705	269.814	0.895322	591.372	283.777	0.925107	587.648	294.017	0.810943	781.814	1069.21	0.01688	512.132	540.21	0.0965308
625	11	gen_q-anger-mal.chit-vik	50	general_question-anger	598.977	441.145	0.79162	540.816	282.11	0.82267	547.177	273.931	0.842263	555.356	267.57	0.882998	566.261	266.661	0.862528	577.167	267.57	0.903184	597.16	264.843	0.781634	614.426	260.299	0.886541	633.51	259.391	0.869541	650.777	263.026	0.876369	665.317	273.931	0.861817	587.163	287.563	0.867893	585.346	297.559	0.857035	759.432	1080.2	0.0173998	431.552	565.528	0.0795331
626	11	gen_q-anger-mal.chit-vik	51	general_question-anger	601.399	444.814	0.721401	539.137	285.319	0.806526	545.96	278.495	0.847061	553.636	273.378	0.869118	565.577	272.525	0.896673	574.959	272.525	0.818105	593.723	269.113	0.780926	613.34	265.702	0.852154	631.251	265.702	0.84828	648.31	268.26	0.868574	661.956	277.642	0.808182	586.9	292.995	0.95976	586.047	304.936	0.845281	772.467	1067.27	0.0158533	475.499	536.946	0.102912
627	11	gen_q-anger-mal.chit-vik	52	general_question-anger	608.392	455.178	0.72945	540.704	290.671	0.797823	545.845	283.817	0.875114	553.556	282.103	0.88327	565.551	279.533	0.822707	574.12	282.103	0.873477	594.683	277.819	0.807778	613.533	275.249	0.823715	628.955	274.392	0.844509	648.662	276.962	0.922174	662.371	283.817	0.863968	586.972	298.382	0.935635	586.115	312.091	0.875004	754.278	1081.24	0.0183536	420.989	514.624	0.073709
628	11	gen_q-anger-mal.chit-vik	53	general_question-anger	615.32	465.829	0.752174	542.404	298.454	0.774918	547.375	292.653	0.817027	555.661	289.339	0.858247	564.776	287.682	0.837035	575.547	290.996	0.855018	595.434	286.853	0.783913	614.491	284.368	0.772719	631.063	281.053	0.840047	649.292	285.196	0.881166	662.549	292.653	0.834296	588.805	306.74	0.926286	587.148	319.997	0.847373	767.341	1068.23	0.0156547	335.434	565.571	0.0330012
629	11	gen_q-anger-mal.chit-vik	54	general_question-anger	618.249	464.252	0.742761	543.555	303.113	0.808074	548.59	296.399	0.828182	556.983	294.72	0.910925	568.733	293.041	0.817943	577.965	294.72	0.85445	596.428	291.363	0.763448	614.892	288.006	0.798078	631.678	285.488	0.841139	650.981	288.845	0.896037	665.248	294.72	0.843768	590.554	312.345	0.872595	589.714	324.934	0.832049	772.442	1070.43	0.0167387	303.005	585.922	0.123606
630	11	gen_q-anger-mal.chit-vik	55	general_question-anger	620.442	461.162	0.746554	544.528	305.802	0.753163	549.824	297.858	0.812704	560.417	294.327	0.864617	571.009	292.561	0.921068	582.485	293.444	0.894907	600.139	292.561	0.802875	619.559	286.382	0.87449	635.448	284.617	0.845268	654.868	286.382	0.909088	668.992	293.444	0.855641	593.078	311.098	0.856899	592.195	324.339	0.879904	787.765	1075.5	0.0167174	317.823	591.456	0.0444551
631	11	gen_q-anger-mal.chit-vik	56	general_question-anger	621.738	456.273	0.779753	547.185	305.372	0.777636	552.574	297.288	0.819105	564.251	291.899	0.866463	574.132	290.102	0.871899	586.707	291	0.936505	605.57	290.102	0.762868	623.534	284.713	0.881303	641.498	283.815	0.869219	659.463	284.713	0.928743	673.835	291.899	0.868419	599.282	309.863	0.835811	597.486	321.54	0.811282	876.022	989.822	0.0206421	320.264	520.138	0.278025
632	11	gen_q-anger-mal.chit-vik	57	general_question-anger	619.201	455.655	0.82665	547.967	305.975	0.74102	553.377	296.958	0.89185	564.198	290.646	0.851165	575.018	289.745	0.885124	589.445	290.646	0.939904	610.184	289.745	0.8293	626.414	283.433	0.861922	646.251	282.531	0.915166	661.58	283.433	0.905822	676.908	290.646	0.859913	602.97	309.582	0.885653	602.068	320.402	0.882517	883.708	995.471	0.0158689	339.773	479.713	0.228962
633	11	gen_q-anger-mal.chit-vik	58	general_question-anger	626.37	461.113	0.77681	547.784	310.121	0.781372	553.965	299.525	0.856087	562.794	293.344	0.869087	576.039	292.461	0.906271	589.284	293.344	0.911621	611.359	291.578	0.807859	629.019	286.28	0.827621	646.679	285.397	0.939185	664.339	286.28	0.864391	677.584	294.227	0.818367	603.412	311.887	0.871443	603.412	323.366	0.855272	778.967	1063.54	0.0149601	363.444	445.902	0.33316
634	11	gen_q-anger-mal.chit-vik	59	general_question-anger	629.049	464.094	0.760158	545.649	314.151	0.82164	550.972	304.392	0.78694	561.619	299.068	0.907344	574.928	298.181	0.898949	589.123	299.068	0.933726	610.417	297.294	0.781052	626.387	291.97	0.858528	645.906	290.196	0.874641	661.877	291.97	0.854745	677.847	299.068	0.820378	603.319	315.926	0.887067	603.319	329.234	0.909983	794.582	1071.52	0.0157846	398.085	426.997	0.0761426
635	11	gen_q-anger-mal.chit-vik	60	general_question-anger	628.998	468.807	0.747663	542.94	318.846	0.816288	548.053	309.473	0.788895	559.129	304.361	0.917382	572.762	303.509	0.889172	586.395	305.213	0.951705	606.844	301.805	0.795007	625.589	297.544	0.86181	641.779	294.136	0.846722	660.524	295.84	0.892925	675.009	300.953	0.83219	599.176	319.698	0.896366	600.028	334.183	0.923214	783.412	1079.99	0.0169941	554.633	274.619	0.0200069
636	11	gen_q-anger-mal.chit-vik	61	general_question-anger	627.332	470.739	0.703243	547.694	313.901	0.359716	555.821	310.651	0.445756	563.134	309.026	0.628364	575.324	306.588	0.762797	585.888	308.213	0.856006	606.204	304.15	0.744936	623.269	300.087	0.793358	641.147	296.836	0.916845	659.838	297.649	0.894597	673.652	303.337	0.876166	600.516	324.466	0.824312	600.516	339.093	0.840012	771.764	1080	0.0175133	474.93	400.239	0.15621
637	12	gen_q-anger-mal.chit-X	0	general_question-anger	999.106	425.937	0.745758	934.289	277.356	0.847354	943.264	267.385	0.94505	958.221	261.401	0.879961	974.176	262.399	0.893194	989.134	267.385	0.865842	1014.06	268.382	0.92086	1029.02	264.393	0.866203	1040.99	266.387	0.852527	1053.95	269.379	0.872074	1062.93	281.345	0.759685	1000.1	289.323	0.84647	1000.1	298.297	0.817465	0	0	0	0	0	0
638	12	gen_q-anger-mal.chit-X	1	general_question-anger	999.102	426.944	0.745373	935.288	276.383	0.877494	944.262	267.409	0.900472	958.222	263.42	0.879704	972.181	263.42	0.84114	983.149	267.409	0.883087	1016.05	267.409	0.867355	1030.01	263.42	0.8856	1041.98	266.412	0.838567	1053.94	269.403	0.854357	1061.92	281.368	0.755544	999.102	291.339	0.870678	1000.1	299.316	0.839799	0	0	0	0	0	0
639	12	gen_q-anger-mal.chit-X	2	general_question-anger	999.253	426.919	0.730717	934.563	278.916	0.877479	943.385	270.095	0.914504	957.107	263.234	0.910626	968.869	263.234	0.876116	982.591	267.155	0.817835	1015.92	268.135	0.826126	1029.64	263.234	0.951088	1042.38	264.214	0.840842	1053.16	271.075	0.898654	1061	279.897	0.762663	999.253	288.718	0.856121	1000.23	298.519	0.822118	0	0	0	0	0	0
640	12	gen_q-anger-mal.chit-X	3	general_question-anger	999.238	427.117	0.79723	935.336	277.685	0.87254	944.184	268.837	0.942438	957.948	262.938	0.89486	970.728	262.938	0.869194	984.491	267.854	0.856421	1014.97	268.837	0.899421	1028.73	265.888	0.850669	1040.53	266.871	0.836589	1053.31	269.82	0.876382	1061.17	280.634	0.744776	999.238	290.465	0.846285	1000.22	299.313	0.84234	0	0	0	0	0	0
641	12	gen_q-anger-mal.chit-X	4	general_question-anger	998.273	427.904	0.76617	934.554	278.9	0.863926	943.377	270.077	0.922732	958.081	264.196	0.897001	973.766	264.196	0.906728	988.47	270.077	0.864864	1012.98	270.077	0.906632	1027.68	265.176	0.876377	1039.45	266.156	0.832125	1053.17	271.058	0.921365	1061.01	280.861	0.762677	999.253	289.683	0.838825	999.253	299.486	0.8044	0	0	0	0	0	0
642	12	gen_q-anger-mal.chit-X	5	general_question-anger	999.221	427.93	0.741765	934.505	278.888	0.849263	943.33	270.063	0.927981	958.038	264.18	0.89031	972.746	264.18	0.886283	988.435	270.063	0.837751	1012.95	270.063	0.91197	1026.68	265.161	0.85702	1038.44	266.141	0.84233	1052.17	271.044	0.925365	1060.99	280.849	0.776014	998.24	290.655	0.840033	999.221	300.46	0.822089	0	0	0	0	0	0
643	12	gen_q-anger-mal.chit-X	6	general_question-anger	999.083	428.87	0.810904	934.397	280.59	0.82268	943.353	269.643	0.924663	958.281	266.658	0.879372	973.208	266.658	0.882395	987.141	269.643	0.857734	1013.01	269.643	0.850266	1025.95	267.653	0.864553	1039.88	267.653	0.887858	1053.82	272.629	0.837171	1061.78	284.571	0.766139	999.083	291.537	0.865845	999.083	299.498	0.873132	0	0	0	0	0	0
644	12	gen_q-anger-mal.chit-X	7	general_question-anger	998.054	429.839	0.763174	932.358	280.254	0.8306	942.465	269.136	0.865888	956.615	267.115	0.929824	972.786	267.115	0.941987	987.947	269.136	0.838425	1013.21	269.136	0.898357	1027.36	267.115	0.904332	1039.49	267.115	0.914102	1053.64	273.179	0.840067	1061.73	283.286	0.780705	998.054	291.372	0.87427	999.065	300.468	0.864333	0	0	0	0	0	0
645	12	gen_q-anger-mal.chit-X	8	general_question-anger	999.095	430.819	0.789056	933.482	280.704	0.814718	942.429	270.763	0.927692	957.341	267.781	0.882385	970.265	267.781	0.845598	984.183	269.769	0.858135	1014.01	270.763	0.930705	1028.92	268.775	0.865767	1039.85	268.775	0.885564	1053.77	271.757	0.843683	1061.73	282.693	0.738514	999.095	292.634	0.88239	999.095	301.581	0.878516	0	0	0	0	0	0
646	12	gen_q-anger-mal.chit-X	9	general_question-anger	999.039	432.461	0.761711	933.703	281.688	0.827404	942.75	270.631	0.878162	957.827	268.621	0.931245	971.899	268.621	0.889138	985.972	269.626	0.817962	1014.12	269.626	0.921962	1028.19	268.621	0.889267	1039.24	268.621	0.922343	1053.32	273.646	0.819813	1062.36	283.698	0.756536	999.039	292.744	0.904946	999.039	301.791	0.889374	0	0	0	0	0	0
647	12	gen_q-anger-mal.chit-X	10	general_question-anger	999.097	436.803	0.811623	934.474	280.715	0.82693	943.422	270.773	0.898843	958.335	269.779	0.933858	973.248	269.779	0.907013	989.155	270.773	0.848775	1014.01	270.773	0.902483	1027.93	269.779	0.887976	1039.86	269.779	0.904999	1053.78	274.75	0.830976	1061.73	284.692	0.754995	999.097	293.64	0.897126	1000.09	302.587	0.874863	0	0	0	0	0	0
648	12	gen_q-anger-mal.chit-X	11	general_question-anger	1001.14	437.342	0.702434	933.885	282.749	0.821726	943.924	272.71	0.857395	957.978	270.703	0.930701	973.035	269.699	0.911135	988.093	271.706	0.850793	1014.19	271.706	0.903754	1028.25	269.699	0.882345	1039.29	270.703	0.886048	1053.34	273.714	0.841985	1062.38	283.753	0.733845	999.136	294.795	0.86979	1000.14	303.83	0.866743	0	0	0	0	0	0
649	12	gen_q-anger-mal.chit-X	12	general_question-anger	1002.14	439.289	0.761157	935.983	283.268	0.822937	944.87	274.38	0.897061	959.682	272.406	0.924	974.494	271.418	0.874552	989.306	273.393	0.805758	1014.98	273.393	0.881902	1026.83	271.418	0.853948	1039.67	271.418	0.903714	1053.49	274.38	0.8329	1062.38	284.255	0.743987	1000.17	296.105	0.907496	1000.17	304.992	0.888264	1058	1089.9	0.0336155	795.219	1078.04	0.0555303
650	12	gen_q-anger-mal.chit-X	13	general_question-anger	1006.08	443.579	0.744327	936.609	285.059	0.827736	945.416	276.252	0.893987	960.094	274.295	0.923688	974.772	274.295	0.898436	989.449	276.252	0.798715	1014.89	276.252	0.888491	1027.61	274.295	0.873545	1039.35	273.316	0.899465	1054.03	276.252	0.87421	1061.86	287.016	0.775119	1000.21	298.758	0.909917	1001.19	308.543	0.856433	1063.07	1088.81	0.0348256	798.66	1079.62	0.0259381
651	12	gen_q-anger-mal.chit-X	14	general_question-anger	1005.15	448.383	0.786519	936.724	290.031	0.829474	945.521	281.234	0.849741	960.183	276.346	0.924426	972.891	276.346	0.859884	985.598	279.279	0.775032	1014.92	279.279	0.853056	1026.65	276.346	0.870192	1039.36	275.369	0.927615	1053.04	278.301	0.841509	1061.84	288.076	0.768697	1000.26	299.806	0.930511	1000.26	312.513	0.866819	1058.26	1094.04	0.0312	776.006	1053.65	0.0487259
652	12	gen_q-anger-mal.chit-X	15	general_question-anger	1005.13	453.681	0.790956	936.099	294.814	0.782111	947.447	284.412	0.828607	961.632	280.63	0.904335	975.816	280.63	0.866461	990.946	284.412	0.759328	1014.59	283.467	0.821135	1024.99	279.684	0.905315	1039.17	278.738	0.897923	1053.36	280.63	0.909794	1061.87	289.14	0.790343	1001.35	303.325	0.934858	1001.35	317.509	0.938269	0	0	0	773.62	1063.9	0.0708309
653	12	gen_q-anger-mal.chit-X	16	general_question-anger	1005.11	460.303	0.765001	934.113	296.823	0.859059	946.258	288.415	0.822364	959.336	283.744	0.824598	973.349	283.744	0.830324	987.361	288.415	0.761275	1012.58	287.481	0.79829	1024.73	282.81	0.904451	1038.74	281.876	0.918818	1052.75	283.744	0.88489	1061.16	294.954	0.776576	1000.44	308.033	0.859445	1001.37	320.177	0.907747	0	0	0	774.751	1054.74	0.0917663
654	12	gen_q-anger-mal.chit-X	17	general_question-anger	1004.05	464.689	0.780793	934.498	299.278	0.827774	945.776	291.759	0.886511	958.934	288	0.819018	970.212	289.88	0.841556	984.309	291.759	0.841817	1013.44	290.819	0.833852	1024.72	285.18	0.864565	1036.94	284.241	0.903314	1051.04	285.18	0.91638	1059.5	293.639	0.803899	998.407	313.376	0.874496	999.347	324.654	0.886947	1164.23	1082.78	0.0343955	953.856	1192.14	0.0122687
655	12	gen_q-anger-mal.chit-X	18	general_question-anger	1004.93	468.528	0.821529	931.605	302.145	0.842799	943.825	294.624	0.872597	955.105	293.684	0.867598	968.266	293.684	0.910372	982.366	294.624	0.843265	1012.45	293.684	0.868882	1023.73	288.044	0.82305	1035.95	287.104	0.911135	1050.05	288.044	0.864567	1058.51	296.504	0.801167	997.406	316.245	0.92073	998.346	330.345	0.920438	0	0	0	799.193	1035.04	0.0295536
656	12	gen_q-anger-mal.chit-X	19	general_question-anger	1004.94	476.197	0.831743	930.334	308.58	0.787208	940.023	299.86	0.823696	953.587	298.892	0.912627	968.12	298.892	0.908289	982.654	301.798	0.784399	1007.84	298.892	0.869678	1021.41	295.016	0.826531	1032.07	291.14	0.913311	1046.6	292.109	0.9095	1056.29	299.86	0.807887	995.249	321.176	0.85518	998.156	335.709	0.863532	1165.97	1086.01	0.02845	887.065	940.242	0.170445
657	12	gen_q-anger-mal.chit-X	20	general_question-anger	1001.91	481.984	0.782364	929.071	315.221	0.84005	938.655	306.595	0.876202	953.99	304.678	0.83146	968.366	306.595	0.841578	982.742	308.512	0.822696	1005.74	307.554	0.804985	1016.29	300.845	0.933512	1030.66	297.011	0.870041	1045.04	297.011	0.832842	1054.62	304.678	0.817829	993.284	324.805	0.914218	993.284	340.139	0.893153	0	0	0	843.488	853.29	0.0286892
658	12	gen_q-anger-mal.chit-X	21	general_question-anger	1000.03	486.762	0.793135	926.843	319.901	0.775207	936.601	311.119	0.862279	950.262	310.144	0.897877	964.899	310.144	0.841928	978.56	314.047	0.75718	1001.98	310.144	0.804562	1014.66	305.265	0.859384	1029.3	301.361	0.948156	1044.91	302.337	0.907247	1053.7	312.095	0.795063	991.245	332.587	0.92529	991.245	347.224	0.922365	0	0	0	689.97	839.687	0.054436
659	12	gen_q-anger-mal.chit-X	22	general_question-anger	999.028	492.084	0.826215	923.385	329.161	0.779465	935.022	320.433	0.841701	948.599	316.554	0.829811	962.176	317.523	0.787242	975.753	321.403	0.788691	999.028	318.493	0.778255	1013.57	313.644	0.914256	1028.12	306.856	0.915039	1043.64	307.826	0.851093	1052.37	318.493	0.786118	989.33	337.889	0.952906	990.3	353.405	0.937205	0	0	0	873.746	570.79	0.128887
660	12	gen_q-anger-mal.chit-X	23	general_question-anger	999.908	498.718	0.804186	920.604	337.209	0.795246	931.242	328.505	0.839789	943.815	325.603	0.814408	958.321	327.538	0.833378	973.795	328.505	0.834881	997.006	326.57	0.804571	1011.51	320.768	0.899144	1025.05	313.998	0.873828	1039.56	313.998	0.851277	1051.17	321.735	0.810015	988.302	343.979	0.943592	989.269	359.453	0.957209	0	0	0	808.547	627.827	0.179157
661	12	gen_q-anger-mal.chit-X	24	general_question-anger	999.376	504.776	0.766738	919.75	344.609	0.747864	928.903	335.456	0.828681	942.631	332.711	0.896958	957.275	334.541	0.832399	971.919	338.202	0.769074	994.8	332.711	0.808492	1009.44	326.304	0.872523	1023.17	322.643	0.85095	1038.73	323.558	0.866795	1047.88	331.795	0.765523	985.648	353.761	0.844407	987.478	368.405	0.963831	0	0	0	798.36	597.96	0.0221371
662	12	gen_q-anger-mal.chit-X	25	general_question-anger	996.516	510.226	0.822605	918.642	352.687	0.583791	927.593	344.631	0.727615	939.23	340.155	0.857017	952.656	341.05	0.82709	966.083	345.526	0.830031	993.831	341.05	0.768716	1007.26	333.89	0.805489	1018.89	330.309	0.853988	1033.22	328.519	0.806763	1045.75	332.994	0.752674	981.3	358.953	0.866012	984.88	374.169	0.866595	0	0	0	798.17	557.463	0.300539
663	12	gen_q-anger-mal.chit-X	26	general_question-anger	993.695	517.654	0.799881	915.144	355.007	0.517945	925.31	348.538	0.703795	939.172	348.538	0.876723	953.958	349.462	0.830354	967.819	353.159	0.773231	989.999	348.538	0.782089	1002.01	341.145	0.85626	1015.87	333.752	0.877549	1030.66	332.828	0.886815	1043.6	340.221	0.807547	978.909	364.248	0.867534	983.53	380.883	0.844866	0	0	0	813.936	524.625	0.489952
664	12	gen_q-anger-mal.chit-X	27	general_question-anger	993.689	522.069	0.786408	913.612	365.598	0.488185	923.737	358.234	0.618524	934.782	355.473	0.803682	948.588	357.314	0.837951	963.315	359.155	0.837832	986.325	356.394	0.797843	1000.13	348.11	0.828879	1014.86	341.667	0.836882	1029.59	337.065	0.878761	1042.47	344.428	0.738877	978.042	373.882	0.948952	979.883	388.608	0.885447	0	0	0	824.995	510.429	0.517452
665	12	gen_q-anger-mal.chit-X	28	general_question-anger	994.653	527.715	0.809561	914.398	370.851	0.440414	924.43	368.115	0.443873	936.286	365.379	0.656763	948.142	363.555	0.747939	958.173	367.203	0.801924	987.357	360.819	0.811245	1001.04	353.523	0.879378	1014.72	347.139	0.864102	1027.49	345.315	0.824632	1038.43	349.875	0.719235	976.413	377.235	0.896342	979.149	393.651	0.883213	0	0	0	833.395	504.973	0.614448
666	12	gen_q-anger-mal.chit-X	29	general_question-anger	991.62	531.327	0.786083	913.629	379.777	0.495459	919.833	370.914	0.544749	929.582	366.483	0.62528	941.99	365.597	0.62801	952.625	367.369	0.576527	989.847	365.597	0.68251	1001.37	359.393	0.763658	1012.89	353.189	0.864026	1027.07	350.531	0.850894	1038.59	355.848	0.723076	973.895	382.436	0.852595	976.554	400.161	0.829487	0	0	0	837.553	501.723	0.640713
667	12	gen_q-anger-mal.chit-X	30	general_question-anger	985.286	535.64	0.763709	908.356	379.188	0.435896	917	369.68	0.485585	929.101	368.815	0.635658	942.931	369.68	0.731533	955.897	372.273	0.67791	983.557	368.815	0.769059	998.251	361.9	0.831658	1012.08	354.985	0.882856	1026.78	353.257	0.81408	1038.88	360.172	0.735675	971.456	387.832	0.822506	975.778	404.255	0.917148	1161.33	1079.28	0.058039	835.628	501.103	0.671145
668	12	gen_q-anger-mal.chit-X	31	general_question-anger	980.806	534.563	0.74034	905.233	378.205	0.672588	913.92	370.387	0.668128	926.949	370.387	0.848009	939.979	371.256	0.825589	953.878	376.468	0.757117	981.675	370.387	0.796589	995.573	363.438	0.854589	1009.47	356.489	0.865692	1023.37	353.883	0.839664	1036.4	358.226	0.723262	969.514	389.498	0.854948	973.857	405.134	0.867437	0	0	0	835.077	503.352	0.614846
669	12	gen_q-anger-mal.chit-X	32	general_question-anger	976.254	529.701	0.75106	904.475	389.604	0.571814	912.259	380.956	0.449226	924.366	375.767	0.605874	935.608	370.578	0.770377	945.986	371.443	0.767269	980.578	367.984	0.728839	994.414	361.93	0.813797	1008.25	355.877	0.864347	1022.09	350.688	0.858907	1035.06	357.606	0.75567	968.47	384.415	0.872792	971.93	402.576	0.812972	1155.44	1078.34	0.064387	836.724	508.977	0.576129
670	12	gen_q-anger-mal.chit-X	33	general_question-anger	979.694	528.703	0.785442	908.178	382.182	0.5151	916.899	376.077	0.575449	925.621	374.333	0.732869	938.703	370.845	0.795116	950.913	372.589	0.75292	976.205	367.356	0.750107	991.032	360.379	0.79449	1004.99	353.402	0.820811	1021.56	349.041	0.853207	1032.9	355.146	0.757556	966.612	386.543	0.914632	967.484	403.114	0.923615	1154.72	1069.77	0.0759695	843.076	511.101	0.610344
671	12	gen_q-anger-mal.chit-X	34	general_question-anger	980.098	527.137	0.734159	905.276	380.933	0.437798	913.876	377.493	0.448346	923.336	373.193	0.637686	935.377	368.893	0.791924	947.417	369.753	0.754302	976.658	365.453	0.729954	990.418	358.573	0.81999	1003.32	351.693	0.835308	1017.94	348.252	0.903918	1030.84	355.133	0.829538	963.757	382.653	0.872586	967.198	402.434	0.854872	1027.86	1075.46	0.0230108	848.637	519.483	0.514064
672	12	gen_q-anger-mal.chit-X	35	general_question-anger	978.778	527.581	0.756214	905.062	375.864	0.402994	913.634	370.721	0.479442	925.634	368.15	0.701214	938.491	367.292	0.749902	952.206	368.15	0.712669	973.635	362.149	0.811142	988.207	355.292	0.86764	1001.92	349.292	0.873136	1016.49	347.578	0.88107	1029.35	354.435	0.831097	965.921	382.721	0.873561	966.778	402.436	0.882757	1124.95	1034.65	0.247746	855.616	520.891	0.162049
673	12	gen_q-anger-mal.chit-X	36	general_question-anger	977.804	527.226	0.770256	903.809	367.19	0.663736	912.413	362.888	0.731029	924.459	363.748	0.806269	937.365	367.19	0.729421	948.55	368.911	0.727037	973.502	362.027	0.826738	987.269	355.144	0.903032	1001.04	349.121	0.916725	1014.8	347.4	0.846824	1028.57	350.842	0.792287	963.177	383.538	0.828467	965.759	401.606	0.803987	1008.29	1022.78	0.106766	849.581	551.077	0.108378
674	12	gen_q-anger-mal.chit-X	37	general_question-anger	973.453	526.634	0.733554	897.562	365.576	0.732042	906.837	361.36	0.749933	919.486	362.203	0.820717	932.978	363.047	0.805249	946.469	366.42	0.716572	974.296	362.203	0.780782	987.788	355.457	0.811457	1000.44	348.712	0.885967	1016.46	345.339	0.774228	1028.26	350.398	0.726466	962.491	383.284	0.819742	965.021	401.835	0.814189	1035.38	935.231	0.135131	857.762	578.929	0.235939
675	12	gen_q-anger-mal.chit-X	38	general_question-anger	971.714	528.401	0.777026	894.1	364.644	0.703739	904.335	359.527	0.823466	917.981	360.38	0.843908	931.628	364.644	0.796904	945.274	366.35	0.759927	975.978	359.527	0.781672	987.066	352.704	0.852208	999.859	346.734	0.861865	1014.36	345.028	0.87352	1027.15	350.145	0.797742	962.332	382.555	0.763041	964.891	400.466	0.902294	1213.12	912.763	0.110818	864.684	572.761	0.15874
676	12	gen_q-anger-mal.chit-X	39	general_question-anger	965.721	525.959	0.69968	894.532	363.241	0.608953	903.007	359.851	0.78918	916.567	359.851	0.821553	930.127	360.698	0.757409	942.839	364.936	0.72801	972.501	359.003	0.779707	986.061	352.223	0.847846	999.621	346.291	0.902416	1014.03	345.444	0.835014	1026.74	351.376	0.792582	959.789	380.191	0.84133	962.331	399.683	0.849698	1169.54	821.544	0.153359	945.305	452.399	0.0200147
677	12	gen_q-anger-mal.chit-X	40	general_question-anger	983.13	518.53	0.750583	890.976	364.94	0.693183	903.429	359.129	0.760874	915.052	359.959	0.762205	926.675	361.62	0.730088	938.298	365.771	0.683848	971.507	359.129	0.732815	984.79	353.317	0.777353	998.074	347.506	0.83656	1012.19	345.846	0.796721	1025.47	351.657	0.736782	957.393	378.224	0.52028	964.035	398.979	0.548432	1179.47	784.438	0.0509108	921.787	592.895	0.284218
678	12	gen_q-anger-mal.chit-X	41	general_question-anger	898.93	436.405	0.0201141	891.411	365.395	0.776898	903.107	359.547	0.795583	915.638	362.054	0.756619	927.334	364.56	0.7748	939.029	367.066	0.648437	970.775	360.383	0.718058	984.977	354.535	0.780467	998.344	349.523	0.839194	1013.38	346.181	0.811765	1025.91	352.029	0.768657	958.244	385.445	0.69131	963.256	405.495	0.313916	1167.41	733.046	0.14072	922.901	622.403	0.647593
679	12	gen_q-anger-mal.chit-X	42	general_question-anger	955.123	462.42	0.0418347	893.48	368.688	0.759286	906.146	362.777	0.788412	918.813	363.622	0.782103	931.479	366.999	0.781158	944.146	367.844	0.691291	975.39	361.088	0.735013	988.056	354.333	0.835288	1001.57	349.266	0.844818	1015.08	347.577	0.892241	1027.74	353.488	0.828257	961.034	382.199	0.693219	955.123	399.088	0.308894	1181.98	630.155	0.0432432	919.809	618.133	0.541763
680	12	gen_q-anger-mal.chit-X	43	general_question-anger	976.714	535.591	0.661343	899.689	368.703	0.685232	909.103	364.424	0.779237	922.796	365.28	0.841669	936.49	366.136	0.84191	950.183	369.559	0.771853	981.849	362.712	0.702632	992.975	357.577	0.756695	1004.96	351.587	0.878819	1018.65	349.875	0.802876	1031.49	353.298	0.76156	969.867	385.82	0.784289	975.002	401.225	0.7241	1137.51	712.379	0.0547471	905.779	567	0.0609816
681	12	gen_q-anger-mal.chit-X	44	general_question-anger	986.877	537.506	0.745402	902.595	369.849	0.760559	915.283	365.318	0.802629	928.877	366.224	0.794234	940.658	367.13	0.820695	954.252	370.756	0.743554	986.877	363.505	0.732789	998.658	358.068	0.785986	1010.44	352.63	0.909707	1024.94	350.818	0.863888	1038.53	352.63	0.813711	974.189	386.162	0.844487	975.096	402.474	0.85837	1128.19	726.291	0.060897	880.381	556.205	0.0461201
682	12	gen_q-anger-mal.chit-X	45	general_question-anger	991.719	538.461	0.837572	911.933	369.138	0.766388	921.685	363.819	0.802079	934.983	365.592	0.852133	949.167	367.365	0.886672	963.351	369.138	0.751541	992.606	364.705	0.759726	1005.9	359.386	0.868157	1019.2	353.181	0.873732	1033.38	351.408	0.828693	1044.02	354.067	0.797118	979.308	387.754	0.803811	982.854	404.598	0.821717	1099.68	697.652	0.350991	868.746	635.362	0.47598
683	12	gen_q-anger-mal.chit-X	46	general_question-anger	994.645	537.802	0.749075	914.605	370.446	0.84468	927.339	364.079	0.810133	939.163	364.989	0.814113	951.896	365.898	0.8274	965.539	370.446	0.746285	996.464	364.989	0.795646	1009.2	357.713	0.912503	1022.84	352.255	0.902755	1037.39	351.346	0.927007	1050.13	356.803	0.771747	984.64	386.818	0.818906	986.459	404.099	0.842995	1086.81	683.309	0.517264	868.618	629.015	0.671501
684	12	gen_q-anger-mal.chit-X	47	general_question-anger	993.763	533.09	0.7412	914.042	369.065	0.823882	927.787	363.566	0.863099	940.616	363.566	0.849424	952.528	365.399	0.821215	966.273	370.897	0.753756	997.429	364.483	0.817892	1009.34	357.152	0.914646	1023.09	351.654	0.866723	1037.75	349.821	0.902739	1048.74	356.236	0.798063	985.516	386.475	0.853198	986.433	405.718	0.860538	1081.5	672.347	0.448412	873.455	624.752	0.22225
685	12	gen_q-anger-mal.chit-X	48	general_question-anger	990.061	530.442	0.725396	913.129	366.737	0.792313	922.074	359.581	0.834967	936.387	361.37	0.847136	950.7	364.948	0.827688	965.013	366.737	0.779454	997.217	363.159	0.717044	1007.95	356.897	0.803154	1021.37	351.53	0.914996	1035.68	350.635	0.858514	1046.42	354.213	0.773036	982.01	387.312	0.774684	985.588	402.519	0.87486	1108.37	703.996	0.0600173	899.298	623.428	0.0377
686	12	gen_q-anger-mal.chit-X	49	general_question-anger	984.435	524.122	0.747846	908.575	364.274	0.789863	919.412	357.953	0.829191	932.959	360.662	0.844066	946.505	363.371	0.842058	960.052	364.274	0.73498	992.563	360.662	0.752153	1005.21	355.243	0.865318	1017.85	349.825	0.861104	1029.59	348.922	0.843843	1042.23	351.631	0.820463	978.114	385.046	0.830842	980.823	401.301	0.833806	1109.82	670.141	0.0218149	915.828	599.851	0.117116
687	12	gen_q-anger-mal.chit-X	50	general_question-anger	997.966	512.326	0.720337	906.613	361.594	0.774288	916.662	357.94	0.814451	930.365	358.853	0.850819	943.154	359.767	0.799633	955.03	362.507	0.668125	988.83	357.94	0.769512	1001.62	351.545	0.818885	1012.58	346.064	0.863401	1027.2	345.15	0.895882	1039.99	351.545	0.843898	974.214	381.691	0.86164	976.041	398.135	0.82254	1111.64	663.355	0.092539	924.748	624.921	0.508294
688	12	gen_q-anger-mal.chit-X	51	general_question-anger	972.681	516.102	0.577529	902.934	361.601	0.865788	916.177	354.538	0.857586	930.303	355.421	0.875185	944.429	357.186	0.819868	959.438	360.718	0.788921	984.158	355.421	0.764679	998.284	349.24	0.779004	1010.64	346.592	0.83981	1025.65	342.178	0.833689	1038.01	348.358	0.850038	974.446	380.141	0.820391	977.095	396.915	0.843277	1119.98	666.352	0.531549	928.66	636.572	0.648118
689	12	gen_q-anger-mal.chit-X	52	general_question-anger	968.355	517.216	0.634549	904.17	359.83	0.853866	916.479	353.675	0.852633	929.668	353.675	0.83588	941.098	356.313	0.766267	954.287	359.83	0.711214	988.578	352.796	0.827188	1001.77	346.641	0.868032	1014.08	344.004	0.828406	1028.14	341.366	0.815296	1037.82	346.641	0.840295	974.51	380.932	0.789076	976.268	396.759	0.758313	1120	668.82	0.572527	928.585	640.044	0.704515
690	12	gen_q-anger-mal.chit-X	53	general_question-anger	1003.26	513.959	0.714654	908.904	358.499	0.790755	917.891	351.31	0.852888	932.268	353.108	0.855509	944.849	356.702	0.792715	956.531	357.601	0.750695	989.779	351.31	0.825972	1004.16	346.817	0.81048	1015.84	343.223	0.864231	1028.42	342.324	0.821492	1041	345.02	0.821975	977.199	378.269	0.791437	980.793	393.545	0.844807	1106.51	635.52	0.0963308	920.718	634.562	0.529069
691	12	gen_q-anger-mal.chit-X	54	general_question-anger	993.543	517.187	0.727308	912.358	357.524	0.838277	924.085	351.21	0.811588	937.616	352.112	0.833575	951.146	353.916	0.79877	966.481	357.524	0.76562	992.641	352.112	0.84965	1006.17	344.896	0.912253	1019.7	342.19	0.880862	1034.13	339.483	0.862825	1045.86	344.896	0.82281	982.718	374.663	0.83889	983.62	392.704	0.860242	1092.05	662.689	0.0669454	913.946	630.384	0.331059
692	12	gen_q-anger-mal.chit-X	55	general_question-anger	994.838	515.296	0.724176	914.251	356.9	0.825101	928.145	349.49	0.866129	942.966	350.416	0.884249	956.86	352.269	0.812937	972.607	355.974	0.762001	996.691	350.416	0.822645	1010.59	345.785	0.853187	1024.48	342.08	0.941789	1039.3	340.227	0.878681	1052.27	344.859	0.800903	986.502	376.352	0.785622	987.428	393.952	0.902004	1078.37	600.149	0.150446	900.14	651.718	0.21987
693	12	gen_q-anger-mal.chit-X	56	general_question-anger	995.705	517.396	0.810047	919.365	356.633	0.815593	931.041	349.448	0.900197	945.411	350.346	0.905336	960.679	351.244	0.841293	978.641	353.04	0.759371	1001.99	351.244	0.782015	1015.46	348.55	0.838222	1027.14	342.263	0.878422	1040.61	340.467	0.818843	1053.18	343.161	0.868096	989.418	375.493	0.788008	992.113	393.456	0.844496	1068.2	636.581	0.158438	890.688	633.948	0.357866
694	12	gen_q-anger-mal.chit-X	57	general_question-anger	995.882	519.112	0.776517	922.933	355.421	0.779279	933.608	350.083	0.8625	947.842	350.083	0.882243	962.966	351.862	0.840436	978.089	353.642	0.755029	1005.67	350.973	0.807521	1019.01	346.525	0.855717	1032.36	342.966	0.90258	1045.7	342.077	0.850854	1055.49	344.745	0.823958	992.323	375.882	0.769923	995.882	393.675	0.887746	1056.2	646.372	0.520401	873.042	646.121	0.522002
695	12	gen_q-anger-mal.chit-X	58	general_question-anger	992.398	514.988	0.719619	924.938	355.781	0.823463	933.932	350.385	0.823512	947.424	350.385	0.884926	961.816	352.183	0.859895	976.207	354.882	0.763855	1005.89	351.284	0.823252	1019.38	346.787	0.841701	1032.87	343.189	0.890764	1045.47	342.289	0.829277	1056.26	344.088	0.812242	991.498	376.469	0.771464	995.996	394.459	0.908042	1054.07	655.363	0.679942	873.607	640.026	0.620336
696	12	gen_q-anger-mal.chit-X	59	general_question-anger	999.384	512.548	0.679633	923.962	355.493	0.818517	933.723	349.282	0.841512	947.033	350.169	0.881497	961.23	351.944	0.808596	975.427	354.606	0.746878	1005.6	350.169	0.788549	1018.02	347.508	0.81443	1032.21	343.071	0.92344	1045.52	342.184	0.915303	1057.95	347.508	0.784743	993.173	377.676	0.762545	995.835	392.761	0.90801	1053.63	657.39	0.688611	873.643	641.133	0.619637
697	12	gen_q-anger-mal.chit-X	60	general_question-anger	997.656	513.773	0.705717	920.25	357.184	0.847435	932.707	350.066	0.884506	946.942	350.956	0.908526	961.177	351.845	0.843102	976.303	354.514	0.749409	1006.55	350.956	0.778175	1019.01	346.507	0.831601	1031.46	342.948	0.888334	1043.92	342.058	0.827639	1054.6	344.728	0.847402	991.428	376.757	0.747884	995.876	393.662	0.890245	1055.32	661.044	0.663374	875.91	642.334	0.572038
698	12	gen_q-anger-mal.chit-X	61	general_question-anger	996.779	515.291	0.680907	920.325	354.191	0.783774	931.247	349.64	0.867435	945.809	350.55	0.903481	960.372	351.46	0.84511	974.935	354.191	0.769449	1004.06	351.46	0.810188	1017.71	347.819	0.857398	1028.64	342.358	0.872055	1041.38	341.448	0.869675	1054.12	344.179	0.833587	989.498	377.855	0.791647	993.138	394.238	0.86339	1054.34	660.618	0.691108	880.975	644.711	0.577562
699	12	gen_q-anger-mal.chit-X	62	general_question-anger	995.751	516.052	0.724751	919.415	356.109	0.806004	930.32	349.748	0.88761	943.951	349.748	0.914082	958.492	350.656	0.906141	973.032	351.565	0.808071	1002.11	350.656	0.832438	1013.93	344.295	0.795482	1025.74	342.477	0.878329	1039.37	340.66	0.82833	1053	344.295	0.820454	988.481	377.919	0.794643	989.39	394.277	0.876846	1053.83	660.548	0.691076	881.118	642.353	0.585056
700	12	gen_q-anger-mal.chit-X	63	general_question-anger	995.667	516.51	0.725173	918.019	355.734	0.807351	928.981	349.34	0.9018	942.684	349.34	0.901338	957.3	352.08	0.834056	971.916	354.821	0.800514	999.321	350.253	0.78312	1011.2	346.599	0.800465	1023.99	341.118	0.923303	1038.6	341.118	0.910442	1052.3	345.686	0.822837	986.532	375.831	0.814508	988.359	392.274	0.899451	1054.98	659.682	0.656314	881.725	642.286	0.648471
701	12	gen_q-anger-mal.chit-X	64	general_question-anger	997.554	512.21	0.673238	917.162	355.124	0.776285	928.251	348.655	0.882295	942.111	349.579	0.911767	956.896	350.503	0.877497	971.68	351.427	0.807986	1001.25	349.579	0.856108	1014.19	344.959	0.786819	1024.35	341.263	0.902354	1039.14	340.339	0.870215	1050.22	343.111	0.763166	986.465	374.528	0.811619	987.389	393.009	0.924565	1053.85	658.71	0.67385	884.145	640.483	0.631102
702	12	gen_q-anger-mal.chit-X	65	general_question-anger	996.477	511.857	0.66832	915.241	354.861	0.773162	927.107	348.472	0.87822	941.711	348.472	0.903648	955.402	349.385	0.850071	970.007	351.21	0.769004	1001.04	349.385	0.852508	1014.73	343.908	0.834125	1025.69	341.17	0.85952	1038.46	339.344	0.834907	1051.24	343.908	0.808862	986.436	375.855	0.824769	988.262	392.285	0.883398	1054.02	658.203	0.682707	881.915	644.494	0.620643
703	12	gen_q-anger-mal.chit-X	66	general_question-anger	996.547	511.181	0.69083	914.384	353.316	0.781511	926.385	347.777	0.868945	941.156	348.7	0.88565	954.081	348.7	0.853222	968.852	349.623	0.762846	1001.16	348.7	0.816006	1015.01	342.237	0.888323	1025.17	337.621	0.826138	1038.09	336.698	0.857342	1051.02	342.237	0.861692	986.392	372.703	0.862969	988.239	391.166	0.831131	1055.17	662.574	0.693062	881.889	646.791	0.654191
704	12	gen_q-anger-mal.chit-X	67	general_question-anger	993.778	511.163	0.795259	918.044	352.306	0.803783	927.28	346.765	0.826174	941.134	347.689	0.883273	954.988	348.612	0.859011	967.918	349.536	0.767039	1001.17	347.689	0.788937	1014.1	341.223	0.879571	1024.26	336.606	0.846264	1038.11	334.758	0.892784	1051.04	341.223	0.875369	986.39	371.702	0.87732	987.313	388.326	0.856184	1058.12	666.416	0.633685	881.898	648.094	0.62448
705	12	gen_q-anger-mal.chit-X	68	general_question-anger	991.891	512.655	0.704513	915.607	349.318	0.816745	928.171	343.035	0.860098	942.531	344.83	0.856211	956.89	348.42	0.868202	971.25	348.42	0.824656	1000.87	346.625	0.798982	1014.33	341.241	0.884331	1024.2	334.958	0.880517	1037.66	334.958	0.902161	1050.23	340.343	0.885558	986.506	370.857	0.893735	987.404	387.011	0.85289	1061.17	675.334	0.673351	879.375	662.001	0.594193
706	12	gen_q-anger-mal.chit-X	69	general_question-anger	990.163	509.47	0.676969	917.609	345.994	0.782699	928.63	339.565	0.861162	942.406	340.484	0.840299	954.345	344.157	0.81386	968.121	345.994	0.796614	1001.18	340.484	0.769725	1011.29	336.81	0.851733	1025.06	332.218	0.918332	1038.84	331.3	0.912597	1049.86	337.729	0.840483	986.489	368.036	0.867966	987.408	383.649	0.908622	1060.57	685.634	0.609968	875.096	677.166	0.569143
707	12	gen_q-anger-mal.chit-X	70	general_question-anger	991.122	506.524	0.714495	916.591	343.828	0.782672	928.407	337.465	0.843906	942.04	337.465	0.852971	954.765	338.374	0.843809	968.399	339.283	0.761933	1001.12	336.556	0.815982	1013.84	332.012	0.855704	1023.84	330.194	0.880403	1038.39	329.285	0.855137	1049.29	332.921	0.801627	985.668	364.733	0.800225	986.577	381.093	0.878327	1068.7	710.363	0.579842	871.428	692.508	0.630544
708	12	gen_q-anger-mal.chit-X	71	general_question-anger	990.09	503.522	0.786197	918.337	337.307	0.789271	927.419	330.949	0.854253	939.227	330.041	0.82419	950.126	332.766	0.819457	962.842	335.491	0.794502	1001.9	330.041	0.789255	1014.61	327.316	0.883505	1025.51	323.683	0.823507	1037.32	322.775	0.845629	1050.04	329.133	0.838506	985.549	358.198	0.892605	986.457	373.638	0.885552	1057.12	709.734	0.44538	867.06	710.253	0.625283
709	12	gen_q-anger-mal.chit-X	72	general_question-anger	992.959	498.293	0.831039	918.51	332.643	0.814079	927.816	326.129	0.907548	941.775	326.129	0.917136	953.873	326.129	0.835705	966.902	328.92	0.741761	1001.33	326.129	0.853495	1012.5	321.475	0.799444	1024.6	318.684	0.927196	1038.56	318.684	0.90795	1047.87	325.198	0.844354	986.445	354.047	0.856902	986.445	369.868	0.94349	1049.7	732.272	0.278344	868.096	729.504	0.582742
710	12	gen_q-anger-mal.chit-X	73	general_question-anger	993.074	494.631	0.86925	918.012	327.186	0.833419	926.673	320.45	0.818847	940.146	319.488	0.906344	954.58	320.45	0.810557	967.091	324.299	0.744105	999.81	318.525	0.803431	1011.36	316.601	0.845066	1025.79	313.714	0.861177	1040.23	315.638	0.831552	1048.89	320.45	0.787372	986.337	348.357	0.891101	986.337	363.755	0.946665	1064.85	793.737	0.121248	861.545	767.575	0.165774
711	12	gen_q-anger-mal.chit-X	74	general_question-anger	994.036	489.826	0.844864	917.073	326.156	0.863527	927.789	317.388	0.801	940.454	314.465	0.843586	956.042	316.414	0.857117	970.655	318.362	0.858739	1001.83	314.465	0.797793	1012.55	310.569	0.865804	1026.19	309.594	0.896452	1040.8	310.569	0.902855	1049.57	318.362	0.834247	986.243	342.718	0.908577	987.217	358.305	0.937319	1058.94	820.133	0.172606	855.329	801.208	0.110692
712	12	gen_q-anger-mal.chit-X	75	general_question-anger	992.032	485.828	0.783663	918.936	317.219	0.829563	930.631	309.422	0.83624	942.326	308.447	0.888796	956.946	308.447	0.892591	971.565	310.397	0.773624	1001.78	308.447	0.81294	1012.5	306.498	0.848109	1027.12	302.6	0.877271	1040.76	306.498	0.858213	1050.51	313.32	0.822953	987.159	335.737	0.852203	987.159	351.331	0.885764	1102.26	1010.8	0.0241049	855.731	859.03	0.0359524
713	12	gen_q-anger-mal.chit-X	76	general_question-anger	992.058	480.73	0.788857	921.22	312.49	0.793345	932.042	304.619	0.844187	941.881	303.635	0.870744	955.655	303.635	0.890081	968.445	304.619	0.750597	1003.86	302.652	0.848427	1017.64	299.7	0.81005	1028.46	297.732	0.850943	1042.23	301.668	0.868286	1051.09	308.555	0.789377	987.138	331.184	0.850897	988.122	344.958	0.887234	1040.93	862.297	0.130689	1036.27	876.187	0.0364587
714	12	gen_q-anger-mal.chit-X	77	general_question-anger	994.106	474.74	0.824712	923.539	306.769	0.885207	932.484	299.812	0.922091	946.399	298.818	0.885214	957.332	298.818	0.872986	971.246	299.812	0.825154	1004.05	299.812	0.868814	1017.96	295.836	0.816571	1028.89	292.854	0.86976	1042.81	296.83	0.876059	1051.75	304.781	0.822396	988.143	323.665	0.908902	989.137	339.568	0.902516	935.129	1021.19	0.0682214	951.518	1030.06	0.291724
715	12	gen_q-anger-mal.chit-X	78	general_question-anger	995.139	471.694	0.808147	925.349	302.626	0.825763	934.196	293.78	0.863984	948.94	291.814	0.91756	961.719	291.814	0.843212	975.48	294.763	0.761967	1004.97	294.763	0.842282	1019.71	290.831	0.921972	1031.51	290.831	0.864463	1044.29	291.814	0.940513	1053.13	299.678	0.809665	989.241	320.32	0.832241	990.224	335.064	0.85652	954.99	1037.36	0.023312	889.593	955.695	0.0795157
716	12	gen_q-anger-mal.chit-X	79	general_question-anger	996.114	463.413	0.787591	927.394	297.905	0.89216	936.105	290.162	0.931582	950.623	289.194	0.879184	964.174	289.194	0.828986	976.756	290.162	0.801467	1005.79	290.162	0.845248	1020.31	285.323	0.863362	1032.89	284.355	0.835502	1044.51	290.162	0.90233	1054.19	297.905	0.807247	991.274	314.359	0.876928	991.274	328.878	0.887764	936.181	1063.85	0.0256641	814.26	1031.41	0.184837
717	12	gen_q-anger-mal.chit-X	80	general_question-anger	994.348	459.099	0.805297	929.629	293.495	0.842618	939.147	284.93	0.909744	954.375	283.978	0.932083	967.699	283.978	0.853516	982.927	285.881	0.787023	1008.62	285.881	0.856426	1022.9	283.978	0.892381	1034.32	282.074	0.835155	1046.69	284.93	0.93641	1055.26	292.544	0.839454	993.396	308.723	0.881585	993.396	322.999	0.895893	988.534	1194.07	0.0153437	809.902	1049.3	0.147885
718	12	gen_q-anger-mal.chit-X	81	general_question-anger	995.247	453.421	0.801692	931.679	293.034	0.834463	940.481	284.232	0.88466	954.172	278.364	0.880409	967.864	279.342	0.841718	980.577	284.232	0.82631	1010.89	284.232	0.845479	1024.59	278.364	0.891701	1037.3	278.364	0.862475	1050.01	284.232	0.891251	1058.81	293.034	0.84196	996.225	306.725	0.852421	995.247	318.461	0.896666	1056.84	1102.71	0.0440927	802.514	1050.36	0.105396
719	12	gen_q-anger-mal.chit-X	82	general_question-anger	997.345	449.66	0.793227	934.236	287.106	0.7943	943.798	277.545	0.898104	959.097	276.588	0.905886	973.44	276.588	0.89003	987.783	281.369	0.786555	1011.69	279.457	0.827281	1026.03	276.588	0.896321	1039.42	276.588	0.865532	1051.85	278.501	0.85893	1062.37	290.931	0.748772	998.302	301.449	0.932271	997.345	314.836	0.939956	1061.46	1098.71	0.056275	811.387	1090.75	0.030282
720	12	gen_q-anger-mal.chit-X	83	general_question-anger	997.307	445.431	0.80584	935.722	285.115	0.846813	945.498	275.34	0.861009	959.183	273.385	0.914354	974.824	274.362	0.914587	989.487	278.272	0.86197	1014.9	277.295	0.829784	1028.59	274.362	0.968703	1043.25	273.385	0.898159	1054	277.295	0.81882	1064.76	288.048	0.73251	1000.24	297.823	0.874785	999.262	310.531	0.848815	1058.64	1096.37	0.0685591	808.493	1079.41	0.0648196
721	12	gen_q-anger-mal.chit-X	84	general_question-anger	998.355	439.725	0.800143	937.487	284.172	0.875247	948.115	275.476	0.811145	961.641	270.645	0.862368	977.1	271.611	0.856761	991.592	276.442	0.889282	1014.78	277.408	0.885422	1029.27	272.577	0.895083	1044.73	272.577	0.878139	1055.36	277.408	0.89025	1065.02	288.036	0.756844	1003.19	297.698	0.849268	1001.25	308.326	0.870545	1062.51	1101.28	0.0541103	811.422	1080.63	0.0602693
722	12	gen_q-anger-mal.chit-X	85	general_question-anger	1000.42	435.551	0.760553	939.779	281.54	0.85532	948.442	272.877	0.908791	963.843	268.064	0.857945	979.244	269.026	0.865255	994.645	273.839	0.905808	1017.75	273.839	0.899443	1032.19	270.952	0.91609	1047.59	270.952	0.877507	1058.17	273.839	0.862925	1067.8	286.353	0.746592	1005.23	294.053	0.835788	1003.31	303.679	0.869369	1077.77	1051.11	0.0241542	811.238	1075.66	0.0998369
723	12	gen_q-anger-mal.chit-X	86	general_question-anger	1000.42	433.61	0.752813	940.805	279.77	0.798672	952.343	268.231	0.8483	966.766	266.308	0.859945	981.188	267.27	0.878528	995.611	273.039	0.847295	1021.57	274	0.850643	1033.11	268.231	0.884671	1047.53	270.154	0.883132	1060.99	274.962	0.871898	1069.65	287.462	0.77681	1007.15	291.307	0.837159	1007.15	301.884	0.819506	1070.92	1097.72	0.043741	814.901	1081.52	0.044832
724	12	gen_q-anger-mal.chit-X	87	general_question-anger	1002.36	427.825	0.795169	941.71	275.721	0.809061	954.225	267.057	0.868593	967.702	265.131	0.875498	982.142	266.094	0.892081	995.62	271.87	0.870886	1020.65	272.833	0.825551	1034.13	267.057	0.900633	1048.57	269.945	0.870937	1062.05	274.758	0.814422	1069.75	287.273	0.717611	1007.17	290.161	0.81331	1007.17	299.788	0.792265	1070.16	1097.96	0.0378422	811.32	1085.44	0.0484566
725	12	gen_q-anger-mal.chit-X	88	general_question-anger	1002.32	426.991	0.80482	940.564	278.38	0.836657	952.144	267.765	0.816005	964.689	263.905	0.917161	979.164	264.87	0.919216	994.604	269.695	0.861625	1021.62	271.625	0.826243	1033.2	265.835	0.919353	1047.68	268.73	0.862743	1059.26	273.555	0.802384	1066.98	286.1	0.721709	1006.18	288.995	0.803752	1007.15	297.68	0.774209	1173.06	1079.59	0.0203203	807.326	1077.56	0.0769205
726	12	gen_q-anger-mal.chit-X	89	general_question-anger	1002.3	425.098	0.730131	940.539	279.393	0.871854	949.224	269.744	0.830065	963.698	264.919	0.93839	978.172	264.919	0.961007	993.611	270.709	0.8954	1017.73	271.674	0.901981	1032.21	265.884	0.922357	1045.72	266.849	0.82095	1056.33	272.639	0.873893	1064.05	284.218	0.729871	1003.26	288.078	0.842628	1004.23	295.797	0.801225	1062.78	1101.29	0.0353217	807.328	1079.46	0.0577926
727	12	gen_q-anger-mal.chit-X	90	general_question-anger	1002.27	422.986	0.748562	938.6	279.964	0.874403	947.416	271.148	0.942263	962.11	264.29	0.917069	976.804	264.29	0.921561	990.519	270.168	0.837493	1015.99	270.168	0.887499	1029.7	265.27	0.871149	1042.44	267.229	0.835799	1056.15	273.107	0.847205	1063.99	285.842	0.726233	1002.27	287.801	0.847395	1002.27	295.638	0.830764	0	0	0	807.572	1069.3	0.0859602
728	12	gen_q-anger-mal.chit-X	91	general_question-anger	1002.16	421.973	0.709618	937.542	280.99	0.860703	946.354	272.179	0.936637	961.04	265.326	0.909561	975.725	265.326	0.905895	989.432	271.2	0.814322	1014.89	271.2	0.876446	1027.61	265.326	0.864472	1041.32	267.284	0.842215	1055.03	274.137	0.847708	1062.86	285.886	0.702381	1000.2	288.823	0.846209	1001.18	295.676	0.826511	1054.95	1165.13	0.00768801	808.967	1092.57	0.0261067
729	12	gen_q-anger-mal.chit-X	92	general_question-anger	1003.14	423.024	0.676618	936.592	284.051	0.805772	945.4	273.286	0.920449	958.123	269.371	0.825117	970.846	268.392	0.856949	985.526	272.307	0.921656	1011.95	272.307	0.86191	1024.67	266.435	0.920038	1039.35	266.435	0.871701	1051.1	273.286	0.825518	1058.93	283.073	0.669183	1000.21	288.945	0.817503	1000.21	296.774	0.817063	1065.44	1102.79	0.0100037	810.569	1097.49	0.0183736
730	12	gen_q-anger-mal.chit-X	93	general_question-anger	1003.15	423.977	0.673511	934.665	287.983	0.797625	944.449	275.264	0.893942	955.211	270.372	0.839282	969.887	269.393	0.88697	985.541	274.285	0.902503	1011.96	270.372	0.832939	1024.68	267.437	0.948485	1039.35	267.437	0.917405	1050.11	274.285	0.845172	1056.96	284.069	0.701695	999.238	290.918	0.827762	1000.22	298.745	0.837922	1065.32	1114.62	0.0230905	811.337	1099	0.0151179
731	12	gen_q-anger-mal.chit-X	94	general_question-anger	1007.12	423.203	0.681599	934.499	288.754	0.860597	943.332	275.996	0.871015	956.09	272.071	0.876981	969.829	272.071	0.875061	983.568	274.033	0.883028	1012.03	273.052	0.867878	1022.82	267.164	0.923851	1037.54	268.145	0.866226	1048.34	274.033	0.85285	1056.19	282.866	0.700142	998.289	291.698	0.80382	999.271	298.568	0.81846	1066.81	1110.11	0.0198124	809.921	1088.98	0.0262518
732	12	gen_q-anger-mal.chit-X	95	general_question-anger	1006.09	424.068	0.664907	934.623	288.959	0.850768	943.434	276.232	0.878719	955.183	273.295	0.860695	968.889	272.316	0.862238	983.575	274.274	0.901774	1012.95	273.295	0.863769	1023.72	268.399	0.8876	1038.4	269.378	0.860056	1049.17	275.253	0.817172	1056.02	284.064	0.669419	998.261	291.896	0.81425	999.24	298.75	0.837002	1068.3	1095.04	0.0329804	809.283	1096.13	0.0262437
733	12	gen_q-anger-mal.chit-X	96	general_question-anger	1006.08	424.092	0.705564	934.58	289.913	0.853988	942.415	278.16	0.876452	955.148	274.242	0.870129	969.839	274.242	0.855081	983.551	276.201	0.879631	1010.97	274.242	0.865538	1023.71	268.366	0.881417	1037.42	270.325	0.866394	1050.15	276.201	0.795401	1057.01	285.995	0.629136	998.242	292.851	0.818205	998.242	299.707	0.842247	1169.58	1081.74	0.0465451	809.948	1083.76	0.0467534
734	12	gen_q-anger-mal.chit-X	97	general_question-anger	1007.07	423.233	0.657484	933.508	290.816	0.836107	942.336	280.026	0.827179	953.126	275.122	0.913915	968.82	274.141	0.929051	983.532	276.103	0.907232	1010.02	275.122	0.883948	1023.75	269.237	0.9062	1037.48	271.199	0.825315	1047.29	276.103	0.862485	1055.14	284.931	0.687967	998.245	292.778	0.760418	999.226	300.625	0.784771	0	0	0	0	0	0
735	12	gen_q-anger-mal.chit-X	98	general_question-anger	1006.1	423.295	0.610997	934.496	290.873	0.856774	943.324	280.083	0.841821	953.133	275.178	0.914364	968.828	275.178	0.934115	982.56	276.159	0.886253	1011.01	275.178	0.882209	1023.76	270.274	0.912138	1036.51	271.255	0.816589	1047.3	276.159	0.877061	1055.15	284.987	0.722579	997.274	293.816	0.73328	999.236	300.682	0.768707	0	0	0	0	0	0
736	12	gen_q-anger-mal.chit-X	99	general_question-anger	1006.08	425.112	0.626155	934.601	292.928	0.842644	942.434	281.178	0.841358	953.204	276.283	0.893324	967.891	275.304	0.905635	983.558	277.262	0.914354	1009.99	276.283	0.877909	1022.72	270.408	0.906215	1037.41	272.366	0.842846	1047.2	277.262	0.829623	1055.03	287.053	0.657797	998.245	293.907	0.773005	998.245	300.761	0.804996	0	0	0	0	0	0
737	12	gen_q-anger-mal.chit-X	100	general_question-anger	1005.1	423.4	0.624638	933.813	293.345	0.819582	942.484	280.821	0.823464	955.008	276.968	0.879545	969.458	276.004	0.895242	984.872	278.894	0.928766	1008.96	277.931	0.888478	1023.41	272.151	0.912933	1037.86	273.114	0.857999	1048.45	278.894	0.815073	1056.16	288.528	0.642724	997.396	294.308	0.760661	999.323	302.015	0.796568	0	0	0	0	0	0
738	12	gen_q-anger-mal.chit-X	101	general_question-anger	1005.08	425.267	0.651399	935.797	293.442	0.813168	943.495	280.933	0.882891	955.042	276.122	0.826587	969.475	275.159	0.862362	983.909	279.008	0.916771	1010.85	278.046	0.863132	1022.4	272.273	0.932612	1036.83	272.273	0.89535	1048.38	279.008	0.835231	1057.04	287.668	0.692218	998.342	295.366	0.825954	999.304	303.064	0.837854	0	0	0	0	0	0
739	12	gen_q-anger-mal.chit-X	102	general_question-anger	1004.1	425.269	0.670206	935.789	292.495	0.839723	944.448	279.987	0.911122	957.918	276.139	0.850864	972.35	276.139	0.852526	985.82	279.025	0.880925	1011.8	279.025	0.867463	1023.34	273.253	0.887078	1037.77	274.215	0.865462	1051.24	279.987	0.818244	1058.94	291.533	0.662168	998.327	295.382	0.827557	999.289	303.079	0.833612	0	0	0	0	0	0
740	12	gen_q-anger-mal.chit-X	103	general_question-anger	1005.06	426.235	0.671541	935.824	293.539	0.839411	943.516	281.038	0.905937	957.94	276.231	0.860512	973.325	275.269	0.858004	986.787	279.115	0.865609	1011.79	279.115	0.9023	1024.29	273.346	0.863645	1037.75	274.307	0.843764	1051.21	281.038	0.860142	1058.9	291.616	0.694286	998.326	296.423	0.797944	999.287	303.154	0.805549	0	0	0	0	0	0
741	12	gen_q-anger-mal.chit-X	104	general_question-anger	1004.08	426.232	0.657748	934.857	294.511	0.840622	943.51	281.05	0.872218	956.971	277.204	0.851674	972.354	277.204	0.84741	985.815	280.089	0.846747	1011.77	279.127	0.891468	1023.31	274.32	0.871983	1036.77	276.243	0.868139	1050.23	281.05	0.826958	1057.92	292.588	0.701473	998.314	297.395	0.764626	998.314	304.126	0.771102	0	0	0	0	0	0
742	12	gen_q-anger-mal.chit-X	105	general_question-anger	1003.09	426.254	0.675285	934.821	294.531	0.820448	942.513	282.031	0.862581	955.012	278.185	0.848463	969.434	278.185	0.866514	982.895	280.108	0.892111	1011.74	279.147	0.904364	1023.28	274.339	0.869973	1036.74	276.262	0.872867	1049.24	281.07	0.8221	1056.93	290.685	0.694832	997.318	298.376	0.765271	998.279	304.145	0.777787	0	0	0	0	0	0
743	12	gen_q-anger-mal.chit-X	106	general_question-anger	1004.04	426.517	0.676583	933.455	293.079	0.82124	942.158	281.476	0.899599	956.662	278.575	0.863123	970.199	278.575	0.861347	982.769	280.509	0.864396	1010.81	280.509	0.885822	1021.45	275.674	0.863406	1035.95	276.641	0.86292	1047.55	281.476	0.803407	1056.26	292.112	0.675129	997.274	298.881	0.779984	997.274	304.683	0.78495	0	0	0	0	0	0
744	12	gen_q-anger-mal.chit-X	107	general_question-anger	1002.1	426.96	0.681988	932.231	295.838	0.822565	940.845	282.439	0.849334	953.287	278.61	0.837796	967.644	277.653	0.848128	982	281.481	0.885691	1009.76	280.524	0.892596	1021.24	274.782	0.866682	1034.64	275.739	0.856389	1048.04	281.481	0.826265	1055.7	292.01	0.671926	995.399	297.752	0.791853	996.357	304.452	0.81206	0	0	0	0	0	0
745	12	gen_q-anger-mal.chit-X	108	general_question-anger	1002.05	426.04	0.684586	931.16	295.764	0.833315	939.782	284.269	0.829811	951.277	279.479	0.890272	966.603	278.522	0.89531	980.972	280.437	0.884518	1007.79	280.437	0.866682	1019.29	274.69	0.880143	1033.66	276.606	0.862125	1045.15	280.437	0.83153	1053.77	290.017	0.685677	995.341	297.68	0.769511	995.341	305.343	0.781832	0	0	0	0	0	0
746	12	gen_q-anger-mal.chit-X	109	general_question-anger	1000.17	427.403	0.689235	930.304	293.574	0.890574	939.16	284.718	0.941628	952.936	277.83	0.910306	965.729	277.83	0.88535	979.505	281.766	0.817264	1006.07	278.814	0.836854	1017.88	275.862	0.928154	1032.64	276.846	0.944609	1044.45	280.782	0.78338	1054.29	291.606	0.694186	993.282	300.462	0.865434	994.266	308.335	0.848791	0	0	0	0	0	0
747	12	gen_q-anger-mal.chit-X	110	general_question-anger	998.114	426.408	0.642204	930.261	294.635	0.852922	939.112	284.802	0.905613	950.912	277.918	0.87845	964.679	277.918	0.916113	979.43	281.851	0.852613	1005.98	278.901	0.85503	1018.77	275.951	0.941125	1033.52	276.935	0.916508	1043.35	279.885	0.816023	1052.2	291.685	0.704975	994.181	300.536	0.820146	994.181	307.419	0.821802	0	0	0	0	0	0
748	12	gen_q-anger-mal.chit-X	111	general_question-anger	999.19	428.906	0.656195	929.61	295.71	0.852668	937.562	284.776	0.939021	951.478	277.818	0.874423	963.406	276.824	0.87618	977.322	280.8	0.807806	1006.15	277.818	0.858982	1018.08	275.83	0.939241	1031.99	275.83	0.94313	1041.93	280.8	0.805686	1050.88	290.74	0.692598	992.232	299.686	0.843911	993.226	307.638	0.841038	0	0	0	0	0	0
749	12	gen_q-anger-mal.chit-X	112	general_question-anger	999.188	427.958	0.668671	928.592	294.72	0.852877	936.546	284.777	0.94207	951.461	277.817	0.86567	963.393	276.823	0.872189	977.313	281.794	0.798441	1003.17	278.811	0.839794	1017.09	275.828	0.96323	1032	275.828	0.938942	1041.94	280.8	0.815082	1050.89	291.737	0.709203	992.228	299.692	0.850577	993.222	307.646	0.843225	0	0	0	0	0	0
750	12	gen_q-anger-mal.chit-X	113	general_question-anger	995.197	428.372	0.62365	930.256	294.554	0.88523	938.127	284.714	0.921123	951.903	277.827	0.891974	964.694	277.827	0.884675	979.453	282.746	0.820619	1003.07	278.81	0.865454	1017.83	275.859	0.94299	1032.59	276.843	0.928368	1042.43	279.794	0.807597	1052.27	291.602	0.689079	993.229	300.458	0.811577	993.229	307.345	0.802758	0	0	0	807.804	1069.7	0.0713297
751	13	gen_q-anger-mama.ustala-gul	0	general_question-anger	668.269	458.061	0.854033	594.442	305.195	0.859703	605.733	296.509	0.861701	621.367	292.166	0.861262	638.738	296.509	0.857373	652.635	300.852	0.813772	679.561	299.115	0.822238	691.72	293.035	0.842299	706.486	291.298	0.882249	722.12	293.035	0.900817	732.543	299.983	0.849146	667.401	318.223	0.900909	668.269	330.383	0.884797	835.864	948.892	0.128315	578.705	900.673	0.0410903
752	13	gen_q-anger-mama.ustala-gul	1	general_question-anger	667.66	459.563	0.838188	595.84	306.289	0.905784	608.102	297.53	0.862229	623.868	294.027	0.86047	638.757	297.53	0.920395	652.771	302.785	0.861928	680.798	299.282	0.860215	693.936	294.027	0.869705	708.825	292.275	0.938679	722.839	294.903	0.882748	733.349	303.661	0.84397	667.66	318.551	0.903136	668.536	330.813	0.874324	619.201	1097.56	0.0184218	484.459	905.767	0.08778
753	13	gen_q-anger-mama.ustala-gul	2	general_question-anger	667.642	460.02	0.872264	597.349	307.286	0.91552	610.367	299.475	0.86691	625.119	297.74	0.859279	639.004	300.343	0.956683	652.889	306.418	0.885732	679.791	305.55	0.816671	693.676	299.475	0.864759	707.561	295.136	0.881885	722.314	298.607	0.864935	731.86	306.418	0.837392	667.642	322.038	0.932584	668.51	335.056	0.890106	836.379	932.637	0.168002	478.755	841.095	0.0211775
754	13	gen_q-anger-mama.ustala-gul	3	general_question-anger	666.552	462.945	0.800827	598.616	307.295	0.881209	612.376	300.415	0.877721	626.135	299.555	0.908091	639.894	305.575	0.940521	652.793	312.454	0.85612	682.031	309.014	0.805018	694.931	304.715	0.878582	708.69	300.415	0.914605	722.449	301.275	0.857535	734.488	308.154	0.805384	668.272	326.213	0.932798	670.852	339.973	0.88834	0	0	0	513.597	802.602	0.03216
755	13	gen_q-anger-mama.ustala-gul	4	general_question-anger	664.813	465.748	0.746518	599.991	312.223	0.83757	612.785	306.252	0.860542	626.432	304.546	0.857835	640.079	309.664	0.941742	653.725	316.487	0.898296	681.872	315.634	0.879017	695.518	309.664	0.931151	709.165	308.811	0.93776	722.812	308.811	0.893954	736.459	315.634	0.861898	668.225	330.987	0.852674	669.078	346.339	0.818709	830.203	935.366	0.0805155	455.014	643.639	0.016259
756	13	gen_q-anger-mama.ustala-gul	5	general_question-anger	661.502	470.662	0.804084	600.855	316.516	0.864412	614.332	309.777	0.888493	629.494	310.62	0.843333	643.814	316.516	0.861651	655.606	323.255	0.829949	682.561	323.255	0.865274	695.196	316.516	0.926615	708.673	314.831	0.888171	722.15	314.831	0.882945	735.628	319.043	0.837064	669.926	337.574	0.83444	669.926	351.052	0.844908	0	0	0	533.677	599.243	0.21254
757	13	gen_q-anger-mama.ustala-gul	6	general_question-anger	661.502	470.662	0.804084	600.855	316.516	0.864412	614.332	309.777	0.888493	629.494	310.62	0.843333	643.814	316.516	0.861651	655.606	323.255	0.829949	682.561	323.255	0.865274	695.196	316.516	0.926615	708.673	314.831	0.888171	722.15	314.831	0.882945	735.628	319.043	0.837064	669.926	337.574	0.83444	669.926	351.052	0.844908	0	0	0	533.677	599.243	0.21254
758	13	gen_q-anger-mama.ustala-gul	7	general_question-anger	658.86	468.238	0.811462	597.398	314.584	0.832069	611.517	308.77	0.878831	625.637	308.77	0.905811	638.926	314.584	0.922856	651.385	322.059	0.876032	678.793	320.397	0.838695	692.082	314.584	0.915828	706.202	312.922	0.836109	721.152	312.922	0.803303	732.78	317.906	0.769932	666.335	337.009	0.849664	666.335	351.128	0.852475	0	0	0	572.519	583.857	0.32483
759	13	gen_q-anger-mama.ustala-gul	8	general_question-anger	654.288	467.313	0.709199	588.098	308.784	0.801164	601.99	303.881	0.8539	616.699	303.881	0.897223	629.773	309.601	0.91126	641.214	316.138	0.819093	665.728	316.138	0.753268	681.255	309.601	0.859884	695.963	304.698	0.875223	709.855	305.515	0.817561	722.93	311.235	0.782061	655.922	331.664	0.835306	655.922	345.556	0.859894	843.355	923.754	0.0869426	598.644	597.599	0.0883294
760	13	gen_q-anger-mama.ustala-gul	9	general_question-anger	645.702	475.205	0.805048	583.085	309.896	0.855473	594.773	303.217	0.876061	608.966	303.217	0.844248	623.159	308.226	0.867861	634.013	315.74	0.879279	661.565	315.74	0.834116	678.263	308.226	0.833025	693.291	304.052	0.855584	708.319	306.556	0.820568	721.677	313.235	0.757542	651.546	331.603	0.793267	652.381	345.796	0.830098	781.602	975.548	0.0232841	589.819	664.165	0.209809
761	13	gen_q-anger-mama.ustala-gul	10	general_question-anger	647.865	482.544	0.689499	583.253	313.559	0.907618	596.506	307.76	0.908121	610.588	307.76	0.866978	624.671	312.73	0.844467	637.096	320.185	0.793137	668.574	318.529	0.836732	682.656	312.73	0.911489	696.738	308.588	0.841322	713.305	311.902	0.811495	724.902	318.529	0.770636	654.492	339.238	0.80161	654.492	353.32	0.816714	829.779	953.519	0.0371225	645.466	577.617	0.10712
762	13	gen_q-anger-mama.ustala-gul	11	general_question-anger	649.482	486.554	0.753894	582.714	317.131	0.852603	596.068	307.951	0.89798	611.091	307.116	0.85538	627.782	312.124	0.865486	641.971	318.8	0.827626	669.512	317.966	0.795389	686.204	310.455	0.780724	702.061	307.116	0.89959	717.919	307.116	0.789455	732.107	313.793	0.715382	656.159	336.327	0.822796	656.159	353.019	0.879152	766.412	940.598	0.112643	607.448	606.705	0.0986479
763	13	gen_q-anger-mama.ustala-gul	12	general_question-anger	649.482	486.554	0.753894	582.714	317.131	0.852603	596.068	307.951	0.89798	611.091	307.116	0.85538	627.782	312.124	0.865486	641.971	318.8	0.827626	669.512	317.966	0.795389	686.204	310.455	0.780724	702.061	307.116	0.89959	717.919	307.116	0.789455	732.107	313.793	0.715382	656.159	336.327	0.822796	656.159	353.019	0.879152	766.412	940.598	0.112643	607.448	606.705	0.0986479
764	13	gen_q-anger-mama.ustala-gul	13	general_question-anger	657.625	474.36	0.714909	584.556	308.68	0.848511	597.301	298.484	0.917164	612.594	297.634	0.873096	630.437	300.183	0.865755	644.881	307.83	0.807264	672.919	306.98	0.814179	686.513	299.334	0.859339	703.506	296.785	0.822154	719.65	297.634	0.850884	733.244	304.431	0.828865	659.325	329.071	0.829209	660.174	345.214	0.868116	815.84	894.936	0.14114	611.031	572.153	0.0201996
765	13	gen_q-anger-mama.ustala-gul	14	general_question-anger	659.036	476.222	0.798971	590.723	305.439	0.834411	603.531	298.608	0.853002	618.902	298.608	0.90332	633.418	300.316	0.873065	647.935	308.001	0.782794	680.384	306.293	0.860376	694.046	299.462	0.906963	708.563	295.192	0.872984	723.079	298.608	0.873514	735.888	306.293	0.917789	664.159	328.495	0.77481	665.867	346.427	0.869406	844.498	787.158	0.15869	499.412	672.583	0.064031
766	13	gen_q-anger-mama.ustala-gul	15	general_question-anger	656.058	480.298	0.763328	590.967	311.391	0.784785	606.622	303.151	0.781605	623.925	303.151	0.824872	640.404	308.095	0.802691	655.234	317.982	0.713707	682.424	315.51	0.762725	695.607	307.271	0.856874	710.438	305.623	0.827691	726.917	306.447	0.771051	737.628	313.039	0.712048	669.241	338.581	0.738065	669.241	355.883	0.718716	878.814	724.077	0.0410668	494.238	658.67	0.121872
767	13	gen_q-anger-mama.ustala-gul	16	general_question-anger	658.77	486.275	0.689032	592.201	325.269	0.821123	608.456	319.077	0.808592	623.163	318.303	0.823965	640.967	321.399	0.804898	654.126	329.14	0.742113	683.54	327.591	0.698091	699.022	320.625	0.745064	715.277	318.303	0.865086	732.307	319.851	0.765967	743.918	326.817	0.656167	671.155	349.265	0.731207	673.478	368.617	0.636573	849.371	681.465	0.285347	445.067	640.25	0.0541561
768	13	gen_q-anger-mama.ustala-gul	17	general_question-anger	663.564	492.342	0.70923	597.831	332.705	0.645854	613.482	331.14	0.686739	630.698	332.705	0.76079	646.348	338.965	0.72947	660.434	349.921	0.663509	685.475	345.226	0.62897	699.561	338.183	0.756688	712.864	333.488	0.704219	726.95	332.705	0.647547	739.47	336.618	0.518679	674.52	364.789	0.648357	674.52	382.787	0.654744	820.406	734.734	0.0345432	602.003	630.295	0.0410518
769	13	gen_q-anger-mama.ustala-gul	18	general_question-anger	662.491	499.463	0.725115	597.754	352.132	0.764783	613.38	349.899	0.714927	631.983	350.643	0.67998	646.865	356.596	0.632227	661.746	366.27	0.573361	687.046	363.293	0.68005	703.416	357.34	0.707319	717.554	352.132	0.720666	733.18	352.132	0.715723	745.829	357.34	0.593177	674.396	381.151	0.85825	674.396	399.01	0.904869	855.882	852.936	0.0286151	557.34	910.117	0.0259408
770	13	gen_q-anger-mama.ustala-gul	19	general_question-anger	662.491	499.463	0.725115	597.754	352.132	0.764783	613.38	349.899	0.714927	631.983	350.643	0.67998	646.865	356.596	0.632227	661.746	366.27	0.573361	687.046	363.293	0.68005	703.416	357.34	0.707319	717.554	352.132	0.720666	733.18	352.132	0.715723	745.829	357.34	0.593177	674.396	381.151	0.85825	674.396	399.01	0.904869	855.882	852.936	0.0286151	557.34	910.117	0.0259408
771	13	gen_q-anger-mama.ustala-gul	20	general_question-anger	656.399	499.381	0.723707	597.025	356.584	0.803652	614.311	353.578	0.859291	630.845	354.329	0.770649	646.628	358.839	0.769578	662.411	365.603	0.713258	687.964	364.851	0.718402	704.499	358.087	0.792018	720.282	353.578	0.810077	735.313	353.578	0.816421	749.593	359.59	0.675387	677.442	382.889	0.730419	679.697	401.678	0.888057	872.278	922.495	0.0366577	0	0	0
772	13	gen_q-anger-mama.ustala-gul	21	general_question-anger	659.954	493.054	0.713736	599.374	340.809	0.785148	612.925	334.432	0.810431	631.258	334.432	0.791758	645.606	338.418	0.731146	659.954	345.591	0.667808	694.229	343.997	0.581213	708.576	339.215	0.678777	723.721	336.823	0.625262	738.069	337.62	0.570709	746.837	342.403	0.449149	676.693	365.519	0.800805	677.49	383.852	0.854135	0	0	0	428.593	939.545	0.173174
773	13	gen_q-anger-mama.ustala-gul	22	general_question-anger	664.556	482.513	0.732761	595.826	331.306	0.887724	613.615	325.646	0.868148	631.404	326.454	0.822807	647.576	332.115	0.877014	665.365	338.583	0.770129	691.24	337.775	0.775673	705.795	330.497	0.830155	721.158	325.646	0.824772	737.33	326.454	0.822194	750.267	332.115	0.768287	679.111	357.99	0.8373	679.111	376.587	0.853382	817.443	1061.2	0.0042496	439.288	947.037	0.217527
774	13	gen_q-anger-mama.ustala-gul	23	general_question-anger	664.787	485.219	0.858135	592.444	328.339	0.869632	607.075	322.649	0.918242	624.958	322.649	0.879706	640.402	328.339	0.857426	656.659	334.842	0.766012	689.985	334.842	0.788317	703.804	328.339	0.879704	717.622	322.649	0.926436	731.441	322.649	0.890683	744.446	327.526	0.834872	671.29	354.35	0.843355	671.29	369.794	0.879105	767.023	1071.49	0.00367126	439.504	951.444	0.259743
775	13	gen_q-anger-mama.ustala-gul	24	general_question-anger	661.981	487.02	0.809073	587.757	327.729	0.88782	602.768	321.891	0.921309	621.116	321.891	0.876831	636.962	326.895	0.844958	654.475	334.401	0.799869	681.163	333.567	0.820891	696.175	326.061	0.856601	710.353	321.891	0.87183	727.866	321.057	0.882867	742.044	326.061	0.851485	668.653	350.247	0.808084	668.653	368.594	0.927467	776.184	1077.36	0.00385311	432.986	950.543	0.14407
776	13	gen_q-anger-mama.ustala-gul	25	general_question-anger	661.981	487.02	0.809073	587.757	327.729	0.88782	602.768	321.891	0.921309	621.116	321.891	0.876831	636.962	326.895	0.844958	654.475	334.401	0.799869	681.163	333.567	0.820891	696.175	326.061	0.856601	710.353	321.891	0.87183	727.866	321.057	0.882867	742.044	326.061	0.851485	668.653	350.247	0.808084	668.653	368.594	0.927467	776.184	1077.36	0.00385311	432.986	950.543	0.14407
777	13	gen_q-anger-mama.ustala-gul	26	general_question-anger	660.755	480.708	0.768905	586.352	325.138	0.877917	600.726	320.065	0.890954	618.481	320.91	0.863107	633.7	322.601	0.876922	648.073	329.365	0.829567	679.356	328.52	0.837811	693.73	321.756	0.894071	708.103	319.219	0.851903	725.013	319.219	0.806048	739.386	322.601	0.815778	665.828	347.966	0.858157	664.983	364.876	0.818102	0	0	0	434.868	948.886	0.121789
778	13	gen_q-anger-mama.ustala-gul	27	general_question-anger	658.823	477.696	0.767154	584.919	323.092	0.856425	599.36	317.146	0.839088	617.199	317.146	0.878493	632.489	318.845	0.873316	649.479	325.641	0.810127	678.361	324.791	0.890173	692.802	318.845	0.933629	707.243	314.598	0.841467	724.232	315.447	0.812593	737.824	318.845	0.838621	664.769	344.329	0.85268	664.769	359.62	0.943793	787.368	1069.03	0.00390148	431.358	943.88	0.10227
779	13	gen_q-anger-mama.ustala-gul	28	general_question-anger	658.272	475.616	0.761464	583.669	320.337	0.837977	599.284	315.132	0.835413	617.501	314.265	0.862617	633.983	316.867	0.879321	651.333	323.807	0.836879	678.224	322.94	0.824158	692.972	316	0.880281	707.719	310.795	0.886902	722.466	311.662	0.856857	736.346	316.867	0.865087	665.212	342.024	0.78798	665.212	358.506	0.854925	794.69	1059.19	0.0119342	433.002	952.597	0.145001
780	13	gen_q-anger-mama.ustala-gul	29	general_question-anger	660.021	469.542	0.795127	585.719	318.344	0.827473	599.542	310.568	0.831508	617.686	309.704	0.87801	632.374	314.024	0.86671	647.926	319.208	0.777555	677.301	319.208	0.794329	692.853	312.296	0.827206	707.541	308.84	0.933676	722.228	308.84	0.92147	736.052	314.888	0.898506	664.341	336.488	0.84873	664.341	354.632	0.826315	860.097	941.179	0.125957	438.235	956.94	0.0718842
781	13	gen_q-anger-mama.ustala-gul	30	general_question-anger	661.326	462.796	0.807013	589.111	313.018	0.896448	603.376	304.994	0.907065	618.532	304.102	0.905432	635.471	308.56	0.840727	651.519	313.018	0.81757	680.048	312.126	0.807984	694.313	305.885	0.822695	710.361	303.211	0.904055	724.625	304.102	0.941363	738.89	310.343	0.913432	667.567	331.74	0.903291	667.567	347.788	0.910258	839.899	928.639	0.114507	478.647	956.024	0.044916
782	13	gen_q-anger-mama.ustala-gul	31	general_question-anger	661.326	462.796	0.807013	589.111	313.018	0.896448	603.376	304.994	0.907065	618.532	304.102	0.905432	635.471	308.56	0.840727	651.519	313.018	0.81757	680.048	312.126	0.807984	694.313	305.885	0.822695	710.361	303.211	0.904055	724.625	304.102	0.941363	738.89	310.343	0.913432	667.567	331.74	0.903291	667.567	347.788	0.910258	839.899	928.639	0.114507	478.647	956.024	0.044916
783	13	gen_q-anger-mama.ustala-gul	32	general_question-anger	663.236	460.133	0.829029	591.212	310.751	0.939965	605.439	303.637	0.937104	620.555	302.748	0.90491	637.449	305.415	0.858319	653.455	311.64	0.819231	681.908	310.751	0.82379	697.025	303.637	0.849907	711.251	301.859	0.858599	726.368	302.748	0.919617	738.816	309.861	0.855605	669.46	330.313	0.86172	669.46	345.429	0.968587	838.778	930.451	0.222379	480.465	934.987	0.199373
784	13	gen_q-anger-mama.ustala-gul	33	general_question-anger	663.544	461.392	0.768366	592.088	309.658	0.881633	606.202	300.837	0.909318	621.199	300.837	0.87134	638.843	303.483	0.843611	654.722	308.776	0.821434	682.069	307.894	0.821893	696.184	301.719	0.851117	711.181	299.955	0.929578	726.178	299.955	0.935565	740.293	307.012	0.906444	668.837	328.184	0.889099	668.837	343.181	0.946203	844.082	930.654	0.0357852	488.412	923.519	0.0752927
785	13	gen_q-anger-mama.ustala-gul	34	general_question-anger	663.662	456.75	0.862052	592.886	307.134	0.892057	607.221	299.071	0.92812	622.451	299.071	0.89203	638.577	300.863	0.862793	653.807	306.239	0.836429	684.268	306.239	0.85878	698.602	299.071	0.858912	712.937	298.175	0.883718	728.167	298.175	0.921545	739.814	305.343	0.838829	669.934	325.053	0.858627	670.83	341.179	0.947432	864.324	890.639	0.093961	507.313	934.946	0.048732
786	13	gen_q-anger-mama.ustala-gul	35	general_question-anger	665.532	456.921	0.764282	594.949	305.169	0.896161	608.184	297.228	0.942739	624.065	297.228	0.856862	640.828	298.111	0.910575	655.826	305.169	0.869933	684.059	304.287	0.835033	698.176	298.111	0.879662	713.175	295.464	0.86889	728.173	297.228	0.923323	741.407	304.287	0.898834	670.825	323.697	0.880424	670.825	339.578	0.957683	851.909	941.316	0.0436865	509.654	929.046	0.0300909
787	14	gen_q-anger-mama.ustala-shyr	0	general_question-anger	694.798	511.442	0.834702	617.874	357.595	0.825754	628.484	347.869	0.879001	639.979	340.795	0.835129	655.01	339.911	0.852205	669.157	341.679	0.814614	700.987	340.795	0.860414	715.134	334.606	0.899617	730.165	333.722	0.930624	746.964	339.027	0.845805	759.343	346.985	0.911303	686.84	369.089	0.905447	686.84	382.352	0.956391	0	0	0	0	0	0
788	14	gen_q-anger-mama.ustala-shyr	1	general_question-anger	692.736	515.206	0.808099	618.502	356.004	0.826378	627.445	347.061	0.940626	640.861	340.8	0.864716	655.172	339.905	0.885346	669.482	344.377	0.840386	698.997	340.8	0.858148	714.202	336.328	0.863685	729.406	335.433	0.852296	746.4	339.011	0.882814	758.027	347.061	0.906643	685.581	368.526	0.908554	684.687	382.836	0.944497	0	0	0	0	0	0
789	14	gen_q-anger-mama.ustala-shyr	2	general_question-anger	692.091	517.331	0.849624	614.309	351.931	0.824483	625.037	338.52	0.835859	639.342	333.156	0.818861	655.435	332.262	0.878998	670.634	337.626	0.88927	699.244	336.732	0.859549	713.549	330.473	0.917508	729.642	331.367	0.873207	746.629	336.732	0.83619	758.252	344.778	0.874459	684.939	365.342	0.846158	684.939	377.858	0.884542	852.786	1076.76	0.00197099	463.764	913.117	0.0147373
790	14	gen_q-anger-mama.ustala-shyr	3	general_question-anger	690.126	514.961	0.813538	617.769	337.274	0.82539	626.012	324.452	0.877458	640.666	318.956	0.849163	657.153	318.04	0.832799	672.723	324.452	0.820124	700.201	324.452	0.844748	715.771	318.04	0.845535	734.089	318.04	0.856347	749.66	324.452	0.896475	761.567	333.611	0.798845	685.546	351.929	0.808506	685.546	362.92	0.822816	869.209	1079.15	0.00197099	480.256	929.221	0.148819
791	14	gen_q-anger-mama.ustala-shyr	4	general_question-anger	682.622	509.095	0.805332	619.355	326.848	0.836652	628.798	314.572	0.879015	642.962	310.795	0.864341	658.071	310.795	0.876403	673.18	315.516	0.888656	703.397	314.572	0.865135	718.505	311.739	0.912366	734.558	312.683	0.960039	748.722	319.293	0.902048	759.11	328.736	0.853366	688.288	342.901	0.84056	687.344	352.343	0.824515	813.485	1137.53	0.0137524	535.819	839.159	0.0301974
792	14	gen_q-anger-mama.ustala-shyr	5	general_question-anger	678.766	502.895	0.820594	616.458	322.683	0.862908	625.086	311.18	0.865427	640.423	307.346	0.863408	655.76	307.346	0.87372	670.139	311.18	0.899909	700.813	311.18	0.901789	716.15	309.263	0.921561	732.446	309.263	0.956408	746.825	315.973	0.893131	756.411	325.559	0.881999	685.476	338.979	0.872969	684.517	348.565	0.892366	0	0	0	588.514	544.408	0.0807662
793	14	gen_q-anger-mama.ustala-shyr	6	general_question-anger	675.128	495.283	0.785651	613.525	322.987	0.921955	622.188	313.362	0.84311	636.626	307.587	0.907871	652.026	307.587	0.921722	667.427	312.399	0.8735	698.229	313.362	0.859301	713.629	308.549	0.927304	729.03	308.549	0.938961	744.431	316.25	0.912283	753.093	325.875	0.860119	682.828	339.351	0.882371	681.865	350.901	0.841558	0	0	0	596.234	613.577	0.214103
794	14	gen_q-anger-mama.ustala-shyr	7	general_question-anger	675.072	497.553	0.695379	612.295	327.574	0.849412	621.953	317.916	0.897515	636.44	312.121	0.903498	651.893	312.121	0.92834	667.345	318.882	0.93045	697.285	318.882	0.861435	712.737	313.087	0.866319	729.156	315.019	0.879841	744.608	320.813	0.892595	753.301	333.369	0.872776	681.832	344.958	0.797248	681.832	358.479	0.860234	0	0	0	612.257	585.352	0.233954
795	14	gen_q-anger-mama.ustala-shyr	8	general_question-anger	678.503	517.249	0.651533	611.605	337.925	0.818774	623.683	326.776	0.828955	639.479	324.917	0.850201	654.345	325.847	0.896821	669.211	332.351	0.895845	699.873	331.421	0.845745	715.668	325.847	0.937668	731.464	325.847	0.906173	748.188	332.351	0.881052	759.338	342.571	0.890113	685.936	362.083	0.879515	685.007	375.091	0.870338	0	0	0	648.879	590.503	0.0920809
796	14	gen_q-anger-mama.ustala-shyr	9	general_question-anger	677.877	526.2	0.597723	614.488	345.221	0.89243	624.594	336.034	0.863193	639.292	331.441	0.827579	654.91	333.278	0.816402	668.69	339.709	0.809365	701.763	338.79	0.825736	716.461	335.116	0.882252	732.997	334.197	0.851542	750.452	337.872	0.848936	761.477	349.815	0.90534	685.226	369.107	0.807419	683.389	381.05	0.859661	830.226	1093.34	0.00197099	670.21	462.752	0.0648975
797	14	gen_q-anger-mama.ustala-shyr	10	general_question-anger	686.93	532.431	0.64655	611.123	346.836	0.903513	622.451	337.251	0.792036	636.392	334.637	0.824863	650.334	336.38	0.813036	663.404	341.608	0.819891	694.772	341.608	0.84173	712.198	335.508	0.816522	729.625	334.637	0.904178	747.052	340.736	0.863172	758.379	351.192	0.819222	679.959	372.976	0.829318	678.216	386.917	0.820928	843.742	1083.2	0.00197099	677.296	650.129	0.205624
798	14	gen_q-anger-mama.ustala-shyr	11	general_question-anger	670.455	523.497	0.807537	607.627	341.296	0.819883	618.397	333.218	0.839419	632.758	329.628	0.833606	647.119	334.116	0.857308	657.889	340.399	0.85267	691.098	339.501	0.824093	706.356	334.116	0.902924	726.102	333.218	0.858603	742.258	335.911	0.878468	755.721	348.476	0.888299	674.045	368.222	0.816428	671.352	381.685	0.860242	0	0	0	688.268	625.763	0.315057
799	14	gen_q-anger-mama.ustala-shyr	12	general_question-anger	672.881	520.889	0.785434	609.86	337.077	0.846426	617.738	328.324	0.922855	631.742	326.573	0.854404	644.872	329.199	0.929726	658.876	336.202	0.902264	689.512	335.326	0.829607	706.142	328.324	0.836211	722.773	326.573	0.848263	738.528	329.199	0.851009	751.658	337.952	0.807106	673.756	363.336	0.883658	672.881	377.34	0.957322	932.397	922.571	0.15295	682.509	608.144	0.165487
800	14	gen_q-anger-mama.ustala-shyr	13	general_question-anger	689.48	513.532	0.625785	612.235	335.275	0.861125	624.968	327.635	0.847333	638.549	325.938	0.838304	652.131	328.484	0.91695	664.863	335.275	0.905303	694.573	332.728	0.795699	710.701	325.089	0.802043	727.678	322.542	0.942023	745.503	325.089	0.819178	759.085	335.275	0.825307	680.991	360.74	0.834341	680.142	376.019	0.918957	905.813	933.346	0.0510027	617.199	611.479	0.467546
801	14	gen_q-anger-mama.ustala-shyr	14	general_question-anger	715.393	514.078	0.561822	621.73	334.081	0.792772	631.503	328.38	0.790091	646.163	327.565	0.817468	660.009	332.452	0.853535	670.597	338.968	0.864326	703.99	334.081	0.78751	720.28	326.751	0.904551	738.198	325.937	0.858342	754.487	327.565	0.862602	768.333	338.968	0.847338	689.33	364.216	0.816704	689.33	378.877	0.901333	896.952	740.345	0.189161	586.165	607.073	0.492439
802	14	gen_q-anger-mama.ustala-shyr	15	general_question-anger	698.131	523.647	0.707621	624.583	344.897	0.797557	636.686	335.588	0.837656	651.582	332.795	0.850346	665.547	338.381	0.889328	675.788	345.828	0.889202	710.234	343.035	0.778008	726.061	334.657	0.851167	743.75	331.864	0.86298	763.3	337.45	0.868866	778.196	346.759	0.875961	695.338	370.965	0.819859	694.407	384.93	0.834732	901.789	698.348	0.575998	556.05	629.447	0.674515
803	14	gen_q-anger-mama.ustala-shyr	16	general_question-anger	698.834	526.033	0.698574	628.004	350.773	0.810145	639.809	342.6	0.892864	654.338	342.6	0.889142	668.868	348.049	0.873675	682.489	356.221	0.88978	713.364	351.681	0.808755	728.801	343.508	0.850349	748.779	341.692	0.933724	766.033	344.416	0.83211	781.47	355.313	0.814649	697.926	378.923	0.869479	697.018	394.361	0.865783	899.307	702.529	0.583627	550.783	652.936	0.559711
804	14	gen_q-anger-mama.ustala-shyr	17	general_question-anger	699.059	537.817	0.802523	628.793	356.778	0.810793	639.539	349.338	0.85575	653.593	349.338	0.844323	668.472	352.644	0.812228	680.872	360.911	0.809592	716.419	359.258	0.785664	731.299	350.991	0.889439	749.485	349.338	0.832	765.192	350.991	0.893274	779.245	358.431	0.827603	699.059	384.884	0.844561	698.232	403.071	0.928165	892.31	730.484	0.487695	565.918	703.484	0.193905
805	14	gen_q-anger-mama.ustala-shyr	18	general_question-anger	701.325	547.296	0.747427	626.151	358.948	0.834348	638.543	351.513	0.843711	651.76	351.513	0.854528	666.63	354.818	0.802383	679.847	363.079	0.806276	713.717	360.6	0.775511	730.238	353.165	0.882292	747.586	351.513	0.825164	764.108	352.339	0.894192	778.978	359.774	0.840134	698.021	387.035	0.825199	697.195	405.209	0.908108	913.085	916.63	0.213204	501.48	920.547	0.143434
806	14	gen_q-anger-mama.ustala-shyr	19	general_question-anger	702.989	550.877	0.781973	624.434	359.038	0.83727	635.184	351.596	0.776856	650.895	352.423	0.858213	664.125	355.73	0.869884	677.355	363.999	0.855972	710.431	361.519	0.828944	725.315	354.077	0.866137	743.507	353.25	0.916015	761.698	353.25	0.856785	776.583	360.692	0.886892	696.374	387.152	0.82416	693.893	406.171	0.865823	912.287	928.975	0.0361582	0	0	0
807	14	gen_q-anger-mama.ustala-shyr	20	general_question-anger	697.06	541.486	0.843549	620.497	358.224	0.777863	631.9	350.894	0.836134	645.747	351.708	0.829006	661.222	354.966	0.79546	673.44	363.111	0.792921	708.463	359.039	0.788758	723.939	352.523	0.870242	741.858	350.894	0.889532	759.777	351.708	0.852079	774.438	359.853	0.836041	692.173	385.917	0.761829	690.544	403.836	0.883521	932.006	922.242	0.0526463	685.558	1104.08	0.0144553
808	14	gen_q-anger-mama.ustala-shyr	21	general_question-anger	695.095	538.625	0.82543	618.419	357.318	0.832154	629.601	349.331	0.79519	643.179	348.532	0.845088	657.555	353.325	0.859298	669.536	359.714	0.869871	703.082	358.916	0.790848	719.855	350.929	0.835802	738.225	346.935	0.869256	754.199	347.734	0.832835	770.173	357.318	0.819603	689.504	385.273	0.851688	688.705	402.845	0.864709	905.627	959.495	0.0492886	486.475	928.545	0.0880526
809	14	gen_q-anger-mama.ustala-shyr	22	general_question-anger	694.496	540.389	0.787337	615.611	359.51	0.815477	627.563	351.542	0.812681	641.109	350.745	0.858378	654.655	354.729	0.869411	666.607	361.901	0.886074	700.871	361.104	0.779117	716.807	352.339	0.831123	735.134	349.152	0.864622	751.071	349.948	0.833499	767.007	358.713	0.809444	685.731	387.399	0.852359	684.934	404.132	0.856921	908.491	951.606	0.0556892	485.071	924.784	0.207243
810	14	gen_q-anger-mama.ustala-shyr	23	general_question-anger	693.115	539.31	0.793472	614.029	360.229	0.895303	623.119	352.957	0.834153	637.664	352.048	0.82668	652.208	353.866	0.869589	664.935	361.138	0.922015	699.479	360.229	0.828476	714.932	352.048	0.865514	731.295	347.503	0.872328	751.294	351.139	0.855286	765.838	360.229	0.904222	684.934	387.5	0.795161	684.025	403.863	0.868549	932.232	919.709	0.0566774	489.951	932.156	0.1447
811	14	gen_q-anger-mama.ustala-shyr	24	general_question-anger	690.926	535.691	0.781916	612.897	359.726	0.770074	622.451	351.764	0.877497	635.987	350.172	0.814717	651.911	352.56	0.851181	665.447	358.93	0.860969	698.092	357.338	0.807249	712.424	348.579	0.806165	730.737	345.394	0.924184	749.05	347.783	0.888583	762.586	357.338	0.875324	684.556	383.613	0.807302	682.964	398.741	0.802523	918.459	955.484	0.0908727	480.052	949.844	0.0149497
812	14	gen_q-anger-mama.ustala-shyr	25	general_question-anger	690.681	529.843	0.842672	613.425	356.821	0.823064	621.472	349.578	0.858646	636.763	348.774	0.833678	651.248	350.383	0.858998	664.124	357.626	0.848125	696.314	355.212	0.825926	710.8	347.969	0.862288	729.309	343.14	0.881927	745.404	346.359	0.803548	760.695	355.212	0.869822	682.634	381.768	0.826607	681.024	399.473	0.839884	920.914	984.686	0.0240945	470.365	939.183	0.0896889
813	14	gen_q-anger-mama.ustala-shyr	26	general_question-anger	689.707	525.8	0.797622	612.07	358.521	0.808379	620.074	348.116	0.899621	633.68	346.515	0.845233	648.887	348.116	0.84718	661.693	354.519	0.850279	693.708	352.918	0.761293	709.716	344.114	0.830135	727.324	341.713	0.875922	742.531	342.513	0.831984	758.539	352.918	0.808261	679.302	379.331	0.806631	678.501	394.538	0.857055	923.847	992.395	0.028618	476.723	985.607	0.0269617
814	14	gen_q-anger-mama.ustala-shyr	27	general_question-anger	686.429	520.249	0.786098	610.66	354.556	0.870327	619.819	346.23	0.857774	633.974	342.899	0.810095	648.961	345.397	0.84865	661.451	352.058	0.831375	691.425	347.895	0.794741	709.743	340.401	0.863644	724.73	339.569	0.859034	743.048	340.401	0.911414	757.203	348.728	0.843048	678.103	375.372	0.816568	677.271	392.024	0.89296	930.352	996.142	0.0201611	0	0	0
815	15	gen_q-anger-mama.ustala-vik	0	general_question-anger	633.958	443.176	0.80756	566.718	287.216	0.857422	575.123	276.009	0.840168	590.065	272.274	0.917715	605.007	273.208	0.914023	619.949	276.943	0.857662	642.363	276.943	0.829043	658.239	273.208	0.912228	675.049	273.208	0.895014	691.859	279.745	0.863088	702.132	288.15	0.890512	632.09	292.819	0.817025	632.09	303.092	0.856064	768.223	1081.66	0.0168246	540.424	1092.52	0.0192979
816	15	gen_q-anger-mama.ustala-vik	1	general_question-anger	633.958	443.176	0.80756	566.718	287.216	0.857422	575.123	276.009	0.840168	590.065	272.274	0.917715	605.007	273.208	0.914023	619.949	276.943	0.857662	642.363	276.943	0.829043	658.239	273.208	0.912228	675.049	273.208	0.895014	691.859	279.745	0.863088	702.132	288.15	0.890512	632.09	292.819	0.817025	632.09	303.092	0.856064	768.223	1081.66	0.0168246	540.424	1092.52	0.0192979
817	15	gen_q-anger-mama.ustala-vik	2	general_question-anger	634.252	444.192	0.82646	566.035	287.199	0.877133	576.314	277.854	0.809678	589.397	273.182	0.883476	604.348	273.182	0.881324	619.3	277.854	0.854817	641.728	278.789	0.829968	657.614	273.182	0.887387	675.369	274.116	0.867055	693.124	279.723	0.907948	703.404	289.068	0.809907	631.448	293.74	0.823752	631.448	303.085	0.855592	780.58	1083.27	0.0157085	475.356	1065.34	0.0129106
818	15	gen_q-anger-mama.ustala-vik	3	general_question-anger	633.977	446.369	0.782579	567.182	287.73	0.854498	576.459	279.381	0.83144	590.375	273.815	0.899921	605.218	273.815	0.874752	620.989	279.381	0.853053	641.399	279.381	0.820893	657.17	274.742	0.878781	676.652	274.742	0.855424	693.35	281.236	0.909534	704.483	294.224	0.787055	631.194	295.152	0.815662	631.194	303.502	0.833885	784.613	1090.76	0.0174481	410.214	953.314	0.0279562
819	15	gen_q-anger-mama.ustala-vik	4	general_question-anger	632.702	446.957	0.804137	565.815	288.445	0.786677	574.978	278.367	0.855805	589.638	276.534	0.91021	604.298	277.45	0.889165	619.874	280.199	0.829302	640.032	281.115	0.81416	656.524	277.45	0.900074	675.766	277.45	0.886195	691.342	283.864	0.894165	704.17	293.027	0.779103	630.869	294.859	0.830368	631.786	306.771	0.882312	805.505	1083.69	0.0158644	394.992	959.717	0.0217583
820	15	gen_q-anger-mama.ustala-vik	5	general_question-anger	631.159	454.069	0.783674	565.216	291.045	0.825744	574.375	282.802	0.850398	589.029	278.223	0.884363	603.683	280.055	0.870082	617.421	284.634	0.923403	639.401	284.634	0.861784	654.971	281.886	0.854239	673.288	280.971	0.813427	690.69	285.55	0.895891	702.596	294.708	0.772936	629.327	299.288	0.870259	628.411	311.194	0.836188	810.533	1068.74	0.0158536	451.637	1047.85	0.0134209
821	15	gen_q-anger-mama.ustala-vik	6	general_question-anger	629.511	461.181	0.804981	558.585	295.985	0.853329	570.256	287.007	0.803947	584.621	283.416	0.830616	598.986	286.11	0.825954	613.351	289.701	0.852216	635.796	291.496	0.81253	651.957	288.803	0.917391	667.219	287.007	0.819995	686.073	287.905	0.815244	697.745	295.088	0.703854	623.227	304.963	0.923117	623.227	318.43	0.929306	773.104	1086.21	0.0187587	385.826	849.89	0.0694809
822	15	gen_q-anger-mama.ustala-vik	7	general_question-anger	629.511	461.181	0.804981	558.585	295.985	0.853329	570.256	287.007	0.803947	584.621	283.416	0.830616	598.986	286.11	0.825954	613.351	289.701	0.852216	635.796	291.496	0.81253	651.957	288.803	0.917391	667.219	287.007	0.819995	686.073	287.905	0.815244	697.745	295.088	0.703854	623.227	304.963	0.923117	623.227	318.43	0.929306	773.104	1086.21	0.0187587	385.826	849.89	0.0694809
823	15	gen_q-anger-mama.ustala-vik	8	general_question-anger	623.823	467.521	0.718657	552.877	301.104	0.773436	564.263	294.097	0.836997	578.277	294.097	0.847984	591.416	294.973	0.854558	604.554	300.228	0.827745	630.83	301.98	0.86099	643.968	296.724	0.864886	657.982	294.973	0.915998	671.996	294.973	0.835941	685.134	301.98	0.7642	615.94	315.118	0.950346	615.064	330.008	0.969764	804.656	1082.44	0.0173022	426.177	663.771	0.0725629
824	15	gen_q-anger-mama.ustala-vik	9	general_question-anger	613.213	475.192	0.733178	549.21	309.484	0.791482	559.731	302.47	0.857613	572.882	301.593	0.861764	584.28	304.224	0.808221	595.678	308.607	0.905053	621.981	311.238	0.823949	636.886	307.731	0.888784	651.791	306.854	0.875686	667.572	306.854	0.811037	680.724	311.238	0.72338	608.829	324.389	0.907391	608.829	340.171	0.897494	874.328	949.07	0.0215256	454.138	575.537	0.0515732
825	15	gen_q-anger-mama.ustala-vik	10	general_question-anger	605.496	476.285	0.784987	546.293	310.337	0.903045	554.366	304.058	0.868392	567.822	305.852	0.835904	582.174	309.44	0.859885	592.938	313.028	0.801354	614.466	315.719	0.810895	632.407	310.337	0.900609	647.656	310.337	0.899404	666.493	315.719	0.836543	679.949	322.895	0.755167	603.702	328.277	0.896757	601.908	342.629	0.857806	867.073	947.74	0.0270904	546.487	547.665	0.0261334
826	15	gen_q-anger-mama.ustala-vik	11	general_question-anger	600.737	476.519	0.755056	545.747	308.057	0.881952	553.603	301.947	0.902152	566.696	301.947	0.890583	579.789	306.311	0.820111	590.263	309.803	0.819912	613.83	314.167	0.818448	630.415	309.803	0.874577	647.872	310.676	0.824244	664.456	315.913	0.918957	678.422	323.769	0.8409	601.61	327.26	0.92639	600.737	341.226	0.877523	788.877	1083.59	0.0169159	459.54	559.422	0.0889657
827	15	gen_q-anger-mama.ustala-vik	12	general_question-anger	600.737	476.519	0.755056	545.747	308.057	0.881952	553.603	301.947	0.902152	566.696	301.947	0.890583	579.789	306.311	0.820111	590.263	309.803	0.819912	613.83	314.167	0.818448	630.415	309.803	0.874577	647.872	310.676	0.824244	664.456	315.913	0.918957	678.422	323.769	0.8409	601.61	327.26	0.92639	600.737	341.226	0.877523	788.877	1083.59	0.0169159	459.54	559.422	0.0889657
828	15	gen_q-anger-mama.ustala-vik	13	general_question-anger	593.873	474.07	0.641932	546.068	304.099	0.835092	555.806	297.017	0.907719	569.085	296.131	0.83871	580.594	298.787	0.813699	592.102	304.099	0.911838	614.234	309.41	0.801238	632.825	304.984	0.830162	648.759	306.754	0.848521	667.35	311.181	0.869824	678.858	320.033	0.781797	601.84	323.574	0.870007	599.184	335.968	0.907772	768.506	1088.77	0.0177184	522.727	558.864	0.377021
829	15	gen_q-anger-mama.ustala-vik	14	general_question-anger	594.94	472.013	0.646703	548.636	300.157	0.767705	558.431	292.143	0.81907	570.898	290.362	0.808335	583.364	293.924	0.831567	594.94	297.486	0.890311	619.872	302.828	0.852118	636.79	301.938	0.89572	651.928	301.938	0.905009	669.737	307.281	0.815863	681.313	315.295	0.773004	605.625	316.185	0.917902	602.063	329.542	0.915612	797.017	1076.2	0.016078	520.521	567.397	0.580105
830	15	gen_q-anger-mama.ustala-vik	15	general_question-anger	600.555	470.789	0.69893	552.404	297.963	0.766332	562.722	288.505	0.824238	574.76	287.645	0.836234	587.658	290.224	0.809698	599.695	294.523	0.89443	621.191	299.682	0.79116	639.248	297.103	0.839593	655.584	299.682	0.83588	673.641	305.701	0.866121	686.538	315.159	0.823903	610.013	313.44	0.862863	605.714	324.618	0.859079	800.236	1066.85	0.015856	512.578	574.626	0.493689
831	15	gen_q-anger-mama.ustala-vik	16	general_question-anger	607.386	475.934	0.699563	553.002	301.19	0.802016	560.134	293.166	0.795494	573.508	290.492	0.818241	587.772	293.166	0.866698	600.254	295.841	0.83034	621.651	301.19	0.821008	637.699	299.407	0.853828	653.747	300.299	0.866738	671.578	302.974	0.861189	682.276	312.781	0.759782	609.169	315.455	0.954208	607.386	328.828	0.860023	850.58	927.765	0.0736508	545.974	533.462	0.180984
832	15	gen_q-anger-mama.ustala-vik	17	general_question-anger	607.386	475.934	0.699563	553.002	301.19	0.802016	560.134	293.166	0.795494	573.508	290.492	0.818241	587.772	293.166	0.866698	600.254	295.841	0.83034	621.651	301.19	0.821008	637.699	299.407	0.853828	653.747	300.299	0.866738	671.578	302.974	0.861189	682.276	312.781	0.759782	609.169	315.455	0.954208	607.386	328.828	0.860023	850.58	927.765	0.0736508	545.974	533.462	0.180984
833	15	gen_q-anger-mama.ustala-vik	18	general_question-anger	602.396	475.375	0.740027	550.613	303.628	0.697613	559.243	299.313	0.755731	568.737	296.723	0.817848	581.683	300.176	0.873537	594.628	303.628	0.925067	619.657	308.806	0.823805	636.055	306.217	0.817987	650.727	306.217	0.876626	664.536	308.806	0.885436	677.481	315.711	0.801922	604.985	322.615	0.936722	603.259	337.287	0.947168	848.908	911.524	0.0736207	527.682	602.736	0.113741
834	15	gen_q-anger-mama.ustala-vik	19	general_question-anger	601.139	480.867	0.661222	547.759	317.539	0.67683	556.523	311.962	0.757972	568.473	311.165	0.832615	581.221	314.352	0.841357	592.375	317.539	0.828097	614.683	321.522	0.882032	630.618	315.945	0.847952	646.552	315.945	0.909957	663.284	317.539	0.761483	674.438	323.912	0.649412	601.936	334.27	0.941985	601.139	347.814	0.974296	841.979	897.865	0.0613716	563.558	585.142	0.522258
835	15	gen_q-anger-mama.ustala-vik	20	general_question-anger	595.638	484.243	0.670592	546.575	321.286	0.744142	554.46	316.029	0.811353	566.726	316.029	0.809411	577.239	318.657	0.858981	590.381	323.914	0.907058	611.408	325.666	0.871414	627.178	323.914	0.840409	645.576	324.79	0.916806	662.222	329.171	0.830454	675.364	337.932	0.812831	600.894	338.808	0.907669	597.39	352.826	0.95454	787.808	923.749	0.225905	662.621	274.642	0.118655
836	15	gen_q-anger-mama.ustala-vik	21	general_question-anger	597.466	473.215	0.636114	549.947	314.027	0.7257	557.867	309.275	0.868125	568.163	309.275	0.847232	577.666	310.067	0.889821	589.546	315.611	0.941188	615.681	317.195	0.845732	629.145	315.611	0.803295	643.401	315.611	0.831013	658.448	316.403	0.813412	668.744	321.947	0.669793	602.218	329.866	0.970248	601.426	346.498	0.938864	846.034	844.204	0.155286	492.758	550.933	0.0742445
837	15	gen_q-anger-mama.ustala-vik	22	general_question-anger	597.466	473.215	0.636114	549.947	314.027	0.7257	557.867	309.275	0.868125	568.163	309.275	0.847232	577.666	310.067	0.889821	589.546	315.611	0.941188	615.681	317.195	0.845732	629.145	315.611	0.803295	643.401	315.611	0.831013	658.448	316.403	0.813412	668.744	321.947	0.669793	602.218	329.866	0.970248	601.426	346.498	0.938864	846.034	844.204	0.155286	492.758	550.933	0.0742445
838	15	gen_q-anger-mama.ustala-vik	23	general_question-anger	606.133	463.968	0.715263	553.24	306.967	0.73153	561.635	301.089	0.773199	572.55	298.571	0.835263	585.983	300.25	0.864785	598.577	303.608	0.953544	622.925	306.127	0.775718	637.198	303.608	0.850219	651.47	302.769	0.919984	665.743	303.608	0.893088	678.337	310.325	0.793913	609.491	322.079	0.87908	606.973	336.352	0.947085	735.1	752.189	0.0319109	503.082	617.846	0.240106
839	15	gen_q-anger-mama.ustala-vik	24	general_question-anger	611.88	458.491	0.716707	563.226	303.142	0.782976	570.055	296.313	0.867627	582.858	293.752	0.798936	596.515	294.606	0.832807	607.612	297.167	0.868037	631.512	299.727	0.829458	646.022	297.167	0.869933	664.801	298.02	0.84221	679.311	303.142	0.842251	692.969	310.824	0.749595	617.855	315.945	0.890759	614.44	329.602	0.802706	836.242	699.423	0.078092	433.08	606.429	0.197523
840	15	gen_q-anger-mama.ustala-vik	25	general_question-anger	609.319	457.855	0.728181	567.329	302.747	0.828095	575.041	295.035	0.857397	587.895	294.178	0.861339	600.75	295.892	0.914339	614.461	301.034	0.88146	635.885	301.891	0.868888	653.88	300.177	0.782555	670.162	301.891	0.892559	687.301	307.032	0.832942	698.442	316.459	0.842973	623.03	316.459	0.937068	622.173	330.17	0.977138	853.453	677.432	0.0975171	420.145	592.479	0.271137
841	15	gen_q-anger-mama.ustala-vik	26	general_question-anger	616.769	471.828	0.661686	569.949	306.286	0.778901	578.31	301.269	0.830153	590.015	301.269	0.81849	600.047	304.614	0.776083	611.752	308.794	0.725417	638.507	312.138	0.831095	651.884	306.286	0.784544	665.261	306.286	0.840621	679.474	307.122	0.776497	691.179	312.974	0.642903	625.966	326.352	1.04752	625.129	339.729	1.01525	876.701	632.537	0.296591	416.749	570.214	0.279702
842	15	gen_q-anger-mama.ustala-vik	27	general_question-anger	614.786	475.24	0.701618	572.574	318.571	0.616872	581.504	315.324	0.652074	592.868	315.324	0.65036	603.421	319.382	0.613682	613.974	325.876	0.573082	642.385	328.312	0.583942	657.809	322.629	0.507852	674.044	316.947	0.484841	689.467	317.759	0.432514	699.208	320.194	0.382989	627.774	346.17	0.84713	627.774	359.97	0.908091	875.73	618.054	0.571886	410.976	577.649	0.401069
843	15	gen_q-anger-mama.ustala-vik	28	general_question-anger	614.786	475.24	0.701618	572.574	318.571	0.616872	581.504	315.324	0.652074	592.868	315.324	0.65036	603.421	319.382	0.613682	613.974	325.876	0.573082	642.385	328.312	0.583942	657.809	322.629	0.507852	674.044	316.947	0.484841	689.467	317.759	0.432514	699.208	320.194	0.382989	627.774	346.17	0.84713	627.774	359.97	0.908091	875.73	618.054	0.571886	410.976	577.649	0.401069
844	15	gen_q-anger-mama.ustala-vik	29	general_question-anger	630.842	473.302	0.561784	575.746	334.773	0.583245	585.191	333.986	0.639349	593.849	335.56	0.656401	605.655	341.07	0.513739	613.526	350.515	0.394661	642.649	352.089	0.688739	656.817	341.857	0.645588	675.707	334.773	0.517452	693.023	333.199	0.380465	702.468	335.56	0.312009	630.842	369.405	0.717837	630.055	385.934	0.765197	876.945	621.028	0.457648	420.661	595.709	0.131425
845	15	gen_q-anger-mama.ustala-vik	30	general_question-anger	625.935	512.412	0.793841	579.814	353.375	0.813558	587.766	352.58	0.813361	599.694	354.966	0.803601	611.622	359.737	0.740488	621.959	366.893	0.699247	648.996	372.46	0.806256	663.309	368.484	0.743744	680.803	367.688	0.758892	695.912	370.074	0.737431	709.43	373.255	0.654735	633.092	383.592	0.816037	631.502	397.906	0.897902	874.511	676.46	0.191346	465.317	548.531	0.0283876
846	15	gen_q-anger-mama.ustala-vik	31	general_question-anger	633.221	516.735	0.79029	580.641	350.096	0.83187	592.775	349.287	0.806479	603.291	354.949	0.771796	613.807	360.612	0.779618	625.941	367.083	0.825315	651.826	370.319	0.840286	668.005	367.892	0.752463	684.993	367.892	0.792593	702.789	367.892	0.735161	714.114	373.555	0.608944	638.075	381.644	0.87228	634.839	397.013	0.858189	876.181	765.349	0.204656	415.804	684.062	0.0511744
847	15	gen_q-anger-mama.ustala-vik	32	general_question-anger	638.033	509.062	0.8013	586.02	338.618	0.642293	594.822	334.617	0.637901	606.025	334.617	0.764548	618.828	338.618	0.826038	630.031	345.82	0.767571	655.638	352.222	0.872199	670.842	346.62	0.777621	687.646	345.82	0.679717	702.85	346.62	0.52207	710.852	352.222	0.382192	639.634	365.825	0.803082	638.033	383.43	0.942977	875.091	788.969	0.141408	363.011	823.43	0.0211186
848	15	gen_q-anger-mama.ustala-vik	33	general_question-anger	638.033	509.062	0.8013	586.02	338.618	0.642293	594.822	334.617	0.637901	606.025	334.617	0.764548	618.828	338.618	0.826038	630.031	345.82	0.767571	655.638	352.222	0.872199	670.842	346.62	0.777621	687.646	345.82	0.679717	702.85	346.62	0.52207	710.852	352.222	0.382192	639.634	365.825	0.803082	638.033	383.43	0.942977	875.091	788.969	0.141408	363.011	823.43	0.0211186
849	15	gen_q-anger-mama.ustala-vik	34	general_question-anger	640.571	497.664	0.752542	588.491	325.398	0.739152	598.105	322.994	0.768276	610.124	324.597	0.835766	622.142	327	0.817683	634.161	331.808	0.85881	658.999	337.416	0.823309	673.422	331.808	0.838256	687.043	331.808	0.767971	703.067	334.212	0.624196	711.881	339.82	0.511933	643.776	350.236	0.901627	641.372	364.658	0.931741	883.511	883.688	0.0609375	370.826	846.211	0.167692
850	15	gen_q-anger-mama.ustala-vik	35	general_question-anger	642.341	491.197	0.78001	586.235	318.564	0.800178	599.183	312.522	0.854056	612.13	313.385	0.866012	625.941	315.975	0.808403	639.752	320.29	0.857967	662.194	326.333	0.913412	676.868	323.743	0.857668	693.268	324.606	0.860311	708.805	326.333	0.833425	718.3	333.238	0.772179	648.383	339.28	0.909371	646.657	353.954	0.926629	899.551	867.939	0.197357	363.01	951.86	0.121995
851	15	gen_q-anger-mama.ustala-vik	36	general_question-anger	642.358	488.932	0.809017	587.727	318.21	0.863569	599.677	311.381	0.827846	612.481	310.528	0.833671	626.139	311.381	0.872172	639.797	316.503	0.83122	661.991	319.064	0.863644	678.209	318.21	0.847422	696.135	319.064	0.924977	712.354	325.039	0.85813	725.158	333.575	0.826982	649.186	332.721	0.951037	648.333	347.233	0.915799	891.864	863.771	0.1733	367.92	952.387	0.0436594
852	15	gen_q-anger-mama.ustala-vik	37	general_question-anger	641.044	487.384	0.747945	584.9	318.952	0.886937	596.992	312.042	0.852076	610.812	312.042	0.841497	624.632	316.361	0.823555	638.452	319.816	0.853862	660.91	324.999	0.895252	678.185	321.544	0.820821	694.596	323.271	0.875112	710.144	325.862	0.866177	723.1	333.636	0.824928	647.09	338.819	0.940577	646.226	352.639	0.958549	886.871	872.223	0.213951	376.433	939.165	0.172369
853	15	gen_q-anger-mama.ustala-vik	38	general_question-anger	641.044	487.384	0.747945	584.9	318.952	0.886937	596.992	312.042	0.852076	610.812	312.042	0.841497	624.632	316.361	0.823555	638.452	319.816	0.853862	660.91	324.999	0.895252	678.185	321.544	0.820821	694.596	323.271	0.875112	710.144	325.862	0.866177	723.1	333.636	0.824928	647.09	338.819	0.940577	646.226	352.639	0.958549	886.871	872.223	0.213951	376.433	939.165	0.172369
854	15	gen_q-anger-mama.ustala-vik	39	general_question-anger	641.61	488.452	0.728966	583.543	321.936	0.819848	592.936	316.812	0.785902	606.599	318.52	0.795818	620.262	321.082	0.841476	633.071	326.205	0.84483	657.835	328.767	0.85497	673.206	327.059	0.891351	691.992	327.059	0.892847	707.363	330.475	0.848866	720.172	339.014	0.791128	645.026	341.576	0.959623	643.318	356.947	0.878305	889.427	894.857	0.098614	409.566	937.036	0.116461
855	15	gen_q-anger-mama.ustala-vik	40	general_question-anger	641.3	491.104	0.809544	579.847	328.693	0.836013	592.137	322.548	0.918854	606.184	322.548	0.860136	620.23	326.937	0.844215	633.399	329.571	0.900326	655.346	334.838	0.870961	672.026	331.327	0.820618	689.584	333.082	0.853782	705.386	335.716	0.866283	718.555	342.739	0.816009	642.178	348.007	0.889163	641.3	362.931	0.907006	834.31	934.982	0.0832315	376.401	929.036	0.0511807
856	15	gen_q-anger-mama.ustala-vik	41	general_question-anger	640.069	494.507	0.797495	577.21	331.605	0.846393	589.604	325.408	0.901632	603.77	326.293	0.835463	617.05	329.834	0.824323	630.33	333.376	0.855982	651.578	337.802	0.83621	668.4	333.376	0.879357	685.221	335.146	0.829964	702.928	338.688	0.89063	717.093	345.77	0.835278	639.183	351.082	0.881488	638.298	366.133	0.900292	878.966	896.917	0.0557015	387.251	883.657	0.0482118
857	15	gen_q-anger-mama.ustala-vik	42	general_question-anger	636.555	493.506	0.750949	575.259	332.712	0.84774	586.807	326.494	0.927129	601.021	326.494	0.865448	614.346	330.935	0.844613	627.672	333.6	0.854409	649.881	337.154	0.819789	665.871	333.6	0.905379	684.527	334.489	0.849124	701.406	339.819	0.876139	715.62	347.814	0.810484	637.444	349.591	0.905902	636.555	365.581	0.898748	879.896	898.659	0.172731	377.562	910.867	0.0303399
858	15	gen_q-anger-mama.ustala-vik	43	general_question-anger	636.555	493.506	0.750949	575.259	332.712	0.84774	586.807	326.494	0.927129	601.021	326.494	0.865448	614.346	330.935	0.844613	627.672	333.6	0.854409	649.881	337.154	0.819789	665.871	333.6	0.905379	684.527	334.489	0.849124	701.406	339.819	0.876139	715.62	347.814	0.810484	637.444	349.591	0.905902	636.555	365.581	0.898748	879.896	898.659	0.172731	377.562	910.867	0.0303399
859	15	gen_q-anger-mama.ustala-vik	44	general_question-anger	635.451	492.657	0.746496	572.532	330.865	0.88376	586.015	323.674	0.86857	598.599	323.674	0.846764	612.081	327.269	0.805171	624.665	330.865	0.874728	645.339	334.46	0.801455	665.113	330.865	0.857946	682.191	331.763	0.813473	701.067	338.055	0.873966	715.449	345.246	0.7962	635.451	347.044	0.875565	634.552	363.223	0.853612	868.661	921.454	0.0248918	392.42	900.884	0.0718007
860	15	gen_q-anger-mama.ustala-vik	45	general_question-anger	635.7	491.288	0.781405	572.789	329.518	0.870194	585.372	322.328	0.895976	598.853	322.328	0.88862	612.333	324.125	0.823681	624.916	329.518	0.87146	644.688	330.416	0.815689	662.662	328.619	0.834397	679.738	328.619	0.894184	698.611	334.011	0.82463	712.092	342.998	0.782644	635.7	343.897	0.936896	633.903	358.277	0.891023	874.351	924.821	0.116193	443.28	1044.57	0.00544154
861	15	gen_q-anger-mama.ustala-vik	46	general_question-anger	635.055	488.813	0.802809	573.566	327.858	0.867195	584.417	320.624	0.898126	597.981	320.624	0.893419	611.545	322.432	0.840154	624.204	326.953	0.872387	647.714	328.762	0.803635	663.991	326.953	0.915839	680.267	327.858	0.879384	698.352	331.475	0.84472	711.011	340.517	0.808639	635.055	343.23	0.922843	634.151	357.698	0.898665	877.445	931.629	0.0890056	477.525	1045.53	0.00389282
862	15	gen_q-anger-mama.ustala-vik	47	general_question-anger	635.011	487.307	0.810057	574.385	327.146	0.868761	585.244	319.907	0.900156	598.817	319.907	0.88534	611.485	320.812	0.849523	625.058	326.241	0.862598	647.679	327.146	0.805379	663.967	326.241	0.903283	680.254	327.146	0.873185	699.257	331.67	0.849081	713.734	339.814	0.818736	635.011	342.529	0.907091	634.106	357.911	0.880149	882.514	951.51	0.0292396	534.798	1089.56	0.0158666
863	15	gen_q-anger-mama.ustala-vik	48	general_question-anger	634.7	486.125	0.770361	573.064	325.69	0.865023	584.847	319.345	0.882318	598.443	318.439	0.877173	612.04	320.251	0.813459	623.823	325.69	0.870421	645.577	327.503	0.80662	663.705	325.69	0.883179	680.021	325.69	0.918361	697.242	331.128	0.847091	709.932	339.286	0.834316	635.606	341.099	0.903229	633.793	355.601	0.87737	877.25	946.049	0.0248376	422.964	928.486	0.0361441
864	15	gen_q-anger-mama.ustala-vik	49	general_question-anger	634.7	486.125	0.770361	573.064	325.69	0.865023	584.847	319.345	0.882318	598.443	318.439	0.877173	612.04	320.251	0.813459	623.823	325.69	0.870421	645.577	327.503	0.80662	663.705	325.69	0.883179	680.021	325.69	0.918361	697.242	331.128	0.847091	709.932	339.286	0.834316	635.606	341.099	0.903229	633.793	355.601	0.87737	877.25	946.049	0.0248376	422.964	928.486	0.0361441
865	15	gen_q-anger-mama.ustala-vik	50	general_question-anger	635.024	485.431	0.795827	573.431	325.108	0.871696	584.301	317.862	0.899402	597.887	317.862	0.88973	611.474	319.673	0.836343	624.155	324.202	0.879053	644.988	326.014	0.783032	663.104	324.202	0.870186	679.408	325.108	0.892679	698.429	330.543	0.838354	712.922	338.695	0.821917	635.024	340.506	0.878416	633.213	355.905	0.849475	806.884	1065.77	0.0144817	535.678	1089.54	0.0159706
866	15	gen_q-anger-mama.ustala-vik	51	general_question-anger	635.577	489.025	0.795593	572.692	324.065	0.86083	584.54	317.685	0.875984	598.21	317.685	0.883699	612.792	320.419	0.831411	625.552	324.065	0.891699	644.691	325.888	0.797423	663.83	323.153	0.875611	680.235	324.065	0.920427	697.551	329.533	0.843109	711.221	337.736	0.81293	635.577	339.558	0.880345	633.754	355.052	0.852127	782.612	1085.02	0.0156914	549.594	1087.45	0.0185156
867	15	gen_q-anger-mama.ustala-vik	52	general_question-anger	636.117	484.671	0.806453	574.354	323.349	0.877902	584.494	315.974	0.890824	599.244	316.896	0.884417	612.15	318.74	0.824127	625.055	323.349	0.887628	648.101	324.271	0.787626	665.616	323.349	0.901394	681.288	323.349	0.907957	698.803	328.88	0.838251	711.708	337.177	0.836027	636.117	339.02	0.906591	634.274	353.77	0.888458	885.492	954.98	0.0214769	412.927	948.951	0.0251413
868	15	gen_q-anger-mama.ustala-vik	53	general_question-anger	637.644	484.532	0.79785	573.452	323.6	0.909786	586.109	316.367	0.864001	599.671	316.367	0.846817	613.233	317.271	0.868545	626.794	323.6	0.862746	647.589	324.504	0.819698	665.671	322.695	0.848803	681.945	323.6	0.901874	700.028	326.312	0.835313	713.589	335.353	0.785557	636.74	338.97	0.915564	634.027	353.435	0.8899	882.863	956.579	0.0378908	413.341	941.591	0.0276833
869	15	gen_q-anger-mama.ustala-vik	54	general_question-anger	637.644	484.532	0.79785	573.452	323.6	0.909786	586.109	316.367	0.864001	599.671	316.367	0.846817	613.233	317.271	0.868545	626.794	323.6	0.862746	647.589	324.504	0.819698	665.671	322.695	0.848803	681.945	323.6	0.901874	700.028	326.312	0.835313	713.589	335.353	0.785557	636.74	338.97	0.915564	634.027	353.435	0.8899	882.863	956.579	0.0378908	413.341	941.591	0.0276833
870	15	gen_q-anger-mama.ustala-vik	55	general_question-anger	637.294	483.475	0.805047	573.511	324.017	0.901213	586.268	316.728	0.855342	599.024	315.816	0.85417	611.781	316.728	0.875544	625.449	322.195	0.877012	647.317	323.106	0.817441	666.452	322.195	0.829567	682.854	323.106	0.895505	701.077	325.839	0.838608	713.834	335.862	0.802739	637.294	338.596	0.916511	634.561	353.175	0.897262	787.571	1083.58	0.0169372	517.289	1083.78	0.0169894
871	15	gen_q-anger-mama.ustala-vik	56	general_question-anger	637.672	484.209	0.83121	574.418	324.267	0.863964	587.069	317.038	0.874652	599.72	317.038	0.840254	613.274	317.038	0.857618	625.925	320.653	0.836784	647.612	324.267	0.796828	666.588	320.653	0.831415	682.853	323.364	0.840892	701.829	326.075	0.871975	713.576	335.111	0.798879	637.672	339.629	0.920001	635.865	354.087	0.878599	891.309	960.379	0.0159479	541.256	1087.16	0.0183544
872	15	gen_q-anger-mama.ustala-vik	57	general_question-anger	637.275	484.346	0.811338	573.505	323.099	0.893728	586.259	315.811	0.856343	599.013	315.811	0.848382	612.678	316.722	0.867151	625.432	321.277	0.846798	648.207	323.099	0.810094	667.338	322.188	0.829739	682.825	323.099	0.875108	701.045	325.832	0.835104	712.888	336.764	0.805551	637.275	338.586	0.913883	635.453	353.162	0.871204	884.148	951.755	0.020701	413.468	937.591	0.0331535
873	15	gen_q-anger-mama.ustala-vik	58	general_question-anger	637.395	484.586	0.812276	573.806	322.388	0.887549	585.787	315.937	0.901291	599.611	315.937	0.880958	613.434	315.937	0.860558	626.336	321.466	0.847914	648.454	322.388	0.79659	666.886	321.466	0.862051	683.474	322.388	0.877111	702.828	326.996	0.835904	715.73	337.133	0.798585	637.395	338.054	0.933999	635.552	352.8	0.885317	885.01	946.653	0.0178244	413.564	937.538	0.0271738
874	15	gen_q-anger-mama.ustala-vik	59	general_question-anger	637.395	484.586	0.812276	573.806	322.388	0.887549	585.787	315.937	0.901291	599.611	315.937	0.880958	613.434	315.937	0.860558	626.336	321.466	0.847914	648.454	322.388	0.79659	666.886	321.466	0.862051	683.474	322.388	0.877111	702.828	326.996	0.835904	715.73	337.133	0.798585	637.395	338.054	0.933999	635.552	352.8	0.885317	885.01	946.653	0.0178244	413.564	937.538	0.0271738
875	15	gen_q-anger-mama.ustala-vik	60	general_question-anger	636.947	483.202	0.821682	572.598	322.783	0.920815	585.286	316.439	0.864759	598.881	315.533	0.857271	612.476	316.439	0.873615	626.071	320.971	0.841867	649.635	322.783	0.809968	665.949	321.877	0.863262	682.262	322.783	0.875708	700.389	324.596	0.871777	713.077	332.753	0.814621	636.947	338.191	0.94808	636.04	352.692	0.914201	890.51	958.786	0.022885	408.395	949.512	0.0206185
876	15	gen_q-anger-mama.ustala-vik	61	general_question-anger	636.737	483.629	0.80199	573.433	321.752	0.8787	586.094	315.421	0.836855	599.659	315.421	0.816035	612.32	316.326	0.852507	625.885	320.847	0.821218	647.589	323.56	0.82435	665.676	320.847	0.826939	681.954	322.656	0.865552	699.137	324.465	0.852257	711.797	332.604	0.821736	636.737	338.934	0.902302	634.928	353.404	0.875056	878.768	947.246	0.0140526	410.325	939.424	0.023437
877	15	gen_q-anger-mama.ustala-vik	62	general_question-anger	636.565	483.568	0.784294	573.604	322.972	0.894577	585.466	315.672	0.873243	598.241	315.672	0.844345	611.015	316.585	0.86583	624.703	320.235	0.841348	647.514	322.972	0.820244	666.676	321.147	0.829308	682.188	322.06	0.874456	701.35	324.797	0.846	713.213	334.834	0.791853	636.565	338.484	0.899107	632.915	353.084	0.878833	880.593	945.604	0.0241477	412.278	934.736	0.0584651
878	15	gen_q-anger-mama.ustala-vik	63	general_question-anger	636.322	484.234	0.837213	572.123	321.476	0.843332	584.782	315.146	0.816961	597.441	313.338	0.800597	611.004	316.05	0.823344	623.663	318.763	0.865297	646.268	322.38	0.788019	664.353	318.763	0.855348	680.628	319.667	0.830267	699.617	325.092	0.874118	712.276	332.326	0.832122	635.418	338.656	0.894626	633.609	353.123	0.869146	774.45	1080.5	0.0183728	507.514	1080.82	0.0172662
879	16	gen_q-anger-mama.ustala-x	0	general_question-anger	995.31	432.812	0.756678	929.512	275.107	0.86925	937.867	264.663	0.93111	952.489	258.397	0.871683	966.066	259.441	0.872469	980.688	264.663	0.92669	1013.06	264.663	0.924707	1025.6	261.53	0.852918	1039.17	263.619	0.916541	1049.62	267.797	0.814231	1057.97	279.285	0.731644	996.354	289.729	0.875291	997.398	298.084	0.893494	1150.07	1079.65	0.0259317	800.802	1096.07	0.017504
880	16	gen_q-anger-mama.ustala-x	1	general_question-anger	995.375	431.774	0.771291	927.492	277.21	0.807003	936.891	265.722	0.925944	951.512	259.456	0.843582	967.177	260.5	0.85832	980.754	265.722	0.895017	1012.08	265.722	0.895589	1023.57	262.589	0.880145	1038.19	264.677	0.950107	1049.68	268.855	0.794666	1058.04	281.387	0.749245	995.375	289.742	0.874864	995.375	298.097	0.892895	1154.04	1085.47	0.0417579	799.06	1089.04	0.0415613
881	16	gen_q-anger-mama.ustala-x	2	general_question-anger	994.263	431.811	0.73613	925.319	280.343	0.816366	934.72	265.719	0.873428	947.255	260.496	0.852002	962.924	261.54	0.890215	978.594	265.719	0.922585	1006.8	265.719	0.852659	1021.42	263.629	0.917886	1037.09	264.674	0.943573	1047.54	271.986	0.822	1054.85	281.388	0.725992	994.263	288.7	0.821246	995.307	298.101	0.858462	1156.29	1091.74	0.0255791	801.491	1088.67	0.0397393
882	16	gen_q-anger-mama.ustala-x	3	general_question-anger	992.257	426.1	0.689554	922.637	281.586	0.856269	932.131	267.873	0.826897	944.789	263.654	0.918816	961.666	263.654	0.950158	977.489	267.873	0.887727	1004.92	265.763	0.866971	1019.68	263.654	0.963509	1033.4	263.654	0.872941	1045	271.038	0.829298	1053.44	280.531	0.738727	990.147	288.97	0.818239	992.257	298.464	0.844265	1157.69	1086.31	0.0238706	805.981	1092.81	0.0212999
883	16	gen_q-anger-mama.ustala-x	4	general_question-anger	992.276	427.863	0.742291	920.567	283.376	0.810721	928.059	271.603	0.872954	943.043	263.041	0.931802	959.097	263.041	0.9627	975.151	268.392	0.867068	1002.98	267.322	0.894471	1017.96	263.041	0.937225	1029.74	264.111	0.884907	1043.65	271.603	0.831142	1051.14	281.236	0.691196	986.924	289.798	0.852285	989.065	298.36	0.84901	1156.06	1085.96	0.0223859	803.75	1083.93	0.0452476
884	16	gen_q-anger-mama.ustala-x	5	general_question-anger	989.008	426.78	0.718298	917.328	287.699	0.865407	925.886	272.721	0.924963	940.864	264.162	0.896903	956.912	264.162	0.912606	971.89	270.581	0.83926	997.567	269.511	0.840358	1011.47	264.162	0.99168	1026.45	264.162	0.915299	1037.15	270.581	0.874275	1045.71	280.21	0.79055	984.729	289.839	0.865353	985.798	298.398	0.866194	1156.14	1085.9	0.0203287	803.525	1086.84	0.0477528
885	16	gen_q-anger-mama.ustala-x	6	general_question-anger	988.11	427.833	0.692659	914.199	288.58	0.883382	922.768	273.583	0.921483	937.765	265.014	0.853197	952.761	265.014	0.889044	967.758	271.441	0.886886	994.537	270.37	0.842044	1009.53	263.943	0.966522	1023.46	263.943	0.880482	1035.24	271.441	0.838633	1043.81	281.081	0.76877	982.754	290.722	0.854609	982.754	299.291	0.86046	1159.52	1081.91	0.0192642	802.501	1084.15	0.0417233
886	16	gen_q-anger-mama.ustala-x	7	general_question-anger	988.119	427.83	0.68553	913.125	289.628	0.863656	920.625	274.629	0.869412	932.409	267.13	0.846967	948.479	266.059	0.905496	964.549	272.487	0.940603	991.333	270.344	0.87277	1007.4	264.987	0.932484	1019.19	263.916	0.873106	1033.11	271.415	0.817498	1041.69	281.057	0.745109	980.619	290.699	0.809901	981.691	299.27	0.84189	1161.35	1084.56	0.0245991	803.829	1083.66	0.0345577
887	16	gen_q-anger-mama.ustala-x	8	general_question-anger	986.118	429.796	0.671365	911.829	291.68	0.826507	917.06	275.985	0.83741	930.663	268.661	0.843056	947.404	268.661	0.900508	963.099	273.892	0.945659	989.257	270.753	0.881904	1003.91	265.522	0.927959	1015.42	265.522	0.886081	1030.06	268.661	0.823707	1038.44	281.217	0.73985	977.748	291.68	0.817109	978.794	300.051	0.844141	1156.08	1089.88	0.0208566	802.649	1086.01	0.0390675
888	16	gen_q-anger-mama.ustala-x	9	general_question-anger	984.057	429.193	0.661858	909.072	291.895	0.83809	914.352	277.11	0.827427	928.082	270.773	0.857898	944.98	268.66	0.893843	960.822	272.885	0.87734	987.226	270.773	0.909045	1000.96	265.492	0.913016	1013.63	265.492	0.909969	1027.36	268.66	0.81795	1036.86	280.278	0.730329	973.496	291.895	0.82192	975.608	300.344	0.832673	1158.99	1086.4	0.0386955	802.076	1097.11	0.0163602
889	16	gen_q-anger-mama.ustala-x	10	general_question-anger	980.841	429.117	0.683231	904.724	291.683	0.893619	912.124	277.94	0.869072	927.982	271.597	0.858486	942.782	269.482	0.855002	957.583	274.768	0.86674	982.955	271.597	0.823872	996.698	266.311	0.963319	1012.56	265.254	0.93978	1024.19	269.482	0.820192	1034.76	281.111	0.696172	971.326	292.74	0.860721	972.383	301.198	0.845945	1157.53	1085.62	0.0268306	802.674	1087.02	0.0300207
890	16	gen_q-anger-mama.ustala-x	11	general_question-anger	980.784	430.217	0.687265	903.594	291.696	0.923956	912.053	277.95	0.875633	925.799	272.663	0.853681	939.546	269.491	0.852002	954.349	274.778	0.918443	980.784	271.606	0.841271	996.646	266.319	0.950094	1012.51	265.261	0.896653	1023.08	268.433	0.824267	1032.6	281.122	0.681185	970.21	292.754	0.846317	971.268	301.213	0.862533	1156.2	1083.52	0.0106496	802.708	1086.32	0.0465131
891	16	gen_q-anger-mama.ustala-x	12	general_question-anger	978.868	429.378	0.676226	903.496	291.372	0.872324	910.927	278.633	0.83052	925.789	273.325	0.878873	941.713	272.263	0.857269	955.514	274.386	0.870947	980.992	273.325	0.831766	994.792	265.894	0.952604	1010.72	265.894	0.92504	1022.39	269.078	0.794314	1030.89	280.756	0.664666	969.314	292.433	0.856732	970.376	300.926	0.842004	1157.67	1086.86	0.0361865	802.655	1085.16	0.027755
892	16	gen_q-anger-mama.ustala-x	13	general_question-anger	977.804	430.167	0.695562	901.754	291.798	0.904721	910.204	278.067	0.862556	924.991	272.786	0.867718	939.779	271.729	0.839487	953.51	274.898	0.907645	979.916	273.842	0.844004	994.704	266.448	0.953356	1010.55	265.392	0.907771	1022.17	269.617	0.808894	1031.67	281.236	0.66995	969.354	292.854	0.858817	969.354	301.304	0.859335	1158.28	1085.78	0.0293503	802.063	1101.59	0.0123761
893	16	gen_q-anger-mama.ustala-x	14	general_question-anger	978.703	429.946	0.698629	902.592	292.733	0.856219	910.096	280.942	0.907928	924.032	273.438	0.884801	937.968	272.366	0.860336	952.975	274.51	0.91643	978.703	273.438	0.895507	994.782	265.934	0.943435	1009.79	264.862	0.880855	1021.58	271.294	0.823149	1031.23	280.942	0.667998	969.055	292.733	0.843162	970.127	301.309	0.852142	1158.04	1085.98	0.0318092	803.749	1090.91	0.0287543
894	16	gen_q-anger-mama.ustala-x	15	general_question-anger	978.704	430.048	0.689808	901.565	290.769	0.920797	910.136	280.055	0.889435	925.135	272.556	0.900027	939.063	272.556	0.879549	952.991	273.627	0.892464	978.704	272.556	0.886183	994.775	265.056	0.920956	1009.77	265.056	0.869111	1021.56	271.484	0.85226	1031.2	281.127	0.705798	969.062	292.912	0.838233	970.133	301.483	0.8358	1157.2	1086.57	0.045666	801.665	1082.87	0.0468284
895	16	gen_q-anger-mama.ustala-x	16	general_question-anger	978.696	431.991	0.677601	901.677	291.858	0.910416	910.234	280.091	0.868688	925.211	273.673	0.891583	940.187	272.603	0.862392	954.093	274.742	0.898901	978.696	273.673	0.883365	994.742	266.185	0.936724	1010.79	266.185	0.884497	1022.55	272.603	0.849491	1031.11	282.23	0.709239	969.069	292.928	0.85888	970.139	301.485	0.857419	1158.16	1087.28	0.0190446	800.246	1090.76	0.0140701
896	16	gen_q-anger-mama.ustala-x	17	general_question-anger	977.8	432.488	0.685965	901.518	291.579	0.903576	909.994	278.865	0.855878	924.826	273.568	0.892749	939.659	272.508	0.843249	953.432	274.627	0.87137	980.978	273.568	0.838654	994.751	267.211	0.947854	1010.64	266.151	0.934533	1022.3	272.508	0.796959	1031.83	283.103	0.684504	969.324	292.638	0.871848	969.324	301.114	0.852879	1157.98	1084.64	0.0252739	801.405	1085.03	0.0369499
897	16	gen_q-anger-mama.ustala-x	18	general_question-anger	978.835	433.573	0.672588	902.555	290.549	0.885406	911.031	277.836	0.836663	925.863	274.657	0.912405	940.695	273.598	0.85415	953.408	274.657	0.858074	982.013	273.598	0.839242	994.727	267.241	0.933868	1010.62	267.241	0.93418	1024.39	273.598	0.810574	1032.87	283.133	0.683638	969.3	292.668	0.868356	969.3	301.143	0.854537	1156.74	1092.64	0.0156194	800.552	1089.69	0.0168047
898	16	gen_q-anger-mama.ustala-x	19	general_question-anger	979.896	433.533	0.675094	901.517	290.544	0.882314	911.05	277.834	0.839136	925.878	273.597	0.909355	941.766	273.597	0.858713	954.476	274.657	0.852252	982.015	273.597	0.834757	994.725	267.242	0.927073	1011.67	267.242	0.923891	1025.44	274.657	0.81122	1034.97	284.189	0.670697	969.305	293.722	0.871742	970.364	302.195	0.838078	1010.11	1224.24	0.0145415	799.448	1084	0.0202788
899	16	gen_q-anger-mama.ustala-x	20	general_question-anger	978.855	434.594	0.687801	901.557	291.646	0.903776	911.087	279.998	0.835186	925.911	274.704	0.927238	941.794	273.645	0.883106	956.618	275.763	0.828899	982.031	274.704	0.816458	994.738	267.292	0.906536	1010.62	267.292	0.908765	1025.45	274.704	0.827691	1034.97	284.234	0.72737	969.325	293.764	0.861102	970.384	302.235	0.830009	1156.74	1093.83	0.0140953	797.027	1096.96	0.0263397
900	16	gen_q-anger-mama.ustala-x	21	general_question-anger	979.936	434.568	0.685315	902.632	291.609	0.88025	913.221	278.901	0.802871	926.988	274.666	0.923155	942.872	274.666	0.927452	959.816	275.725	0.889397	984.172	274.666	0.831524	995.82	268.312	0.863041	1011.7	268.312	0.891026	1026.53	274.666	0.833452	1036.06	284.196	0.696115	970.405	295.845	0.835447	971.464	304.316	0.777245	1157.33	1084.24	0.0563392	844.007	1174.55	0.00626745
901	16	gen_q-anger-mama.ustala-x	22	general_question-anger	981.969	435.822	0.717952	903.645	291.704	0.873612	911.999	279.172	0.858025	927.664	276.039	0.901235	943.329	274.995	0.87214	958.994	277.084	0.847094	981.969	276.039	0.812319	995.546	268.729	0.918443	1012.25	268.729	0.925576	1026.88	274.995	0.834782	1036.27	285.438	0.755327	970.482	294.837	0.871678	971.526	304.236	0.819604	1157.99	1087.48	0.0185322	803.726	1089.47	0.0225821
902	16	gen_q-anger-mama.ustala-x	23	general_question-anger	980.776	435.382	0.736159	903.776	291.932	0.889379	914.324	280.329	0.814009	929.091	275.055	0.918479	944.913	275.055	0.928239	960.735	277.165	0.841249	984.995	275.055	0.81252	996.597	268.727	0.864213	1012.42	268.727	0.87859	1027.19	275.055	0.82651	1036.68	284.548	0.68182	971.283	295.096	0.859914	972.337	304.589	0.814873	1159.4	1086	0.0245435	854.381	1172.01	0.0113626
903	16	gen_q-anger-mama.ustala-x	24	general_question-anger	980.793	436.443	0.724584	903.803	291.955	0.893293	914.35	279.299	0.82096	929.115	275.08	0.929887	944.935	275.08	0.939247	961.809	277.19	0.851896	985.012	276.135	0.806132	997.668	269.807	0.841562	1013.49	269.807	0.865169	1028.25	276.135	0.840374	1037.74	284.572	0.700429	972.356	297.228	0.85296	973.411	306.72	0.817531	1158.2	1084.62	0.0209098	874.672	1189.01	0.0114419
904	16	gen_q-anger-mama.ustala-x	25	general_question-anger	983.965	437.452	0.711004	903.799	291.887	0.895084	914.347	281.338	0.822199	928.06	275.009	0.934014	943.882	275.009	0.920173	959.704	276.064	0.816175	987.129	275.009	0.872654	999.787	269.735	0.826875	1013.5	269.735	0.870306	1028.27	276.064	0.861132	1037.76	284.503	0.737888	972.362	298.216	0.86997	973.417	307.709	0.849805	1155.87	1085.58	0.0466982	859.8	1177.43	0.0127325
905	16	gen_q-anger-mama.ustala-x	26	general_question-anger	984.021	439.807	0.691075	906.88	290.808	0.828735	918.504	281.298	0.842851	931.184	274.957	0.878637	945.979	274.957	0.923557	961.83	278.128	0.868554	987.191	274.957	0.857905	1000.93	272.844	0.834191	1014.67	271.787	0.856247	1029.46	276.014	0.848107	1037.91	287.638	0.702841	974.51	298.206	0.855092	975.567	307.716	0.858254	1157.09	1085.52	0.0455638	801.441	1083.79	0.0366874
906	16	gen_q-anger-mama.ustala-x	27	general_question-anger	985.028	439.513	0.702764	907.953	290.715	0.834743	919.728	282.151	0.876096	932.574	275.728	0.843775	946.49	274.657	0.890373	963.618	278.939	0.880446	988.239	275.728	0.801091	1001.09	272.516	0.833837	1015	272.516	0.886389	1029.99	275.728	0.826021	1039.62	287.503	0.715528	975.393	299.279	0.853975	977.534	307.842	0.860865	1158.87	1083.46	0.0120454	853.388	1170.83	0.00871948
907	16	gen_q-anger-mama.ustala-x	28	general_question-anger	982.961	441.709	0.704431	911.242	290.778	0.84574	919.806	282.215	0.891466	935.862	275.792	0.852314	948.708	276.862	0.826177	963.694	282.215	0.910612	989.384	277.933	0.790577	1003.3	273.651	0.85521	1016.14	273.651	0.888831	1031.13	275.792	0.839167	1039.69	288.637	0.732922	977.609	299.341	0.844387	978.68	307.905	0.850244	1158.76	1083.4	0.0115671	848.173	1176.07	0.00486535
908	16	gen_q-anger-mama.ustala-x	29	general_question-anger	986.198	444.909	0.745995	911.282	290.796	0.85677	920.914	282.234	0.89542	935.897	275.812	0.860209	949.81	275.812	0.829349	963.723	281.164	0.871621	989.409	276.883	0.809239	1004.39	273.672	0.875543	1016.16	273.672	0.889197	1031.15	277.953	0.823482	1040.78	290.796	0.763044	978.706	299.357	0.845873	979.776	307.919	0.865671	1158.98	1086.71	0.0336561	797.863	1085.5	0.038209
909	16	gen_q-anger-mama.ustala-x	30	general_question-anger	988.311	446.219	0.811758	913.071	291.5	0.824784	922.608	281.962	0.8206	937.444	276.663	0.908367	953.34	277.723	0.861235	966.057	283.022	0.822636	989.371	278.783	0.827058	1004.21	275.604	0.882903	1016.92	274.544	0.868776	1031.76	276.663	0.886405	1040.24	287.261	0.73485	979.833	301.037	0.872797	979.833	309.515	0.900296	1157.37	1085.58	0.0323861	797.355	1087.11	0.0463753
910	16	gen_q-anger-mama.ustala-x	31	general_question-anger	988.321	451.532	0.784117	912.034	292.6	0.870113	921.57	284.124	0.882812	937.463	277.767	0.879669	951.237	277.767	0.834908	965.011	283.064	0.847288	989.38	282.005	0.807555	1005.27	276.707	0.886228	1016.93	275.648	0.876109	1031.76	277.767	0.852161	1041.3	289.422	0.720569	979.845	302.136	0.885185	979.845	311.672	0.883639	1155.75	1086.41	0.0281698	794.412	1082.05	0.0589217
911	16	gen_q-anger-mama.ustala-x	32	general_question-anger	989.362	453.61	0.848217	912.034	293.657	0.878522	921.567	284.123	0.934669	936.397	280.946	0.84188	949.109	280.946	0.835841	962.88	284.123	0.897621	990.421	284.123	0.863996	1005.25	277.768	0.876375	1016.9	276.708	0.880304	1031.73	280.946	0.848255	1041.27	290.479	0.757114	979.828	303.191	0.874629	979.828	314.843	0.855193	1053.31	1122.17	0.0137703	792.998	1083.65	0.0617653
912	16	gen_q-anger-mama.ustala-x	33	general_question-anger	989.292	456.971	0.853394	913.556	295.124	0.819714	922.894	286.824	0.844537	937.418	282.674	0.86666	948.831	282.674	0.852288	963.355	287.862	0.862152	989.292	285.787	0.802336	1003.82	280.599	0.883196	1016.27	279.562	0.864475	1030.79	281.637	0.918153	1041.17	289.937	0.790599	978.917	306.536	0.862409	979.955	316.911	0.865314	1153.66	1084.72	0.0150571	791.254	1075.87	0.0660389
913	16	gen_q-anger-mama.ustala-x	34	general_question-anger	989.099	462.291	0.830191	913.079	299.977	0.809651	923.352	290.731	0.866715	936.707	285.594	0.806441	949.034	286.622	0.863063	964.444	291.758	0.83806	990.127	288.676	0.808637	1004.51	284.567	0.881042	1015.81	283.54	0.87921	1031.22	284.567	0.903997	1040.46	293.813	0.776926	978.826	309.222	0.860829	979.854	320.523	0.847103	1043.74	1080.18	0.020356	786.115	1080.54	0.0783321
914	16	gen_q-anger-mama.ustala-x	35	general_question-anger	987.044	464.22	0.820164	909.946	304.017	0.820121	921.961	295.005	0.849781	933.976	289.999	0.810668	948.995	292.002	0.852344	964.015	296.007	0.884964	988.045	295.005	0.846713	1001.06	287.996	0.853591	1014.08	286.995	0.892998	1029.1	287.996	0.910805	1040.11	297.008	0.773662	978.032	312.027	0.873356	980.035	326.045	0.89003	1157.97	1080.57	0.0561104	776.87	1071.65	0.0871155
915	16	gen_q-anger-mama.ustala-x	36	general_question-anger	984.038	471.383	0.786505	909.69	306.827	0.816681	918.612	297.905	0.894788	933.481	296.914	0.903994	949.342	296.914	0.925537	965.203	299.888	0.84036	986.02	297.905	0.80182	998.907	292.949	0.839473	1013.78	289.975	0.933399	1028.65	292.949	0.888345	1038.56	302.862	0.797129	975.116	316.74	0.861379	976.107	329.627	0.871307	1161.31	1073.18	0.12031	775.465	1055.04	0.128009
916	16	gen_q-anger-mama.ustala-x	37	general_question-anger	982.117	477.262	0.814758	909.389	311.441	0.786343	919.086	302.714	0.867808	933.631	300.774	0.892542	946.238	301.744	0.854459	959.814	306.592	0.839477	984.056	304.653	0.784455	997.632	299.805	0.921478	1013.15	295.926	0.869827	1027.69	298.835	0.90333	1038.36	307.562	0.828256	974.359	323.078	0.962576	975.329	337.623	0.904063	1158.2	1075.89	0.108727	771.186	1034.82	0.267577
917	16	gen_q-anger-mama.ustala-x	38	general_question-anger	981.129	481.164	0.83759	907.25	319.013	0.799765	918.763	310.377	0.867313	932.196	308.459	0.797987	946.588	310.377	0.820503	960.98	311.337	0.796703	982.089	311.337	0.848601	997.44	304.621	0.890334	1012.79	302.702	0.916078	1028.14	303.661	0.912666	1038.7	316.134	0.760103	973.453	327.648	0.930597	974.413	342.04	0.922198	1161.89	1081.11	0.0650022	750.796	984.048	0.239784
918	16	gen_q-anger-mama.ustala-x	39	general_question-anger	980.211	489.394	0.836552	905.542	323.043	0.805565	915.939	315.481	0.832878	929.171	314.536	0.844292	944.294	315.481	0.859613	958.471	318.317	0.768773	984.936	316.427	0.762371	999.114	311.701	0.793043	1015.18	307.92	0.869828	1031.25	313.591	0.830315	1039.76	323.043	0.795944	972.649	335.33	0.88769	973.594	350.453	0.862326	1160.85	1077.26	0.0833812	694.623	890.821	0.368955
919	16	gen_q-anger-mama.ustala-x	40	general_question-anger	983.024	492.626	0.800497	907.092	332.325	0.710838	917.403	322.013	0.823762	931.465	320.139	0.861971	945.526	322.951	0.811969	959.588	326.701	0.796681	983.961	325.763	0.805841	998.96	319.201	0.871291	1013.96	314.514	0.852131	1028.96	318.264	0.864169	1038.33	326.701	0.851841	971.774	341.699	0.89378	975.524	356.698	0.880053	1165.19	1076.12	0.0955047	838.041	1005.11	0.0792795
920	16	gen_q-anger-mama.ustala-x	41	general_question-anger	978.373	500.16	0.721185	904.732	337.424	0.705519	914.733	328.332	0.808609	929.279	327.423	0.846748	944.735	328.332	0.839533	961.099	333.787	0.781884	982.919	332.878	0.779884	998.374	326.514	0.868541	1012.92	321.059	0.89493	1027.47	321.059	0.878838	1037.47	331.969	0.728054	972.009	349.242	0.850714	975.645	363.789	0.916904	1160.49	1078.01	0.0763322	700.676	867.061	0.0202807
921	16	gen_q-anger-mama.ustala-x	42	general_question-anger	979.167	505.197	0.788714	904.702	342.97	0.769547	913.567	334.992	0.83917	927.751	334.106	0.872109	942.821	334.992	0.842546	958.777	340.311	0.761546	981.826	337.652	0.751027	996.896	333.219	0.82724	1011.08	327.9	0.908154	1026.15	327.9	0.895795	1037.67	335.879	0.708699	971.188	354.495	0.846471	975.621	369.565	0.948842	1160.49	1081.75	0.0627816	803.459	858.492	0.0419586
922	16	gen_q-anger-mama.ustala-x	43	general_question-anger	975.594	509.059	0.80699	904.742	348.758	0.731138	913.599	341.673	0.805843	926.884	339.902	0.889944	941.054	343.444	0.843692	955.224	346.101	0.817098	982.679	345.216	0.821837	996.849	338.13	0.896102	1011.02	332.817	0.883934	1025.19	332.817	0.897217	1035.82	339.902	0.742255	970.28	359.386	0.910789	974.708	374.442	0.898757	1161.64	1074.42	0.108518	764.153	786.667	0.0771915
923	16	gen_q-anger-mama.ustala-x	44	general_question-anger	975.654	514.132	0.782713	903.884	353.961	0.750522	913.512	346.959	0.897087	927.516	346.959	0.892022	942.395	347.835	0.860961	958.149	352.211	0.743871	979.155	349.585	0.755487	995.785	343.458	0.784333	1009.79	339.957	0.865504	1024.67	338.207	0.857046	1037.8	346.084	0.736047	970.403	365.34	0.831935	974.779	381.969	0.877855	1159.26	1081.64	0.0675846	795.43	715.844	0.259679
924	16	gen_q-anger-mama.ustala-x	45	general_question-anger	976.65	517.097	0.763956	903.157	356.987	0.769584	914.531	349.988	0.912507	928.529	349.988	0.909318	942.528	352.613	0.850917	955.652	357.862	0.816239	981.024	355.237	0.740393	995.898	349.113	0.801215	1009.9	342.989	0.854204	1025.64	342.989	0.861016	1036.14	349.988	0.724073	970.525	370.986	0.913628	972.275	385.859	0.869076	1163.3	1076.45	0.0707581	779.903	700.652	0.440917
925	16	gen_q-anger-mama.ustala-x	46	general_question-anger	974.855	519.228	0.789774	904.409	359.204	0.777454	913.976	353.116	0.887578	927.891	353.116	0.89917	941.806	357.465	0.861017	954.852	359.204	0.765075	982.682	358.334	0.750069	996.597	352.247	0.84116	1010.51	346.159	0.8727	1025.3	345.289	0.913293	1037.47	352.247	0.729393	970.506	373.119	0.906358	973.985	389.643	0.823995	1161.82	1080.64	0.0618236	796.154	675.581	0.509255
926	16	gen_q-anger-mama.ustala-x	47	general_question-anger	971.189	523.034	0.776365	903.465	362.633	0.755408	913.267	356.396	0.832079	928.416	356.396	0.849429	942.674	359.069	0.853667	956.932	363.525	0.757648	983.665	360.851	0.774187	997.923	354.613	0.803747	1012.18	351.049	0.859609	1026.44	348.376	0.850072	1038.02	356.396	0.688413	970.298	376	0.860364	973.863	393.822	0.834366	1156.93	1081.01	0.0456863	819.397	651.171	0.464716
927	16	gen_q-anger-mama.ustala-x	48	general_question-anger	970.333	525.85	0.719136	904.641	365.078	0.773436	915.878	359.027	0.780268	929.707	359.027	0.814875	944.402	361.62	0.84071	958.232	365.942	0.721287	980.705	362.485	0.757694	995.399	357.298	0.795512	1009.23	352.977	0.817704	1025.65	348.655	0.829835	1037.75	355.57	0.743688	971.197	378.043	0.770962	973.79	395.331	0.926317	1159.65	1081.42	0.0503489	836.032	639.501	0.478529
928	16	gen_q-anger-mama.ustala-x	49	general_question-anger	970.589	528.28	0.791406	904.91	367.148	0.727001	915.419	360.143	0.888346	928.554	360.143	0.893774	942.566	361.894	0.858153	955.701	367.148	0.797073	985.476	364.521	0.725941	999.487	358.391	0.793413	1013.5	353.137	0.885415	1027.51	352.261	0.876001	1040.65	360.143	0.745648	971.464	380.284	0.856447	974.091	396.047	0.850265	1162.16	1079.05	0.0608821	840.471	658.071	0.42593
[truncated: 22,210 more rows]
[truncated: 4 more columns]
