# Supplementary material for: Eyebrow position in grammatical and emotional expressions in Kazakh-Russian Sign Language: A quantitative study
Source: PLoS One. 2020 Jun 2;15(6):e0233731. doi: 10.1371/journal.pone.0233731 (PMC7266324; doi:10.1371/journal.pone.0233731)
Supplement: S1 Appendix — This Appendix contains the statistical analysis (in RMarkdown format and exported to html) and the full data tables used in the analysis. (ZIP) [file pone.0233731.s001.zip › keypointsD2.csv]

speaker_id	video_id	video_name	frame_id	sentence	face_x8	face_y8	face_c8	face_x17	face_y17	face_c17	face_x18	face_y18	face_c18	face_x19	face_y19	face_c19	face_x20	face_y20	face_c20	face_x21	face_y21	face_c21	face_x22	face_y22	face_c22	face_x23	face_y23	face_c23	face_x24	face_y24	face_c24	face_x25	face_y25	face_c25	face_x26	face_y26	face_c26	face_x27	face_y27	face_c27	hand_right_x0	hand_right_y0	hand_right_c0	pose_x1	pose_y1	type
1	Alt	1	gen_q_anger_dev_upala_alt	0	dev_upala	955.912	507.359	0.777162	881.918	343.585	0.76797	893.757	334.706	0.857286	907.569	330.759	0.80563	921.381	332.732	0.814102	935.193	336.679	0.840708	966.764	336.679	0.778383	981.563	330.759	0.85493	997.349	329.773	0.840695	1013.13	335.692	0.816678	1022.01	346.545	0.727316	950.979	358.384	0.903823	0	0	0	976.796	645.285	gen-q-anger
2	Alt	1	gen_q_anger_dev_upala_alt	1	dev_upala	955.906	504.26	0.746383	880.979	343.562	0.80225	892.81	335.675	0.819869	906.612	329.76	0.825287	922.386	330.746	0.826635	936.189	336.661	0.861364	964.779	335.675	0.767871	980.553	328.774	0.833286	998.299	328.774	0.885227	1013.09	336.661	0.821275	1022.95	346.52	0.740946	951.963	358.35	0.894215	0	0	0	976.791	645.289	gen-q-anger
3	Alt	1	gen_q_anger_dev_upala_alt	2	dev_upala	957.882	505.251	0.776809	880.988	343.577	0.757513	894.789	335.69	0.81777	908.591	330.761	0.803642	922.392	333.718	0.826952	936.194	338.648	0.853219	966.754	336.676	0.827252	982.527	329.775	0.864503	998.3	329.775	0.884883	1014.07	336.676	0.828969	1022.95	346.534	0.744808	951.967	358.364	0.891836	0	0	0	976.777	645.288	gen-q-anger
4	Alt	1	gen_q_anger_dev_upala_alt	3	dev_upala	957.922	509.257	0.817786	881.872	342.533	0.737686	894.547	334.733	0.804196	909.172	330.833	0.859078	922.822	331.808	0.830177	936.472	338.633	0.837593	967.672	338.633	0.818948	982.297	330.833	0.922432	997.897	330.833	0.927724	1012.52	337.658	0.838268	1023.25	346.433	0.78517	952.072	358.133	0.831099	0	0	0	971.097	645.282	gen-q-anger
5	Alt	1	gen_q_anger_dev_upala_alt	4	dev_upala	957.957	510.123	0.822962	881.976	341.6	0.73266	895.613	333.807	0.807897	910.225	331.859	0.886905	923.863	332.833	0.833251	936.526	339.652	0.85226	966.724	338.678	0.822744	982.31	331.859	0.929682	997.896	331.859	0.932237	1013.48	337.704	0.842816	1024.2	347.445	0.773781	952.112	359.134	0.837889	0	0	0	971.085	645.299	gen-q-anger
6	Alt	1	gen_q_anger_dev_upala_alt	5	dev_upala	959.914	510.239	0.868265	882.868	345.418	0.746155	896.522	336.64	0.809687	911.151	331.764	0.861407	925.78	334.69	0.809189	937.483	340.541	0.803943	967.717	338.591	0.845401	983.321	331.764	0.924631	998.925	331.764	0.935339	1014.53	338.591	0.847739	1024.28	347.368	0.773927	953.088	360.047	0.834176	0	0	0	976.8	645.33	gen-q-anger
7	Alt	1	gen_q_anger_dev_upala_alt	6	dev_upala	960.879	511.731	0.826866	884.26	344.914	0.747364	896.868	338.125	0.789925	910.446	333.276	0.826816	924.994	336.186	0.81715	938.572	341.035	0.853058	968.638	339.095	0.832342	984.156	333.276	0.907011	1000.64	333.276	0.909784	1015.19	339.095	0.845656	1024.89	347.824	0.765647	954.09	359.462	0.859775	0	0	0	976.842	645.344	gen-q-anger
8	Alt	1	gen_q_anger_dev_upala_alt	7	dev_upala	960.908	518.918	0.855754	882.153	345.656	0.825146	892.982	337.781	0.84359	907.748	335.812	0.851806	922.515	337.781	0.897092	938.266	343.687	0.839596	968.784	342.703	0.801894	983.55	337.781	0.886919	1000.29	336.796	0.890139	1015.05	339.749	0.822659	1024.9	349.594	0.76143	954.017	361.407	0.929975	0	0	0	976.876	645.344	gen-q-anger
9	Alt	1	gen_q_anger_dev_upala_alt	8	dev_upala	960.925	520.08	0.853372	882.103	351.597	0.814671	894.911	342.729	0.803792	910.676	338.788	0.863091	925.455	342.729	0.823987	939.249	347.656	0.809991	968.808	346.67	0.855815	984.572	339.773	0.932615	1000.34	338.788	0.956134	1015.12	344.7	0.84194	1024.97	353.567	0.791995	954.028	363.42	0.87413	0	0	0	976.878	645.328	gen-q-anger
10	Alt	1	gen_q_anger_dev_upala_alt	9	dev_upala	960.946	522.994	0.835833	881.184	355.592	0.806059	893.001	347.715	0.821312	907.771	344.761	0.810793	922.542	347.715	0.864419	937.313	353.623	0.842132	968.823	350.669	0.828284	983.594	345.745	0.886939	999.349	341.806	0.901597	1015.1	347.715	0.857145	1024.95	356.577	0.780174	954.053	371.348	0.904742	750.089	1102.14	0.0263782	976.908	645.291	gen-q-anger
11	Alt	1	gen_q_anger_dev_upala_alt	10	dev_upala	958.934	531.929	0.866395	881.125	359.568	0.769816	892.944	352.673	0.775994	905.748	350.703	0.858084	921.507	353.658	0.842806	936.281	358.583	0.902744	967.798	358.583	0.871824	982.572	352.673	0.905255	998.331	350.703	0.958554	1014.09	352.673	0.850494	1024.92	364.492	0.747528	952.04	376.311	0.887131	955.217	1230.02	0.01609	976.97	645.137	gen-q-anger
12	Alt	1	gen_q_anger_dev_upala_alt	11	dev_upala	959.811	536.036	0.844157	879.625	366.005	0.727984	890.252	361.174	0.834454	904.744	360.208	0.858328	919.235	362.14	0.884892	931.794	366.971	0.774265	969.471	365.039	0.770012	982.997	360.208	0.854473	998.454	355.378	0.906711	1013.91	361.174	0.826762	1027.44	370.835	0.799022	952.082	385.327	0.937509	1013.27	1220.27	0.018719	976.96	639.531	gen-q-anger
13	Alt	1	gen_q_anger_dev_upala_alt	12	dev_upala	958.695	539.46	0.812909	878.928	371.38	0.782518	888.424	365.683	0.799943	902.668	365.683	0.838556	917.862	370.431	0.880793	931.156	374.229	0.768388	968.191	373.28	0.775843	981.485	367.582	0.81999	996.679	363.784	0.889161	1014.72	364.733	0.830554	1025.17	374.229	0.754308	950.148	392.272	0.884155	819.717	1036.66	0.215023	976.88	639.551	gen-q-anger
14	Alt	1	gen_q_anger_dev_upala_alt	13	dev_upala	956.6	546.691	0.87316	874.95	379.722	0.792163	887.793	372.383	0.782459	901.555	372.383	0.814761	916.233	374.218	0.816664	929.077	379.722	0.797403	966.691	380.639	0.787183	980.452	373.3	0.825514	997.883	371.465	0.854563	1014.4	372.383	0.879336	1024.49	379.722	0.722608	949.26	398.07	0.863916	798.674	966.746	0.0554557	976.925	639.492	gen-q-anger
15	Alt	1	gen_q_anger_dev_upala_alt	14	dev_upala	955.688	550.629	0.896656	874.122	385.644	0.774477	888.026	379.156	0.840669	901.929	379.156	0.852415	916.759	381.937	0.832939	931.589	387.498	0.833827	968.664	387.498	0.826282	982.568	380.083	0.864684	997.398	376.375	0.828408	1014.08	378.229	0.848502	1025.2	385.644	0.713111	949.2	404.182	0.854609	839.08	920.144	0.0344518	976.925	639.521	gen-q-anger
16	Alt	1	gen_q_anger_dev_upala_alt	15	dev_upala	953.736	554.101	0.846083	872.659	388.219	0.817315	886.638	384.492	0.831709	901.548	385.423	0.857676	916.459	388.219	0.877663	930.438	394.743	0.815689	965.851	393.811	0.785148	980.761	386.355	0.815882	996.604	380.764	0.871382	1013.38	380.764	0.909632	1025.49	388.219	0.73054	948.144	409.653	0.897706	847.785	879.185	0.0310367	976.958	639.512	gen-q-anger
18	Alt	1	gen_q_anger_dev_upala_alt	17	dev_upala	954.557	561.49	0.874402	873.447	396.506	0.777814	887.273	390.976	0.909286	902.02	390.976	0.906098	917.689	393.741	0.863295	931.514	400.193	0.868653	962.852	399.271	0.875577	977.599	391.897	0.907986	993.268	385.445	0.838183	1011.7	384.524	0.863639	1023.68	391.897	0.720601	947.183	414.018	0.895477	869.074	782.113	0.439746	976.904	639.253	gen-q-anger
22	Alt	1	gen_q_anger_dev_upala_alt	21	dev_upala	948.049	554.787	0.71681	872.125	388.878	0.795346	885.248	384.192	0.832436	900.245	387.004	0.885347	915.242	389.816	0.890063	930.24	396.377	0.859053	962.109	395.44	0.834597	977.107	387.941	0.885957	993.041	382.317	0.849105	1010.85	382.317	0.820128	1022.1	390.753	0.7249	946.175	411.375	0.903641	883.097	735.271	0.608301	976.962	633.498	gen-q-anger
24	Alt	1	gen_q_anger_dev_upala_alt	23	dev_upala	947.095	551.693	0.746986	872.952	386.725	0.713965	885.927	381.164	0.859634	900.756	382.091	0.877485	915.585	387.652	0.886401	929.486	394.139	0.84528	960.997	391.359	0.794476	975.826	383.944	0.826049	992.508	380.237	0.862553	1010.12	381.164	0.867803	1020.31	388.578	0.736357	946.168	409.894	0.87866	882.766	730.45	0.621709	976.982	633.335	gen-q-anger
25	Alt	1	gen_q_anger_dev_upala_alt	24	dev_upala	949.896	551.634	0.741574	872.029	386.63	0.743325	885.934	381.068	0.874488	899.839	381.995	0.884666	915.598	387.557	0.907294	929.503	393.119	0.839662	963.801	389.411	0.79309	977.706	381.995	0.841086	993.465	380.141	0.860534	1010.15	380.141	0.866618	1020.35	387.557	0.744028	946.188	408.878	0.857838	882.454	727.586	0.671865	977.063	633.334	gen-q-anger
26	Alt	1	gen_q_anger_dev_upala_alt	25	dev_upala	947.227	549.98	0.723606	874.287	383.13	0.681957	887.051	380.394	0.797041	901.639	381.306	0.881042	916.227	384.953	0.84603	929.903	390.424	0.809339	961.815	389.512	0.832205	977.314	382.218	0.882298	993.726	377.659	0.807091	1010.14	379.483	0.838435	1021.99	387.688	0.723387	946.315	405.923	0.869836	878.2	724.901	0.610083	977.109	633.435	gen-q-anger
27	Alt	1	gen_q_anger_dev_upala_alt	26	dev_upala	946.352	550.863	0.737247	875.234	382.188	0.708267	887.999	378.541	0.782445	901.675	380.364	0.880495	916.264	383.099	0.866687	930.852	389.482	0.870911	960.94	389.482	0.856245	975.528	381.276	0.906798	991.939	374.894	0.853559	1010.17	375.805	0.843562	1021.12	385.835	0.711588	946.352	404.982	0.903007	875.561	719.148	0.643596	977.13	633.418	gen-q-anger
28	Alt	1	gen_q_anger_dev_upala_alt	27	dev_upala	947.233	548.356	0.773284	872.701	385.318	0.780614	886.675	378.796	0.871889	901.582	378.796	0.889666	916.488	382.523	0.863255	930.463	388.113	0.847962	964.002	387.181	0.816864	977.977	379.728	0.897865	993.815	376.001	0.803535	1010.58	377.865	0.813371	1021.76	386.249	0.789278	947.233	403.951	0.885665	873.158	714.045	0.655267	977.145	633.422	gen-q-anger
40	Alt	1	gen_q_anger_dev_upala_alt	39	dev_upala	974.506	544.146	0.829974	897.998	382.434	0.838661	911.039	379.826	0.837306	924.95	381.565	0.876875	938.86	384.173	0.835056	952.771	390.259	0.820043	988.417	390.259	0.825264	1002.33	383.304	0.882363	1017.11	380.696	0.825759	1032.76	380.696	0.795643	1044.93	387.651	0.708607	970.159	407.647	0.794526	968.091	546.99	0.0972559	982.988	627.51	gen-q-anger
41	Alt	1	gen_q_anger_dev_upala_alt	40	dev_upala	973.595	543.914	0.865884	901.003	381.238	0.741482	911.499	375.991	0.850241	925.492	376.865	0.854801	939.486	382.113	0.869323	953.479	388.235	0.849474	988.464	388.235	0.814418	1002.46	381.238	0.871788	1018.2	375.991	0.857028	1034.82	375.991	0.849749	1046.19	382.988	0.701882	972.721	403.978	0.894175	906.111	767.141	0.02795	983.006	633.479	gen-q-anger
42	Alt	1	gen_q_anger_dev_upala_alt	41	dev_upala	973.559	543.203	0.835932	898.348	377.738	0.742111	910.736	374.199	0.879943	924.893	374.199	0.895526	938.166	377.738	0.848271	952.323	383.932	0.819846	988.602	383.047	0.864945	1002.76	375.969	0.907151	1017.8	374.199	0.862249	1034.61	374.199	0.840182	1046.12	381.278	0.771477	971.79	401.629	0.839738	990.243	870.214	0.295186	983.078	633.458	gen-q-anger
43	Alt	1	gen_q_anger_dev_upala_alt	42	dev_upala	974.424	543.131	0.884018	902.688	376.635	0.773447	911.545	372.207	0.84263	924.829	373.092	0.883603	938.999	376.635	0.849257	952.283	381.063	0.849663	987.708	380.177	0.836504	1001.88	373.978	0.90098	1016.93	371.321	0.862521	1031.99	372.207	0.865729	1045.27	380.177	0.815118	970.881	399.661	0.835747	974.969	865.66	0.351879	982.972	633.34	gen-q-anger
44	Alt	1	gen_q_anger_dev_upala_alt	43	dev_upala	970.7	543.237	0.808715	900.822	373.917	0.725653	909.781	370.333	0.840634	924.115	370.333	0.87826	938.449	372.125	0.86118	952.783	378.396	0.88487	987.722	378.396	0.843623	1002.06	371.229	0.913298	1017.29	369.437	0.868283	1031.62	370.333	0.889547	1045.06	378.396	0.778118	970.7	396.314	0.799455	903.004	868.086	0.42774	982.915	633.439	gen-q-anger
45	Alt	1	gen_q_anger_dev_upala_alt	44	dev_upala	970.526	543.39	0.828555	899.765	373.745	0.785522	913.373	368.302	0.850542	926.98	368.302	0.862767	940.588	372.838	0.822147	951.475	377.374	0.795718	986.855	375.56	0.82545	1001.37	369.209	0.882924	1015.89	367.395	0.916164	1030.4	368.302	0.87832	1044.01	375.56	0.757392	971.433	396.425	0.91983	981.531	879.07	0.459031	982.873	633.453	gen-q-anger
46	Alt	1	gen_q_anger_dev_upala_alt	45	dev_upala	971.445	546.133	0.832694	897.94	375.529	0.785082	907.922	368.269	0.827407	923.349	368.269	0.84912	937.869	371.899	0.826845	951.481	377.344	0.831807	985.965	377.344	0.840017	1000.48	370.084	0.876924	1015	367.362	0.948752	1030.43	368.269	0.915058	1043.14	375.529	0.794868	970.538	395.493	0.834401	983.947	877.827	0.430723	982.957	633.476	gen-q-anger
47	Alt	1	gen_q_anger_dev_upala_alt	46	dev_upala	972.358	546.117	0.823216	897.032	373.684	0.79615	907.923	367.331	0.844345	922.443	368.239	0.872259	936.964	372.776	0.843408	950.577	378.222	0.815676	985.971	374.592	0.810721	1000.49	369.146	0.856781	1015.01	366.424	0.922785	1030.44	367.331	0.90037	1043.15	375.499	0.746853	970.543	395.465	0.868979	984.001	877.792	0.488533	982.995	633.533	gen-q-anger
48	Alt	1	gen_q_anger_dev_upala_alt	47	dev_upala	972.334	545.445	0.807897	897.988	372.889	0.776932	910.838	367.382	0.806747	924.606	367.382	0.845223	938.373	371.053	0.821525	951.223	376.561	0.815507	985.184	375.643	0.792387	999.869	369.218	0.844842	1015.47	366.464	0.916333	1031.08	367.382	0.906237	1043.93	375.643	0.758704	969.58	394.917	0.835911	976.789	870.89	0.429392	982.959	639.215	gen-q-anger
49	Alt	1	gen_q_anger_dev_upala_alt	48	dev_upala	973.254	545.486	0.835377	897.981	369.237	0.797051	909.915	367.401	0.797707	923.684	367.401	0.840138	937.454	370.155	0.821295	951.223	376.58	0.824917	986.106	375.662	0.850679	1000.79	369.237	0.906063	1015.48	367.401	0.905914	1031.09	368.319	0.917789	1043.94	375.662	0.786739	970.5	393.104	0.841623	974.088	869.764	0.383	982.928	639.263	gen-q-anger
50	Alt	1	gen_q_anger_dev_upala_alt	49	dev_upala	971.411	545.489	0.849534	897.957	372.871	0.760939	910.811	366.444	0.79736	923.666	367.362	0.82892	937.438	368.281	0.819151	951.211	374.708	0.841449	987.938	373.79	0.78618	1001.71	367.362	0.923173	1016.4	366.444	0.880681	1031.09	367.362	0.893001	1043.95	374.708	0.769395	971.411	393.99	0.858718	974.392	867.883	0.353929	982.872	639.234	gen-q-anger
51	Alt	1	gen_q_anger_dev_upala_alt	50	dev_upala	972.285	544.707	0.902364	897.997	371.986	0.794709	911.926	366.414	0.874806	926.783	366.414	0.88634	941.641	370.129	0.865183	955.57	374.772	0.834425	984.357	374.772	0.796581	1000.14	368.272	0.83114	1015	365.486	0.898538	1030.79	366.414	0.905783	1043.79	373.843	0.748734	970.428	393.344	0.82185	980.51	871.437	0.39512	982.866	639.222	gen-q-anger
52	Alt	1	gen_q_anger_dev_upala_alt	51	dev_upala	972.259	543.763	0.894292	897.986	372.006	0.780923	911.912	366.436	0.891527	926.767	366.436	0.894061	941.621	372.006	0.871987	954.619	377.577	0.791033	982.471	375.72	0.788866	998.254	367.364	0.83599	1014.97	365.507	0.903749	1030.75	366.436	0.911964	1043.75	375.72	0.73354	970.402	392.431	0.822101	974.229	868.293	0.422433	982.816	639.224	gen-q-anger
53	Alt	1	gen_q_anger_dev_upala_alt	52	dev_upala	972.25	542.695	0.890553	897.88	371	0.765152	909.816	366.41	0.796001	922.67	366.41	0.8258	937.361	368.246	0.828222	950.215	374.673	0.839757	986.941	373.755	0.797695	1001.63	367.328	0.935967	1016.32	365.492	0.879647	1031.01	367.328	0.902138	1042.95	374.673	0.771268	970.414	391.2	0.861573	975.443	869.471	0.427728	982.749	639.243	gen-q-anger
54	Alt	1	gen_q_anger_dev_upala_alt	53	dev_upala	971.3	541.938	0.868918	896.765	370.784	0.729742	906.887	365.263	0.817702	920.69	365.263	0.876989	935.413	368.024	0.855873	949.216	373.545	0.871594	986.023	373.545	0.838235	1000.75	367.104	0.884503	1015.47	365.263	0.912871	1030.19	366.184	0.891936	1041.23	374.465	0.736236	968.539	391.028	0.816562	973.561	869.633	0.376962	982.727	639.305	gen-q-anger
55	Alt	1	gen_q_anger_dev_upala_alt	54	dev_upala	971.239	541.199	0.844589	897.032	371.067	0.759348	906.987	366.542	0.801658	920.561	366.542	0.852357	934.136	367.447	0.873771	948.615	373.782	0.880733	985.718	372.877	0.764693	999.293	367.447	0.907943	1014.68	365.637	0.842676	1028.25	366.542	0.874093	1041.83	374.687	0.78874	968.524	390.976	0.849184	973.528	868.345	0.467435	977.108	639.374	gen-q-anger
56	Alt	1	gen_q_anger_dev_upala_alt	55	dev_upala	970.14	542.367	0.832745	895.054	367.473	0.736252	908.789	365.642	0.837266	922.524	365.642	0.871985	936.26	369.305	0.823722	948.163	374.799	0.809622	982.043	373.883	0.827039	996.694	366.558	0.8914	1011.34	364.726	0.885538	1026.91	365.642	0.909428	1040.65	373.883	0.79994	967.393	392.197	0.837683	972.733	867.587	0.373758	977.122	639.416	gen-q-anger
57	Alt	1	gen_q_anger_dev_upala_alt	56	dev_upala	969.245	542.369	0.866897	893.273	371.203	0.741413	904.257	365.711	0.851471	917.987	365.711	0.892934	932.632	367.542	0.863663	946.362	373.949	0.860525	982.975	373.949	0.827888	996.705	366.626	0.883428	1012.27	364.796	0.879413	1026.91	366.626	0.903006	1037.89	373.949	0.755529	965.584	391.34	0.821413	968.99	867.602	0.383419	977.127	639.38	gen-q-anger
58	Alt	1	gen_q_anger_dev_upala_alt	57	dev_upala	969.077	543.63	0.812609	891.023	372.83	0.776946	902.042	366.402	0.820786	917.653	366.402	0.839517	933.264	368.238	0.842904	947.038	374.666	0.812551	980.096	374.666	0.863477	994.789	367.32	0.919474	1009.48	365.483	0.886467	1025.09	366.402	0.915238	1037.95	374.666	0.793436	964.486	391.195	0.844417	969.031	867.736	0.413939	977.06	639.356	gen-q-anger
59	Alt	1	gen_q_anger_dev_upala_alt	58	dev_upala	965.24	542.477	0.838202	890.256	371.217	0.811626	904.142	365.662	0.829531	918.028	365.662	0.853772	932.839	370.291	0.858207	944.874	374.92	0.784702	979.126	373.068	0.816534	993.938	366.588	0.886856	1008.75	363.811	0.919679	1023.56	365.662	0.851109	1037.45	374.92	0.729804	963.388	392.509	0.898802	965.585	862.776	0.343799	977.049	639.399	gen-q-anger
60	Alt	1	gen_q_anger_dev_upala_alt	59	dev_upala	969.741	542.437	0.849462	889.128	372.967	0.80046	900.12	366.554	0.805774	913.861	365.638	0.839232	927.602	366.554	0.85232	941.343	372.967	0.866939	980.733	372.967	0.77872	993.558	366.554	0.878142	1008.21	365.638	0.849196	1022.87	366.554	0.861589	1035.7	373.883	0.810533	962.412	391.288	0.868047	968.016	865.291	0.378516	977.023	639.393	gen-q-anger
61	Alt	1	gen_q_anger_dev_upala_alt	60	dev_upala	966.91	542.685	0.82262	888.129	372.148	0.818677	901.104	365.66	0.839072	915.007	365.66	0.844655	927.983	368.44	0.802706	940.031	373.075	0.809321	978.958	372.148	0.772801	991.934	365.66	0.916253	1006.76	364.733	0.869134	1021.59	365.66	0.88754	1034.57	374.001	0.751758	961.349	393.465	0.897435	960.278	865.846	0.318385	976.995	639.418	gen-q-anger
62	Alt	1	gen_q_anger_dev_upala_alt	61	dev_upala	966.851	543.451	0.810638	888.231	371.412	0.749921	901.18	365.862	0.8249	913.204	365.862	0.833037	926.153	366.787	0.85241	939.102	373.262	0.857139	981.65	372.337	0.768374	992.749	365.862	0.902346	1006.62	363.087	0.826543	1021.42	365.862	0.894833	1034.37	374.187	0.779557	961.301	390.836	0.886352	965.15	867.454	0.393398	976.939	639.428	gen-q-anger
63	Alt	1	gen_q_anger_dev_upala_alt	62	dev_upala	965.846	541.693	0.817974	887.052	371.127	0.842517	900.03	364.638	0.829107	913.008	364.638	0.833203	926.913	367.419	0.802836	939.89	372.981	0.813736	981.605	372.054	0.833386	991.802	364.638	0.886661	1006.63	363.711	0.89731	1020.54	364.638	0.88001	1032.59	372.981	0.73778	960.284	392.448	0.883873	968.645	875.435	0.262875	976.916	639.426	gen-q-anger
64	Alt	1	gen_q_anger_dev_upala_alt	63	dev_upala	963.89	540.497	0.814867	887.08	370.22	0.775303	899.111	363.742	0.830094	911.141	362.817	0.835975	924.097	364.667	0.854657	937.053	370.22	0.85338	980.548	370.22	0.824623	991.653	363.742	0.871649	1005.53	362.817	0.869752	1019.42	363.742	0.882111	1032.37	371.145	0.778519	959.263	390.579	0.871253	981.485	890.606	0.430822	976.799	639.392	gen-q-anger
65	Alt	1	gen_q_anger_dev_upala_alt	64	dev_upala	965.738	538.793	0.82472	885.947	369.006	0.80739	899.864	362.511	0.862564	912.854	362.511	0.872654	925.843	364.367	0.837799	938.832	369.933	0.853089	975.016	369.933	0.867705	988.933	362.511	0.93743	1003.78	360.655	0.905978	1018.62	362.511	0.902835	1029.76	369.933	0.776314	959.244	388.49	0.872549	968.616	908.477	0.142849	976.941	639.406	gen-q-anger
66	Alt	1	gen_q_anger_dev_upala_alt	65	dev_upala	966.727	534.105	0.814576	886.051	367.124	0.76059	899.184	361.496	0.809735	911.379	360.557	0.810656	923.574	364.31	0.842152	936.708	368.062	0.836749	976.108	366.186	0.832931	989.241	359.619	0.892047	1004.25	357.743	0.935845	1019.26	359.619	0.833057	1028.64	369	0.721106	959.222	387.762	0.892899	998.528	960.077	0.280287	976.982	639.369	gen-q-anger
67	Alt	1	gen_q_anger_dev_upala_alt	66	dev_upala	964.848	531.057	0.799387	885.129	366.057	0.804246	895.326	359.569	0.807244	909.23	358.642	0.86925	923.135	359.569	0.889272	937.039	366.057	0.884508	974.118	366.057	0.828992	988.949	358.642	0.915829	1003.78	356.788	0.856485	1018.61	358.642	0.870538	1027.88	366.984	0.782578	958.359	383.67	0.810027	863.261	1043.91	0.0896135	976.931	639.369	gen-q-anger
68	Alt	1	gen_q_anger_dev_upala_alt	67	dev_upala	964.815	528.17	0.803649	885.201	363.323	0.763121	898.314	357.703	0.825962	913.3	355.83	0.873446	927.35	360.513	0.858309	940.462	365.196	0.791045	973.245	363.323	0.834531	987.294	356.766	0.85874	1002.28	354.893	0.893653	1016.33	355.83	0.834088	1026.63	364.259	0.783473	958.258	382.992	0.851304	847.327	1040.58	0.173507	977.082	639.421	gen-q-anger
69	Alt	1	gen_q_anger_dev_upala_alt	68	dev_upala	960.107	526.848	0.790926	884.349	363.321	0.737392	898.207	356.854	0.76385	912.065	355.93	0.84647	925.923	357.778	0.798092	937.934	363.321	0.795102	971.193	362.397	0.820778	985.052	355.93	0.871655	1000.76	354.082	0.856933	1015.54	355.006	0.827647	1025.7	363.321	0.797021	956.411	380.875	0.827227	913.607	1042.06	0.036867	976.966	639.466	gen-q-anger
70	Alt	1	gen_q_anger_dev_upala_alt	69	dev_upala	961.82	526.575	0.827914	884.895	363.228	0.721802	894.392	357.53	0.795246	908.637	353.732	0.862812	923.832	356.581	0.848982	936.178	360.379	0.812992	971.317	359.43	0.81851	985.562	352.782	0.932186	1000.76	351.832	0.932262	1015	352.782	0.843417	1024.5	360.379	0.787661	955.172	380.323	0.893269	798.68	1102.29	0.0222613	976.931	639.517	gen-q-anger
71	Alt	1	gen_q_anger_dev_upala_alt	70	dev_upala	959.758	526.057	0.868327	883.417	360.014	0.732465	896.776	354.289	0.752375	910.136	352.38	0.80049	922.542	356.197	0.824955	935.901	360.014	0.854583	968.347	359.06	0.839587	982.661	351.426	0.945534	997.929	350.471	0.942838	1013.2	351.426	0.838084	1025.6	360.014	0.750144	952.124	377.191	0.881074	758.078	1089.65	0.0563846	976.863	639.58	gen-q-anger
72	Alt	1	gen_q_anger_dev_upala_alt	71	dev_upala	958.847	522.133	0.856761	880.849	359.311	0.783303	893.523	351.511	0.801745	905.223	350.536	0.851862	919.848	351.511	0.875525	934.473	357.361	0.894952	966.647	355.411	0.812836	981.272	349.561	0.931714	996.872	347.611	0.87272	1011.5	349.561	0.843492	1021.25	358.336	0.799464	951.047	373.936	0.947082	748.711	1091.01	0.028583	976.813	645.199	gen-q-anger
73	Alt	1	gen_q_anger_dev_upala_alt	72	dev_upala	956.879	519.792	0.84753	882.442	358.016	0.762884	892.367	352.061	0.833936	907.254	348.091	0.845002	918.172	351.069	0.810911	932.067	355.039	0.890797	964.819	354.046	0.835054	979.706	347.099	0.925765	994.594	346.106	0.900652	1009.48	348.091	0.811832	1019.41	357.024	0.772837	948.939	372.903	0.907112	0	0	0	976.858	645.188	gen-q-anger
74	Alt	1	gen_q_anger_dev_upala_alt	73	dev_upala	955.931	515.119	0.842897	881.336	354.84	0.73456	891.416	347.783	0.804044	905.529	345.767	0.879422	918.633	348.791	0.805167	931.738	353.832	0.9157	962.987	351.816	0.831165	978.108	344.759	0.887094	992.221	343.751	0.85828	1007.34	345.767	0.832765	1019.44	354.84	0.779699	947.867	370.968	0.944551	0	0	0	976.859	645.239	gen-q-anger
75	Alt	2	gen_q_neut_dev_upala_alt	0	dev_upala	956.967	528.7	0.806279	875.71	367.176	0.789706	884.628	358.257	0.846773	897.51	352.311	0.867959	909.402	352.311	0.887543	923.275	357.266	0.853674	961.922	351.32	0.815569	972.822	343.393	0.889877	987.686	343.393	0.92254	1002.55	347.357	0.795948	1012.46	357.266	0.720715	941.112	375.103	0.893507	0	0	0	982.972	645.699	gen-q-neut
76	Alt	2	gen_q_neut_dev_upala_alt	1	dev_upala	956.972	528.707	0.813058	876.702	364.204	0.726729	885.621	356.277	0.78365	898.504	351.322	0.892148	910.396	352.313	0.861284	923.278	356.277	0.851592	959.945	351.322	0.809035	971.836	344.385	0.91984	987.692	343.394	0.922357	1002.56	347.358	0.802305	1012.47	357.268	0.717762	940.125	375.105	0.893196	0	0	0	982.999	645.642	gen-q-neut
77	Alt	2	gen_q_neut_dev_upala_alt	2	dev_upala	956.068	528.106	0.863153	874.57	364.104	0.751471	882.619	355.049	0.807528	897.712	350.018	0.898798	909.785	350.018	0.861714	922.865	354.042	0.845414	960.093	350.018	0.821225	972.166	342.975	0.89434	987.259	342.975	0.909006	1002.35	349.012	0.802908	1012.41	358.067	0.731058	939.97	374.165	0.880686	742.118	1093.51	0.0214143	982.95	645.633	gen-q-neut
78	Alt	2	gen_q_neut_dev_upala_alt	3	dev_upala	955.052	526.915	0.87023	874.758	361.309	0.708101	883.791	353.279	0.781152	897.843	350.268	0.90742	909.887	350.268	0.860219	922.934	355.286	0.854647	958.063	349.264	0.799123	971.111	342.239	0.919206	987.17	342.239	0.921865	1002.22	349.264	0.830888	1012.26	357.294	0.755764	938.993	374.356	0.910682	968.504	1234.66	0.0171271	983.021	645.597	gen-q-neut
79	Alt	2	gen_q_neut_dev_upala_alt	4	dev_upala	954	528.139	0.887138	873.485	364.089	0.765019	882.543	354.025	0.811939	896.633	349.999	0.878248	907.704	351.006	0.879344	921.794	355.031	0.834665	960.039	351.006	0.83837	972.116	342.954	0.894542	987.213	342.954	0.913658	1002.31	349.999	0.821841	1011.37	359.057	0.751292	938.904	374.154	0.927514	843.645	1050.94	0.0756101	982.979	645.551	gen-q-neut
80	Alt	2	gen_q_neut_dev_upala_alt	5	dev_upala	952.013	529.746	0.832685	872.928	362.451	0.717626	882.053	353.326	0.785596	895.234	350.284	0.894158	906.387	350.284	0.874949	920.582	355.353	0.848528	956.069	350.284	0.794659	970.264	343.186	0.914425	986.487	343.186	0.897364	1001.7	350.284	0.8194	1010.82	359.409	0.74976	937.819	374.618	0.934729	832.859	1013.02	0.197107	982.989	645.485	gen-q-neut
81	Alt	2	gen_q_neut_dev_upala_alt	6	dev_upala	948.905	528.625	0.793118	871.969	364.629	0.759148	881.079	355.518	0.814765	893.227	350.456	0.866327	905.375	350.456	0.904413	920.56	354.506	0.817253	953.967	349.444	0.810576	969.151	342.358	0.900017	985.349	342.358	0.896508	999.521	349.444	0.811232	1009.64	358.555	0.751081	936.757	374.752	0.935444	813.555	947.331	0.0353242	982.919	645.445	gen-q-neut
82	Alt	2	gen_q_neut_dev_upala_alt	7	dev_upala	948.952	529.969	0.803499	870.879	363.551	0.785818	879.097	354.306	0.832872	892.452	349.169	0.877723	903.752	349.169	0.896957	919.161	355.333	0.866804	953.061	349.169	0.793109	968.47	341.978	0.877626	984.906	341.978	0.846425	998.261	349.169	0.785259	1009.56	357.387	0.705164	935.597	373.824	0.912641	776.139	824.011	0.0615561	982.925	645.409	gen-q-neut
83	Alt	2	gen_q_neut_dev_upala_alt	8	dev_upala	948.899	529.952	0.804906	869.794	364.551	0.798669	879.04	355.305	0.846497	890.341	349.141	0.84361	903.696	349.141	0.927356	918.079	354.278	0.822764	953.009	349.141	0.83396	968.419	342.977	0.87239	984.856	342.977	0.836658	998.211	349.141	0.799181	1009.51	358.387	0.732587	934.517	373.797	0.895413	871.201	837.951	0.0215012	982.864	645.3	gen-q-neut
84	Alt	2	gen_q_neut_dev_upala_alt	9	dev_upala	944.765	529.92	0.839176	869.788	364.56	0.774128	878.005	355.316	0.828329	889.303	349.153	0.852117	902.655	349.153	0.923043	913.953	354.289	0.800905	950.928	349.153	0.786998	964.28	342.991	0.801586	980.713	342.991	0.801059	995.092	349.153	0.793339	1008.44	357.37	0.700654	932.44	374.831	0.828523	847.686	805.717	0.310048	982.856	645.247	gen-q-neut
103	Alt	2	gen_q_neut_dev_upala_alt	28	dev_upala	963.422	546.419	0.844455	890.279	371.239	0.69936	899.309	366.724	0.753035	911.951	364.015	0.811853	921.884	364.918	0.819214	934.526	369.433	0.856696	978.773	364.918	0.742195	993.22	362.209	0.890268	1007.67	364.918	0.822636	1022.12	372.142	0.758886	1033.86	382.978	0.700636	957.101	397.426	0.856467	794.341	665.32	0.566547	983.021	645.408	gen-q-neut
104	Alt	2	gen_q_neut_dev_upala_alt	29	dev_upala	969.434	549.792	0.862402	893.656	380.407	0.723893	904.354	372.384	0.774262	915.052	370.601	0.809679	927.533	370.601	0.888841	940.906	373.275	0.82777	984.589	371.492	0.746342	998.853	369.709	0.840571	1012.23	370.601	0.884134	1025.6	375.95	0.745845	1034.51	383.973	0.71083	963.193	401.803	0.828024	786.477	662.343	0.593001	983.103	645.369	gen-q-neut
106	Alt	2	gen_q_neut_dev_upala_alt	31	dev_upala	977.281	555.593	0.874593	903.002	389.613	0.758577	914.006	383.194	0.771535	926.845	380.443	0.837034	940.6	384.111	0.866221	953.438	387.779	0.864954	995.621	385.945	0.753091	1005.71	379.526	0.869018	1020.38	379.526	0.880961	1033.22	385.945	0.810241	1042.39	393.281	0.729512	975.447	414.372	0.89019	784.147	654.42	0.669508	988.961	645.154	gen-q-neut
107	Alt	2	gen_q_neut_dev_upala_alt	32	dev_upala	979.247	557.84	0.869643	906.884	393.63	0.678458	918.944	388.064	0.730802	931.005	386.208	0.863352	943.065	386.208	0.880405	956.054	391.775	0.857434	1000.59	387.136	0.76758	1013.57	385.28	0.82738	1024.71	385.28	0.859826	1037.69	388.991	0.799249	1047.9	397.341	0.709011	979.247	416.824	0.8797	786.992	658.608	0.703651	988.833	645.249	gen-q-neut
108	Alt	2	gen_q_neut_dev_upala_alt	33	dev_upala	984.896	558.982	0.844865	911.527	397.386	0.621249	922.672	391.814	0.71563	935.674	388.099	0.820193	949.604	391.814	0.87885	962.606	395.529	0.88753	1006.26	392.742	0.78233	1016.47	387.17	0.854127	1029.47	387.17	0.890778	1041.55	392.742	0.759684	1051.76	399.243	0.756288	984.896	421.533	0.859498	793.506	670.908	0.565961	983.131	645.566	gen-q-neut
109	Alt	2	gen_q_neut_dev_upala_alt	34	dev_upala	987.817	561.401	0.815686	910.348	400.863	0.762206	922.482	393.396	0.888251	937.416	391.529	0.876673	952.35	393.396	0.928823	966.35	396.196	0.837369	1010.22	394.329	0.778249	1019.55	390.596	0.816731	1032.62	389.662	0.770034	1041.95	393.396	0.832893	1052.22	400.863	0.72427	988.751	423.263	0.938455	807.054	685.34	0.422455	988.835	645.526	gen-q-neut
110	Alt	2	gen_q_neut_dev_upala_alt	35	dev_upala	988.821	562.161	0.863211	919.612	397.904	0.645078	929.762	393.291	0.7283	944.527	391.445	0.862082	958.369	395.136	0.854933	968.519	398.827	0.873624	1012.81	396.059	0.753752	1024.81	390.522	0.860543	1034.96	390.522	0.860201	1046.96	395.136	0.769318	1056.18	401.596	0.744354	989.743	423.743	0.851461	837.001	727.816	0.21153	988.87	645.482	gen-q-neut
111	Alt	2	gen_q_neut_dev_upala_alt	36	dev_upala	989.857	565.253	0.883326	916.454	404.684	0.782821	928.382	397.343	0.792865	943.063	394.591	0.823937	958.661	395.508	0.866629	970.589	399.178	0.801026	1014.63	397.343	0.769961	1026.56	393.673	0.816226	1036.65	391.838	0.774908	1048.58	396.426	0.850216	1057.76	403.766	0.779074	994.445	424.869	0.842829	855.996	757.377	0.136424	988.845	645.42	gen-q-neut
112	Alt	2	gen_q_neut_dev_upala_alt	37	dev_upala	990.755	566.251	0.880574	918.239	399.188	0.675656	931.09	396.435	0.80025	945.777	394.599	0.850108	960.464	396.435	0.931366	975.151	400.106	0.832767	1016.46	400.106	0.741523	1026.55	396.435	0.869154	1036.65	394.599	0.775605	1048.58	396.435	0.860775	1057.76	402.86	0.779563	997.181	425.808	0.93896	1023.22	886.491	0.383982	988.808	645.537	gen-q-neut
113	Alt	2	gen_q_neut_dev_upala_alt	38	dev_upala	991.701	567.196	0.812245	921.984	403.912	0.644672	932.075	397.491	0.760806	945.835	395.656	0.830985	960.512	397.491	0.907534	974.272	400.243	0.849283	1018.3	399.326	0.795683	1027.48	395.656	0.807407	1040.32	394.739	0.816147	1049.49	397.491	0.802831	1060.5	402.995	0.737308	997.205	426.845	0.89477	1017.69	864.92	0.413736	983.317	645.547	gen-q-neut
114	Alt	2	gen_q_neut_dev_upala_alt	39	dev_upala	991.655	568.851	0.826975	923.561	403.608	0.657491	933.548	399.069	0.764346	948.075	395.437	0.817615	962.602	398.161	0.89039	975.313	401.792	0.866382	1018.89	399.977	0.771488	1027.97	394.529	0.801143	1040.68	393.621	0.84026	1050.67	397.253	0.760496	1061.57	402.7	0.750748	998.011	427.214	0.889208	1019.23	865.548	0.286425	983.198	645.59	gen-q-neut
115	Alt	2	gen_q_neut_dev_upala_alt	40	dev_upala	992.629	570.937	0.78498	920.112	405.708	0.751511	932.045	398.365	0.857174	946.732	397.447	0.873209	962.337	398.365	0.889035	977.024	403.872	0.840444	1019.25	402.954	0.758474	1028.43	397.447	0.842522	1041.28	396.529	0.839911	1050.46	398.365	0.801826	1062.39	404.79	0.769641	998.137	427.739	0.927724	923.827	886.408	0.454145	983.244	645.607	gen-q-neut
116	Alt	2	gen_q_neut_dev_upala_alt	41	dev_upala	991.678	572.834	0.81214	917.303	405.72	0.777667	931.077	398.374	0.824087	946.686	397.456	0.888819	961.377	398.374	0.910597	976.069	404.802	0.878075	1019.22	404.802	0.766091	1027.49	398.374	0.846628	1037.59	397.456	0.753847	1048.61	397.456	0.809637	1057.79	403.884	0.740446	998.106	427.757	0.927632	1027.46	899.513	0.274859	983.192	645.642	gen-q-neut
117	Alt	2	gen_q_neut_dev_upala_alt	42	dev_upala	992.542	572.687	0.790181	917.106	407.274	0.771333	931.648	400.003	0.819833	946.19	399.094	0.863785	961.64	400.003	0.934968	976.182	405.456	0.853649	1017.99	401.821	0.740285	1027.08	399.094	0.820926	1038.89	396.368	0.756908	1048.89	400.003	0.824475	1057.98	404.547	0.736262	997.086	429.087	0.926226	1034.71	905.68	0.460669	983.218	645.7	gen-q-neut
118	Alt	2	gen_q_neut_dev_upala_alt	43	dev_upala	993.441	572.793	0.781594	917.975	408.222	0.715546	931.613	401.857	0.82154	946.161	400.039	0.865566	961.618	400.948	0.922023	976.166	406.403	0.857379	1017.08	404.585	0.719096	1026.17	400.039	0.825628	1037.08	396.402	0.746922	1048.9	400.039	0.773732	1057.09	403.676	0.706571	997.078	430.043	0.895227	1028.89	910.268	0.463703	983.247	645.659	gen-q-neut
119	Alt	2	gen_q_neut_dev_upala_alt	44	dev_upala	995.267	573.706	0.802904	917.088	409.167	0.785549	930.724	401.895	0.821147	946.178	399.167	0.857918	960.723	400.986	0.947859	975.267	407.349	0.856006	1016.17	404.622	0.725255	1026.17	400.076	0.829389	1037.99	396.44	0.752065	1048.9	400.076	0.802653	1057.99	404.622	0.72632	997.994	430.075	0.906389	1030.73	910.935	0.448148	983.249	645.644	gen-q-neut
120	Alt	2	gen_q_neut_dev_upala_alt	45	dev_upala	996.186	572.785	0.820244	919.837	409.18	0.736443	932.562	401.909	0.874278	947.105	400.091	0.891574	961.647	401	0.925921	976.19	407.362	0.876619	1014.36	405.544	0.706928	1026.18	400.091	0.822876	1037.09	395.546	0.768556	1048.9	400.091	0.809654	1058.9	405.544	0.731009	998.004	430.085	0.911194	1033.66	909.513	0.460287	983.165	645.632	gen-q-neut
121	Alt	2	gen_q_neut_dev_upala_alt	46	dev_upala	997.127	572.813	0.842989	918.039	408.274	0.752513	931.675	401.911	0.833356	947.128	400.093	0.869397	961.673	401.002	0.91721	976.218	407.365	0.862529	1018.03	402.82	0.727934	1027.13	399.184	0.820032	1039.85	396.456	0.794792	1049.85	399.184	0.780967	1060.76	404.638	0.734652	998.036	430.091	0.903058	1034.34	910.188	0.430355	983.213	645.644	gen-q-neut
122	Alt	2	gen_q_neut_dev_upala_alt	47	dev_upala	995.317	572.804	0.803662	919.883	408.303	0.70382	932.607	401.032	0.83371	947.148	399.214	0.856251	961.69	401.032	0.915591	975.322	404.668	0.842465	1019.86	401.941	0.776497	1028.94	398.306	0.773469	1040.76	397.397	0.813732	1051.67	400.123	0.761392	1062.57	406.485	0.754886	998.043	430.115	0.888147	1033.01	910.196	0.403235	983.154	645.642	gen-q-neut
123	Alt	2	gen_q_neut_dev_upala_alt	48	dev_upala	995.352	571.9	0.795938	921.712	407.345	0.69211	933.531	400.981	0.815658	947.168	400.072	0.848591	962.623	400.981	0.910859	976.26	406.436	0.871984	1017.17	403.709	0.715161	1027.17	399.163	0.813736	1039.9	396.436	0.782418	1049.9	400.072	0.760846	1061.72	405.527	0.723879	998.08	430.074	0.899377	1034.83	910.981	0.438102	983.209	645.683	gen-q-neut
124	Alt	2	gen_q_neut_dev_upala_alt	49	dev_upala	997.169	570.986	0.851823	920.794	407.326	0.699318	932.614	400.962	0.828987	947.162	399.143	0.833254	962.618	400.962	0.876211	976.257	405.508	0.840695	1019.9	404.599	0.743298	1029.9	400.053	0.791194	1041.72	397.325	0.802822	1053.54	400.053	0.750663	1062.63	406.417	0.773966	998.078	429.148	0.875383	1032.44	905.941	0.420431	983.253	645.682	gen-q-neut
125	Alt	2	gen_q_neut_dev_upala_alt	50	dev_upala	997.161	570.955	0.84372	919.89	409.14	0.758985	932.617	401.867	0.880329	947.162	399.14	0.836679	964.435	400.958	0.873224	979.889	407.321	0.805037	1018.07	405.503	0.745337	1027.16	400.049	0.818735	1040.8	396.412	0.825352	1051.71	399.14	0.762785	1062.61	406.412	0.794621	998.07	428.23	0.85993	1030.18	906.007	0.445571	983.22	645.682	gen-q-neut
126	Alt	2	gen_q_neut_dev_upala_alt	51	dev_upala	996.234	571.773	0.797984	918.077	408.189	0.737578	931.709	400.918	0.830505	947.159	399.101	0.866536	962.609	400.009	0.884913	978.058	406.371	0.81906	1018.05	407.28	0.781119	1027.13	400.009	0.885321	1039.86	398.192	0.813164	1049.85	400.009	0.791546	1061.67	405.462	0.776673	998.052	429.091	0.896379	1030.89	906.123	0.385948	983.226	645.68	gen-q-neut
127	Alt	2	gen_q_neut_dev_upala_alt	52	dev_upala	996.244	570.948	0.816964	917.157	409.138	0.754888	930.793	401.866	0.800377	946.247	399.139	0.851255	960.792	400.957	0.925759	975.336	404.593	0.822174	1018.97	402.775	0.779761	1027.15	398.23	0.804468	1040.79	396.412	0.795635	1049.88	399.139	0.750032	1060.79	404.593	0.71155	998.062	429.137	0.890594	1035.03	905.939	0.387607	983.289	645.667	gen-q-neut
128	Alt	2	gen_q_neut_dev_upala_alt	53	dev_upala	994.409	570.05	0.808824	918.946	407.305	0.673954	931.675	400.941	0.792073	946.222	398.213	0.838073	961.678	400.941	0.927468	975.316	405.487	0.847736	1018.96	401.85	0.794491	1028.05	398.213	0.783754	1040.78	397.304	0.803868	1049.87	400.031	0.75485	1060.78	405.487	0.710292	997.137	429.126	0.893571	1033.51	904.398	0.397456	983.253	645.706	gen-q-neut
129	Alt	2	gen_q_neut_dev_upala_alt	54	dev_upala	996.194	569.958	0.809438	918.032	408.179	0.746417	930.756	400.908	0.768629	946.207	399.091	0.848029	960.748	400	0.926991	974.382	405.453	0.837595	1018.92	400.908	0.750798	1027.1	397.273	0.796241	1040.73	396.364	0.787156	1049.82	400	0.791032	1061.63	406.362	0.754311	997.103	429.083	0.924399	1035.17	910.836	0.44697	983.259	645.735	gen-q-neut
130	Alt	2	gen_q_neut_dev_upala_alt	55	dev_upala	991.605	569.861	0.803813	916.225	407.293	0.746683	929.848	400.935	0.808737	944.379	398.211	0.825239	959.818	399.119	0.877844	972.533	401.844	0.803779	1019.76	400.027	0.7847	1028.84	397.303	0.784527	1039.74	397.303	0.797507	1048.82	400.027	0.816432	1059.72	407.293	0.730408	996.146	429.998	0.948331	1033.67	911.372	0.417449	983.264	645.71	gen-q-neut
131	Alt	2	gen_q_neut_dev_upala_alt	56	dev_upala	993.487	567.536	0.818864	915.277	410.196	0.68493	924.478	401.915	0.732678	939.2	397.314	0.869653	954.842	398.235	0.87101	967.723	401.915	0.807485	1019.25	399.155	0.797836	1028.45	397.314	0.845911	1040.41	396.394	0.827483	1049.61	398.235	0.824823	1059.74	404.675	0.761905	996.247	427.678	0.934625	1030.73	918.692	0.355776	983.279	645.732	gen-q-neut
133	Alt	2	gen_q_neut_dev_upala_alt	58	dev_upala	990.727	565.25	0.809745	914.164	402.786	0.718847	928.169	395.316	0.781778	943.109	393.449	0.845829	958.048	395.316	0.896592	970.186	398.118	0.803648	1015.94	396.25	0.772336	1025.27	391.582	0.828943	1036.48	391.582	0.762375	1047.68	395.316	0.862052	1056.09	402.786	0.780022	992.595	424.261	0.825505	1010.72	948.197	0.119359	983.25	645.673	gen-q-neut
134	Alt	2	gen_q_neut_dev_upala_alt	59	dev_upala	990.737	559.698	0.836578	913.172	398.96	0.77414	924.386	393.353	0.780181	938.404	389.614	0.813612	953.356	391.484	0.832894	966.44	395.222	0.88795	1014.1	394.287	0.745281	1025.31	388.68	0.849973	1034.66	388.68	0.813449	1047.74	393.353	0.806416	1056.15	400.829	0.791444	989.803	420.454	0.827159	1036.08	1004.18	0.129089	983.26	645.722	gen-q-neut
135	Alt	2	gen_q_neut_dev_upala_alt	60	dev_upala	988.817	558.639	0.911328	914.073	394.203	0.725948	925.285	387.663	0.75671	938.365	386.729	0.841849	952.379	386.729	0.867288	966.394	393.269	0.895709	1010.31	392.335	0.77918	1019.65	386.729	0.842731	1032.73	385.795	0.906031	1044.87	388.598	0.765848	1055.15	397.006	0.76286	988.817	416.626	0.947438	1057.57	1047.51	0.103761	983.241	645.708	gen-q-neut
136	Alt	2	gen_q_neut_dev_upala_alt	61	dev_upala	987.86	557.641	0.855245	908.422	393.157	0.787978	920.572	385.681	0.883361	935.525	382.877	0.857317	950.478	384.746	0.928625	965.431	389.419	0.82401	1005.62	387.55	0.757835	1017.77	382.877	0.839781	1031.78	381.008	0.821962	1043	385.681	0.828681	1055.15	393.157	0.80338	987.86	412.783	0.855605	918.52	1078.18	0.118181	983.282	645.698	gen-q-neut
137	Alt	2	gen_q_neut_dev_upala_alt	62	dev_upala	987.872	554.046	0.833528	908.449	388.58	0.693127	920.74	382.907	0.825634	934.923	380.07	0.85259	950.051	381.961	0.903986	962.343	385.743	0.821713	1007.73	383.852	0.789704	1018.13	380.07	0.84819	1031.37	379.124	0.788053	1041.77	382.907	0.853954	1052.17	391.416	0.769044	986.927	408.436	0.837621	870.775	1090.39	0.0197401	983.294	645.722	gen-q-neut
138	Alt	2	gen_q_neut_dev_upala_alt	63	dev_upala	986.929	551.144	0.858279	906.685	388.745	0.743641	919.104	381.103	0.849668	934.388	376.326	0.879729	948.717	377.281	0.86162	962.092	383.013	0.848158	1003.17	382.058	0.799048	1016.54	375.371	0.83301	1028.96	375.371	0.855585	1042.34	382.058	0.840991	1050.93	389.7	0.804419	983.108	405.94	0.875268	985.307	1230.29	0.0174336	983.329	651.261	gen-q-neut
139	Alt	2	gen_q_neut_dev_upala_alt	64	dev_upala	986.837	549.62	0.846292	907.841	383.164	0.774651	919.126	376.581	0.88485	934.173	375.64	0.90766	949.22	376.581	0.919727	961.446	382.223	0.804286	1000	380.343	0.755306	1011.29	374.7	0.863364	1025.39	373.76	0.860199	1039.5	376.581	0.877054	1048.91	385.985	0.777038	981.195	401.972	0.836354	885.66	1175.49	0.0101743	983.332	651.304	gen-q-neut
140	Alt	2	gen_q_neut_dev_upala_alt	65	dev_upala	983.031	547.719	0.793526	904.955	382.16	0.767382	919.065	375.575	0.824991	933.176	371.812	0.832226	947.286	374.634	0.847013	958.574	378.397	0.804184	1000.9	376.516	0.793721	1011.25	369.931	0.843495	1025.36	369.931	0.867941	1039.47	375.575	0.856981	1047.94	384.041	0.821441	980.209	400.033	0.904515	0	0	0	983.196	651.331	gen-q-neut
141	Alt	2	gen_q_neut_dev_upala_alt	66	dev_upala	982.983	544.834	0.774217	905.996	379.454	0.693454	917.401	372.801	0.791157	932.609	368.999	0.870455	946.865	371.851	0.838064	958.271	376.603	0.822267	997.24	374.702	0.781237	1009.6	368.049	0.922716	1024.8	368.049	0.932361	1039.06	374.702	0.852366	1047.61	383.256	0.838204	978.231	397.513	0.951996	731.294	1065.05	0.0316363	983.151	651.425	gen-q-neut
142	Alt	2	gen_q_neut_dev_upala_alt	67	dev_upala	980.078	542.966	0.811082	904.929	374.594	0.783032	917.295	367.935	0.837369	929.661	366.984	0.852219	942.028	367.935	0.856261	955.345	374.594	0.867375	995.298	373.643	0.788164	1009.57	366.984	0.917422	1023.84	366.984	0.924756	1038.1	373.643	0.845835	1047.62	382.204	0.863552	978.175	396.473	0.912315	713.07	1027.12	0.114613	983.107	651.42	gen-q-neut
143	Alt	2	gen_q_neut_dev_upala_alt	68	dev_upala	980.035	541.935	0.805233	904.226	376.708	0.71586	914.917	369.905	0.835264	928.524	366.017	0.853072	942.131	366.989	0.819309	953.794	370.877	0.865842	994.614	369.905	0.812042	1008.22	364.073	0.896532	1022.8	364.073	0.885549	1037.38	370.877	0.861699	1046.13	378.652	0.821979	976.148	393.231	0.945739	719.57	1092.89	0.0333963	983.101	651.417	gen-q-neut
144	Alt	2	gen_q_neut_dev_upala_alt	69	dev_upala	977.067	541.911	0.88212	902.067	373.642	0.749026	913.606	365.95	0.82257	926.105	364.027	0.854409	939.567	364.988	0.884515	953.99	370.758	0.850927	993.413	368.835	0.772705	1006.87	364.027	0.910675	1022.26	364.027	0.899745	1034.76	367.873	0.764337	1045.34	378.45	0.78416	975.144	391.911	0.837306	715.369	1083.86	0.0429124	983.035	651.494	gen-q-neut
145	Alt	2	gen_q_neut_dev_upala_alt	70	dev_upala	976.043	538.602	0.867259	902.528	374.159	0.717124	913.168	367.388	0.836617	926.71	361.584	0.84601	939.286	362.551	0.839341	952.828	368.355	0.900661	990.553	367.388	0.799905	1004.1	360.617	0.855107	1018.61	360.617	0.864427	1031.18	367.388	0.827242	1043.76	376.094	0.815523	972.174	390.604	0.859854	0	0	0	983.035	651.53	gen-q-neut
146	Alt	3	gen_q_sur_dev_upala_alt	0	dev_upala	886.595	560.152	0.791529	812.63	398.775	0.753976	822.236	391.09	0.857016	836.645	388.209	0.853348	852.014	390.13	0.887663	864.501	393.972	0.811532	899.082	392.051	0.805946	913.491	385.327	0.86739	928.86	386.288	0.820809	940.387	393.012	0.774533	950.953	403.578	0.708497	882.752	414.144	0.907277	0	0	0	892.81	663.549	gen-q-sur
147	Alt	3	gen_q_sur_dev_upala_alt	1	dev_upala	884.645	560.151	0.821929	811.661	398.817	0.762709	822.224	391.134	0.876299	836.629	387.293	0.852396	851.034	389.213	0.85095	862.558	393.055	0.804044	896.169	391.134	0.750602	910.574	384.412	0.81225	924.979	385.372	0.819422	937.463	392.094	0.818974	948.027	401.698	0.713163	881.764	415.142	0.879768	0	0	0	892.78	663.57	gen-q-sur
148	Alt	3	gen_q_sur_dev_upala_alt	2	dev_upala	884.613	560.128	0.825434	809.711	399.761	0.761587	821.234	391.118	0.883471	835.639	387.277	0.856464	851.003	389.198	0.851976	863.487	393.039	0.819342	896.136	391.118	0.746304	910.541	385.356	0.810988	924.945	386.317	0.805547	937.429	392.078	0.807491	947.992	402.642	0.704686	880.772	414.165	0.856981	0	0	0	892.712	663.526	gen-q-sur
149	Alt	3	gen_q_sur_dev_upala_alt	3	dev_upala	883.686	558.737	0.80176	810.932	397.166	0.701846	822.27	390.552	0.797845	836.443	385.828	0.888496	851.561	387.717	0.881286	863.844	393.386	0.854783	895.024	391.497	0.731278	910.142	384.883	0.838898	925.26	385.828	0.870229	937.543	392.442	0.809036	948.882	401.89	0.739693	880.852	415.118	0.86917	0	0	0	892.716	663.512	gen-q-sur
150	Alt	3	gen_q_sur_dev_upala_alt	4	dev_upala	885.56	558.757	0.796973	809.96	399.053	0.720826	821.3	391.493	0.816494	835.475	385.823	0.8739	848.705	386.768	0.844927	860.99	392.438	0.875014	895.955	388.658	0.718476	910.129	384.878	0.834239	925.249	385.823	0.859518	937.534	392.438	0.807723	947.929	400.943	0.755167	879.89	414.173	0.844294	0	0	0	892.702	663.519	gen-q-sur
151	Alt	3	gen_q_sur_dev_upala_alt	5	dev_upala	883.675	558.769	0.844104	808.071	399.056	0.722404	820.357	390.55	0.78825	833.587	385.825	0.853403	846.818	385.825	0.864505	860.049	391.495	0.829768	895.015	387.715	0.721567	909.191	383.935	0.819235	923.367	384.88	0.865024	936.598	392.44	0.812955	946.993	400.946	0.745032	878.95	414.176	0.816117	0	0	0	892.741	663.565	gen-q-sur
152	Alt	3	gen_q_sur_dev_upala_alt	6	dev_upala	883.636	559.199	0.844452	808.547	396.664	0.692804	820.904	388.11	0.767426	832.31	385.258	0.847821	845.617	385.258	0.857139	859.874	387.159	0.771005	896.943	386.209	0.778173	911.201	383.357	0.797618	923.557	385.258	0.856173	936.864	391.912	0.795003	946.369	401.417	0.749969	877.933	412.823	0.793602	0	0	0	892.675	663.525	gen-q-sur
153	Alt	3	gen_q_sur_dev_upala_alt	7	dev_upala	885.523	556.826	0.798595	806.943	397.815	0.780223	816.188	388.571	0.7838	830.055	385.797	0.878918	845.771	384.873	0.847994	859.638	387.646	0.806969	893.844	385.797	0.772623	908.635	380.25	0.801453	924.352	384.873	0.823674	936.37	391.344	0.738009	946.539	400.589	0.741016	878.128	412.607	0.796092	0	0	0	892.662	657.776	gen-q-sur
163	Alt	3	gen_q_sur_dev_upala_alt	17	dev_upala	867.28	572.448	0.787624	796.95	401.898	0.806302	804.862	393.986	0.86961	813.653	388.711	0.820345	825.961	387.832	0.880594	835.631	389.59	0.737149	876.071	387.832	0.738357	890.137	384.316	0.812422	905.082	386.074	0.768263	920.906	392.228	0.700775	931.456	401.019	0.708231	858.489	422.118	0.828101	792.652	1004.2	0.412444	892.755	663.54	gen-q-sur
168	Alt	3	gen_q_sur_dev_upala_alt	22	dev_upala	852.415	573.235	0.792072	791.166	398.766	0.759326	797.662	393.198	0.767422	806.942	390.414	0.827394	815.294	390.414	0.85761	823.646	394.126	0.813833	865.408	390.414	0.752107	879.328	388.558	0.833201	895.104	389.486	0.819627	909.953	395.982	0.736794	920.161	404.335	0.719443	844.991	423.823	0.850487	788.344	825.691	0.348144	892.549	657.634	gen-q-sur
171	Alt	3	gen_q_sur_dev_upala_alt	25	dev_upala	845.886	573.511	0.820468	785.426	405.152	0.800375	792.867	396.781	0.818713	801.239	391.2	0.863733	811.47	391.2	0.83933	822.632	393.99	0.804911	863.559	391.2	0.776248	878.442	389.339	0.828556	893.324	390.269	0.830584	908.207	396.781	0.7494	919.369	405.152	0.74154	841.235	425.616	0.80452	808.428	762.045	0.644909	892.607	657.555	gen-q-sur
172	Alt	3	gen_q_sur_dev_upala_alt	26	dev_upala	844.77	571.566	0.793	787.499	402.57	0.757142	794.071	395.998	0.798495	804.398	392.242	0.773357	813.787	392.242	0.775187	822.237	395.998	0.822721	863.547	391.303	0.718592	877.63	388.487	0.835108	893.591	389.426	0.814343	908.613	395.998	0.746248	919.879	403.509	0.708678	842.892	425.103	0.831617	808.611	754.355	0.682908	892.661	657.509	gen-q-sur
174	Alt	3	gen_q_sur_dev_upala_alt	28	dev_upala	845.868	569.818	0.840712	787.264	402.38	0.756966	794.706	395.868	0.783598	804.939	392.147	0.799223	815.171	393.078	0.809261	823.543	397.729	0.858308	863.542	393.078	0.712714	877.495	390.287	0.844449	893.309	390.287	0.820928	908.192	395.868	0.731314	920.285	404.24	0.700313	843.077	424.705	0.810267	809.957	751.887	0.706694	892.544	657.536	gen-q-sur
175	Alt	3	gen_q_sur_dev_upala_alt	29	dev_upala	844.956	571.658	0.807917	788.206	401.409	0.75002	795.649	394.896	0.775536	804.952	391.175	0.821184	814.255	391.175	0.839375	823.558	395.827	0.829432	866.353	392.105	0.754093	880.308	390.245	0.846518	895.193	391.175	0.815586	909.148	396.757	0.742184	920.312	405.13	0.705285	844.025	425.597	0.838605	809.391	752.685	0.705931	892.552	657.531	gen-q-sur
180	Alt	3	gen_q_sur_dev_upala_alt	34	dev_upala	846.333	572.608	0.787911	789.705	402.724	0.755748	797.012	396.33	0.773923	807.059	392.677	0.797778	817.106	392.677	0.827933	825.326	398.157	0.830362	862.774	392.677	0.726918	877.387	390.85	0.853358	893.828	390.85	0.819328	910.268	397.243	0.739646	920.315	405.464	0.713203	844.506	426.471	0.840199	809.25	751.481	0.713271	892.703	657.572	gen-q-sur
182	Alt	3	gen_q_sur_dev_upala_alt	36	dev_upala	847.895	570.443	0.789063	792.237	401.615	0.75077	800.586	396.049	0.777023	809.862	392.339	0.850515	819.138	394.194	0.819546	830.27	398.832	0.814806	866.447	394.194	0.708816	880.362	390.484	0.830173	896.131	391.411	0.812408	911.901	397.905	0.757398	922.105	406.253	0.70212	846.967	426.661	0.862095	803.064	749.491	0.671774	892.67	657.474	gen-q-sur
184	Alt	3	gen_q_sur_dev_upala_alt	38	dev_upala	853.818	572.516	0.679895	795.452	401.066	0.757245	800.924	394.682	0.76372	810.955	391.946	0.835467	819.163	392.858	0.856837	827.371	396.506	0.799375	870.233	392.858	0.792857	884.825	391.034	0.856761	900.328	391.946	0.863342	914.92	396.506	0.749132	927.687	406.538	0.7068	849.258	426.601	0.843847	795.847	742.691	0.648872	892.602	657.544	gen-q-sur
188	Alt	3	gen_q_sur_dev_upala_alt	42	dev_upala	870.869	581.842	0.827464	805.172	404.284	0.758441	814.05	398.069	0.868371	826.479	394.518	0.840736	837.133	397.181	0.83765	848.674	399.845	0.835883	892.176	398.069	0.734901	905.493	393.63	0.825273	919.697	395.406	0.800505	933.902	399.845	0.764169	941.892	410.498	0.701308	870.869	430.03	0.835879	759.696	725.975	0.629972	892.754	657.429	gen-q-sur
199	Alt	3	gen_q_sur_dev_upala_alt	53	dev_upala	898.915	591.05	0.827949	832.266	426.485	0.772767	845.432	419.902	0.817482	859.42	419.079	0.878839	874.231	422.37	0.788409	889.041	426.485	0.763958	930.183	424.839	0.72039	937.588	422.37	0.76522	944.994	421.548	0.776857	954.045	424.016	0.746866	963.096	428.13	0.722782	911.258	456.929	0.860672	740.735	690.301	0.617669	886.622	657.493	gen-q-sur
224	Alt	3	gen_q_sur_dev_upala_alt	78	dev_upala	898.683	595.853	0.785582	834.227	425.385	0.729603	847.797	419.448	0.790638	862.215	417.752	0.896451	876.633	423.689	0.892468	891.05	429.625	0.838089	924.126	429.625	0.708487	934.303	423.689	0.778566	944.481	421.144	0.795511	954.658	421.992	0.759069	963.139	427.081	0.747245	910.557	454.22	0.857891	980.466	880.441	0.413112	886.696	663.539	gen-q-sur
225	Alt	3	gen_q_sur_dev_upala_alt	79	dev_upala	898.895	596.727	0.822793	832.175	426.591	0.771886	845.519	419.919	0.837498	862.199	419.085	0.83659	878.045	423.255	0.866091	891.389	429.093	0.799359	931.421	429.093	0.720263	938.093	424.923	0.822512	946.433	421.587	0.762282	957.275	423.255	0.770122	964.781	428.259	0.749618	911.405	454.113	0.863591	975.489	880.522	0.418748	886.706	663.553	gen-q-sur
226	Alt	3	gen_q_sur_dev_upala_alt	80	dev_upala	897.883	595.055	0.823226	830.842	428.727	0.740813	844.42	420.241	0.776133	862.241	417.695	0.878778	876.667	422.786	0.888082	890.245	429.575	0.811546	930.13	429.575	0.720328	937.767	424.484	0.823849	946.254	423.635	0.78234	956.437	423.635	0.832233	964.074	430.424	0.799751	910.612	453.337	0.841566	975.486	880.566	0.367705	886.685	663.571	gen-q-sur
230	Alt	3	gen_q_sur_dev_upala_alt	84	dev_upala	896.22	585.273	0.803866	829.282	413.943	0.692099	843.626	409.958	0.733172	857.97	409.162	0.8044	874.704	413.943	0.884989	887.454	420.318	0.827162	920.924	420.318	0.75321	932.08	415.537	0.776285	941.643	413.943	0.804527	952.799	417.13	0.785274	961.565	424.302	0.739997	907.377	445.021	0.88012	865.254	920.459	0.418505	886.635	663.477	gen-q-sur
231	Alt	3	gen_q_sur_dev_upala_alt	85	dev_upala	894.505	582.952	0.807467	830.3	414.719	0.658698	842.49	409.03	0.738543	856.307	408.217	0.856269	870.936	410.655	0.809972	883.127	416.344	0.778115	921.324	415.532	0.769689	931.077	411.468	0.756147	941.642	411.468	0.755005	953.021	415.532	0.853665	960.335	422.033	0.798601	905.07	441.539	0.839397	857.984	952.373	0.218517	886.628	663.549	gen-q-sur
236	Alt	3	gen_q_sur_dev_upala_alt	90	dev_upala	892.494	569.549	0.83854	820.151	401.401	0.696695	831.882	397.491	0.761221	846.546	394.558	0.824308	862.188	398.468	0.884972	876.852	403.356	0.841926	909.113	399.446	0.743709	922.799	396.513	0.829783	934.531	397.491	0.80513	946.262	400.423	0.81488	954.083	412.155	0.773746	894.449	423.886	0.863548	1088.68	1060.75	0.197977	886.887	669.496	gen-q-sur
237	Alt	3	gen_q_sur_dev_upala_alt	91	dev_upala	891.417	564.609	0.799848	818.687	400.01	0.748456	831.128	393.311	0.811388	846.44	392.354	0.920807	861.751	394.268	0.881488	876.106	400.967	0.860884	907.686	400.01	0.792488	921.084	394.268	0.803272	932.567	395.225	0.789526	945.008	400.01	0.838238	953.621	410.536	0.74613	892.374	422.02	0.933551	0	0	0	892.423	663.672	gen-q-sur
238	Alt	3	gen_q_sur_dev_upala_alt	92	dev_upala	892.347	561.741	0.840474	815.928	399.231	0.761875	830.438	391.492	0.806324	844.948	390.525	0.893457	860.425	391.492	0.887863	872.033	398.263	0.834442	907.824	398.263	0.81049	918.465	391.492	0.845138	932.007	391.492	0.889939	945.55	398.263	0.828173	954.256	406.969	0.805423	891.379	420.512	0.873472	0	0	0	892.455	663.731	gen-q-sur
239	Alt	3	gen_q_sur_dev_upala_alt	93	dev_upala	889.455	559.69	0.753488	815.186	399.427	0.747877	828.867	391.609	0.828934	843.526	390.632	0.849676	857.207	391.609	0.887347	869.91	398.45	0.857895	902.158	395.518	0.738784	916.817	391.609	0.886748	931.475	391.609	0.87467	942.224	395.518	0.769167	951.996	407.245	0.752393	887.5	417.017	0.844674	0	0	0	892.514	669.558	gen-q-sur
240	Alt	3	gen_q_sur_dev_upala_alt	94	dev_upala	889.447	559.326	0.761988	814.259	399.434	0.744062	825.68	392.771	0.796202	839.956	388.013	0.844442	855.184	390.868	0.848807	869.46	394.675	0.837438	903.723	393.723	0.74024	915.144	387.061	0.842193	930.372	388.964	0.836041	943.696	394.675	0.799368	952.262	406.096	0.751079	885.64	416.565	0.877909	0	0	0	892.589	663.733	gen-q-sur
241	Alt	3	gen_q_sur_dev_upala_alt	95	dev_upala	888.532	555.368	0.792895	813.719	397.968	0.75797	827.321	391.167	0.817446	839.952	387.28	0.810786	854.526	390.195	0.852998	868.129	394.081	0.858535	899.22	392.138	0.77414	913.794	386.309	0.841062	928.368	386.309	0.805913	940.027	392.138	0.797995	950.715	402.826	0.711923	884.646	414.485	0.891429	0	0	0	892.597	669.613	gen-q-sur
242	Alt	3	gen_q_sur_dev_upala_alt	96	dev_upala	889.479	555.358	0.796212	813.684	397.939	0.755284	825.345	390.165	0.790904	838.949	385.307	0.841126	853.525	387.25	0.84811	868.101	392.109	0.893014	899.196	391.137	0.816993	913.772	384.335	0.885703	928.348	385.307	0.853634	940.98	392.109	0.819217	950.697	400.854	0.759859	883.648	413.487	0.88382	0	0	0	892.558	669.69	gen-q-sur
243	Alt	3	gen_q_sur_dev_upala_alt	97	dev_upala	886.56	555.338	0.760993	813.68	396.946	0.741623	827.285	389.172	0.787326	838.945	384.314	0.845232	853.521	385.285	0.84554	868.097	392.088	0.876974	900.165	391.116	0.792713	914.74	385.285	0.891919	929.316	385.285	0.866295	941.949	392.088	0.782512	951.666	401.805	0.716636	883.645	413.466	0.877895	0	0	0	892.625	669.644	gen-q-sur
244	Alt	4	part_q_anger_dev_upala_alt	0	dev_upala	959.97	519.844	0.852005	878.733	347.216	0.75908	890.918	340.108	0.804137	905.135	336.046	0.809424	921.382	338.077	0.841674	936.614	342.139	0.886969	964.032	340.108	0.796368	979.263	334.015	0.842401	996.526	332.999	0.893204	1013.79	339.092	0.830502	1024.96	348.231	0.791749	951.846	361.432	0.87517	698.456	1081.04	0.0199913	982.748	639.501	part-q-anger
245	Alt	4	part_q_anger_dev_upala_alt	1	dev_upala	960.001	524.96	0.837339	879.78	350.3	0.786914	890.95	341.161	0.802006	905.166	339.13	0.878057	920.398	340.146	0.90814	936.646	347.254	0.898187	967.109	344.207	0.805081	983.357	338.115	0.885326	1000.62	337.099	0.876297	1015.85	340.146	0.847984	1026.01	350.3	0.751806	952.893	363.501	0.947973	699.441	1078.75	0.0689218	982.692	639.308	part-q-anger
246	Alt	4	part_q_anger_dev_upala_alt	2	dev_upala	962.897	529.252	0.814873	879.838	351.267	0.779554	891.703	343.357	0.891185	906.536	342.368	0.902533	922.356	343.357	0.910819	937.188	350.278	0.868335	969.819	349.29	0.81499	985.64	342.368	0.943748	1001.46	341.379	0.917053	1017.28	344.346	0.856827	1028.16	355.222	0.736029	954.987	367.088	0.915142	720.931	1057.94	0.21133	982.706	633.405	part-q-anger
247	Alt	4	part_q_anger_dev_upala_alt	3	dev_upala	961.86	535.533	0.846113	877.72	360.56	0.805733	892.062	352.911	0.857779	906.404	350.999	0.835405	921.702	352.911	0.856863	936.044	355.779	0.781326	974.29	353.867	0.803048	989.588	348.13	0.822042	1005.84	346.218	0.892091	1021.14	352.911	0.826615	1030.7	361.516	0.803272	955.167	375.858	0.906248	832.963	1036.61	0.0589746	977.086	621.411	part-q-anger
248	Alt	4	part_q_anger_dev_upala_alt	4	dev_upala	963.719	546.148	0.802917	878.464	368.06	0.757766	888.884	359.534	0.824542	904.04	358.587	0.851233	919.197	359.534	0.856722	933.406	366.165	0.830743	976.033	366.165	0.815721	988.348	359.534	0.877545	1004.45	355.745	0.818502	1020.55	358.587	0.82714	1031.92	367.113	0.787043	956.14	384.164	0.866846	778.713	959.469	0.141821	977.03	615.38	part-q-anger
249	Alt	4	part_q_anger_dev_upala_alt	5	dev_upala	962.797	554.29	0.774047	877.803	374.14	0.752999	889.813	367.673	0.824694	904.594	365.825	0.848861	921.224	369.521	0.794678	935.081	374.14	0.775018	975.73	374.14	0.767264	991.436	368.597	0.823068	1007.14	365.825	0.929557	1022.85	367.673	0.830936	1035.78	379.683	0.729623	957.254	394.464	0.895422	662.486	915.405	0.031991	977.035	615.277	part-q-anger
250	Alt	4	part_q_anger_dev_upala_alt	6	dev_upala	961.163	559.685	0.759852	878.549	384.578	0.782209	891.121	377.395	0.825124	908.182	377.395	0.850893	923.448	378.293	0.863327	937.816	385.476	0.833383	974.633	385.476	0.833676	990.796	378.293	0.862235	1007.86	372.905	0.857252	1024.02	377.395	0.887707	1036.59	385.476	0.761237	959.367	402.538	0.867943	766.575	828.245	0.108503	977.129	615.301	part-q-anger
251	Alt	4	part_q_anger_dev_upala_alt	7	dev_upala	963.062	564.262	0.795785	879.734	390.589	0.720051	892.014	384.449	0.797087	909.557	381.817	0.845813	924.468	386.203	0.86126	939.38	390.589	0.793339	976.219	388.834	0.807736	992.885	381.817	0.842418	1008.67	380.063	0.912981	1023.58	380.94	0.859629	1037.62	390.589	0.714263	960.431	408.131	0.933405	745.116	802.848	0.239376	982.842	609.496	part-q-anger
253	Alt	4	part_q_anger_dev_upala_alt	9	dev_upala	962.221	564.884	0.80115	881.462	388.277	0.821293	895.661	382.065	0.828719	909.861	382.065	0.877458	924.948	385.615	0.834274	939.147	389.165	0.806634	980.858	388.277	0.830158	995.058	381.177	0.909037	1010.14	380.29	0.862657	1025.23	381.177	0.831609	1037.66	391.827	0.704989	960.446	408.689	0.911881	731.33	782.276	0.577699	982.924	615.367	part-q-anger
254	Alt	4	part_q_anger_dev_upala_alt	10	dev_upala	962.163	558.918	0.785522	878.963	385.038	0.787744	892.985	377.559	0.858978	907.943	377.559	0.884676	923.835	378.494	0.890692	938.792	385.038	0.822217	977.121	385.038	0.837894	992.078	378.494	0.910008	1007.97	374.755	0.814307	1025.73	377.559	0.829521	1036.02	385.973	0.791566	961.228	401.865	0.896766	731.304	781.873	0.637598	983.028	627.352	part-q-anger
255	Alt	4	part_q_anger_dev_upala_alt	11	dev_upala	961.119	554.82	0.798103	882.051	376.918	0.714517	893.346	370.329	0.76828	907.466	368.446	0.860773	923.467	371.27	0.827638	937.586	375.976	0.862705	979.944	375.976	0.811361	994.063	369.387	0.850464	1010.07	367.505	0.875761	1025.13	370.329	0.784673	1035.48	381.624	0.750479	960.177	395.743	0.890844	737.209	787.202	0.659542	982.85	633.455	part-q-anger
256	Alt	4	part_q_anger_dev_upala_alt	12	dev_upala	961.973	545.36	0.779002	881.786	370.836	0.808859	894.994	364.233	0.789224	910.088	363.289	0.834184	925.181	364.233	0.855523	940.275	369.893	0.838814	977.067	369.893	0.807189	992.161	363.289	0.870749	1008.2	362.346	0.890336	1024.24	364.233	0.826171	1034.61	374.61	0.735252	959.143	389.704	0.853417	736.665	809.446	0.555453	982.96	633.502	part-q-anger
257	Alt	4	part_q_anger_dev_upala_alt	13	dev_upala	962.011	541.931	0.822176	881.007	365.283	0.768846	895.646	359.428	0.816304	911.261	358.452	0.856013	926.876	362.356	0.915784	942.492	367.235	0.824648	974.698	365.283	0.832692	990.313	360.404	0.9026	1005.93	356.5	0.914685	1021.54	361.38	0.86055	1035.21	370.163	0.784733	959.083	385.778	0.934389	739.105	834.82	0.267058	983.05	639.214	part-q-anger
258	Alt	4	part_q_anger_dev_upala_alt	14	dev_upala	961.921	539.963	0.824769	880.085	365.445	0.782487	893.888	357.557	0.88654	909.664	355.585	0.868502	925.44	357.557	0.940545	941.215	363.473	0.855481	972.767	361.501	0.826244	988.543	356.571	0.916091	1005.3	351.641	0.889325	1021.08	357.557	0.863372	1033.9	366.431	0.746126	957.977	381.22	0.955229	706.505	936.184	0.344135	982.999	639.316	part-q-anger
259	Alt	4	part_q_anger_dev_upala_alt	15	dev_upala	963.862	537.997	0.833664	881.017	361.459	0.737739	893.839	354.555	0.844356	909.619	351.596	0.852927	925.398	355.541	0.872721	939.206	358.5	0.813035	972.738	357.514	0.864544	988.518	352.582	0.888924	1004.3	349.624	0.94694	1020.08	355.541	0.8437	1030.93	364.417	0.74165	956.958	378.225	0.876656	705.329	950.055	0.400367	982.893	639.38	part-q-anger
260	Alt	4	part_q_anger_dev_upala_alt	16	dev_upala	963.968	537.959	0.861116	881.91	357.635	0.756787	892.041	350.543	0.866036	908.25	350.543	0.903114	923.445	351.557	0.921964	939.654	356.622	0.845008	972.072	353.583	0.815278	988.281	350.543	0.884596	1004.49	348.517	0.868712	1019.69	351.557	0.846826	1029.82	359.661	0.784809	955.863	374.857	0.959756	705.698	952.346	0.417664	982.828	639.386	part-q-anger
261	Alt	4	part_q_anger_dev_upala_alt	17	dev_upala	961.933	537.927	0.809027	881.898	357.595	0.762	892.029	350.503	0.875474	908.239	348.477	0.874859	923.435	350.503	0.93939	939.645	355.569	0.839158	970.038	353.542	0.796873	985.234	348.477	0.815232	1002.46	346.451	0.833396	1018.67	350.503	0.872728	1029.81	359.621	0.840699	955.854	374.817	0.908515	704.233	954.445	0.387505	982.821	639.435	part-q-anger
262	Alt	4	part_q_anger_dev_upala_alt	18	dev_upala	962.91	541.148	0.793775	879.929	357.404	0.742422	891.784	350.489	0.836516	906.602	346.537	0.882876	922.408	349.501	0.874398	936.238	353.452	0.848173	970.813	352.465	0.870279	986.619	346.537	0.936215	1002.43	345.549	0.94487	1017.24	351.477	0.833002	1028.11	360.367	0.732661	954.019	373.21	0.886626	702.598	962.572	0.420581	982.766	639.492	part-q-anger
263	Alt	4	part_q_anger_dev_upala_alt	19	dev_upala	962.885	542.16	0.857122	878.901	355.419	0.738696	891.746	351.467	0.843941	906.567	349.491	0.872601	922.375	352.455	0.926183	937.196	355.419	0.808136	969.802	353.443	0.887289	985.611	347.514	0.908591	1001.42	345.538	0.933104	1017.23	351.467	0.853511	1028.1	360.359	0.748983	953.993	373.204	0.892528	701.4	962.671	0.458142	982.782	639.476	part-q-anger
264	Alt	4	part_q_anger_dev_upala_alt	20	dev_upala	961.983	544.976	0.831215	879.656	359.24	0.804177	890.7	352.212	0.84174	905.76	350.205	0.858562	920.82	352.212	0.902927	935.879	356.228	0.836791	969.011	353.216	0.849843	985.074	349.201	0.890688	1001.14	346.189	0.895048	1017.2	352.212	0.880168	1029.25	361.248	0.759405	952.947	374.3	0.903197	693.797	960.928	0.394932	982.698	639.424	part-q-anger
265	Alt	4	part_q_anger_dev_upala_alt	21	dev_upala	961.922	545.022	0.82387	878.574	358.242	0.747266	889.62	352.216	0.845691	904.683	351.212	0.881388	920.75	353.221	0.892757	936.817	358.242	0.866954	968.951	354.225	0.82687	985.019	350.208	0.893819	1001.09	348.2	0.87303	1016.15	352.216	0.874488	1027.19	361.254	0.752353	952.884	375.313	0.915437	691.382	952.219	0.287382	982.754	639.405	part-q-anger
266	Alt	4	part_q_anger_dev_upala_alt	22	dev_upala	960.048	546.34	0.812157	876.752	359.43	0.798705	888.942	352.319	0.8112	903.163	351.303	0.887051	918.4	352.319	0.90822	934.653	356.382	0.857194	969.191	353.335	0.806161	983.412	350.288	0.866282	999.665	347.24	0.843558	1015.92	351.303	0.86555	1028.11	360.446	0.747279	951.922	375.683	0.908625	696.385	838.602	0.197837	982.708	639.344	part-q-anger
267	Alt	4	part_q_anger_dev_upala_alt	23	dev_upala	958.122	543.049	0.840095	875.502	360.251	0.820931	887.895	351.989	0.819152	901.321	350.956	0.880254	917.845	351.989	0.891854	933.336	358.185	0.878489	966.384	355.087	0.825077	982.909	350.956	0.934583	999.433	348.89	0.865072	1014.92	351.989	0.866969	1026.28	361.283	0.748804	949.86	375.742	0.936767	732.825	818.824	0.183812	982.829	639.221	part-q-anger
268	Alt	4	part_q_anger_dev_upala_alt	24	dev_upala	956.014	540.254	0.867357	873.983	359.785	0.788517	885.262	351.582	0.790282	898.592	351.582	0.89251	914.999	351.582	0.917975	930.38	357.734	0.876872	964.217	356.709	0.801847	980.624	350.557	0.939349	997.03	350.557	0.905567	1012.41	352.607	0.850687	1023.69	361.836	0.735343	947.811	375.166	0.9779	736.56	827.037	0.11543	982.902	633.395	part-q-anger
269	Alt	4	part_q_anger_dev_upala_alt	25	dev_upala	950.904	539.313	0.775165	871.626	359.415	0.788275	881.79	352.301	0.83588	897.036	352.301	0.902716	912.281	353.317	0.884255	926.511	359.415	0.84732	961.067	359.415	0.833922	977.329	352.301	0.901579	993.591	351.284	0.902396	1009.85	353.317	0.844361	1022.05	362.464	0.7168	944.805	376.694	0.909898	804.741	808.747	0.261102	982.868	633.41	part-q-anger
270	Alt	4	part_q_anger_dev_upala_alt	26	dev_upala	942.879	540.231	0.822786	866.334	360.953	0.744717	878.42	353.903	0.901572	892.52	353.903	0.859268	904.607	355.917	0.859025	918.707	361.96	0.909686	956.98	361.96	0.80975	973.095	354.91	0.863217	990.217	353.903	0.870493	1007.34	355.917	0.817755	1018.42	369.011	0.722457	935.829	379.082	0.921492	813.387	801.475	0.523562	982.928	633.347	part-q-anger
271	Alt	4	part_q_anger_dev_upala_alt	27	dev_upala	936.752	541.46	0.778729	862.121	362.951	0.804789	872.206	355.892	0.847494	885.317	355.892	0.918098	899.436	358.917	0.832814	910.53	364.968	0.868619	948.854	365.977	0.810625	965.999	358.917	0.84432	982.135	355.892	0.913981	999.28	358.917	0.802595	1015.42	372.028	0.757139	930.701	385.139	0.828957	821.688	786.838	0.543882	982.899	633.323	part-q-anger
272	Alt	4	part_q_anger_dev_upala_alt	28	dev_upala	931.069	547.292	0.799406	859.541	363.082	0.746538	869.339	359.162	0.856324	882.077	360.142	0.874242	893.835	364.061	0.839996	907.553	368.961	0.872911	946.747	368.961	0.788082	962.424	364.061	0.86617	979.081	360.142	0.892837	996.719	366.021	0.769597	1010.44	374.84	0.757759	925.19	390.517	0.905053	831.758	767.925	0.553667	982.774	633.391	part-q-anger
273	Alt	4	part_q_anger_dev_upala_alt	29	dev_upala	923.967	545.715	0.733883	856.592	366.985	0.792936	867.821	362.306	0.826478	879.05	366.049	0.806503	891.215	369.792	0.841302	903.38	376.342	0.827597	938.939	379.149	0.760814	957.654	370.728	0.857465	975.434	366.985	0.830511	995.085	371.663	0.752154	1010.06	382.893	0.71993	921.16	396.929	0.908551	840.893	757.605	0.587326	982.76	627.461	part-q-anger
284	Alt	4	part_q_anger_dev_upala_alt	40	dev_upala	935.542	557.385	0.732162	862.572	379.636	0.783649	873.798	374.023	0.858728	886.896	377.765	0.830143	897.186	380.572	0.870789	910.284	387.12	0.863185	955.188	387.12	0.79234	970.157	380.572	0.873327	985.125	379.636	0.901244	1001.03	382.443	0.793939	1015.06	394.604	0.707033	932.736	410.508	0.896242	854.866	736.148	0.592434	982.986	633.51	part-q-anger
286	Alt	4	part_q_anger_dev_upala_alt	42	dev_upala	942.313	552.294	0.748586	864.03	370.264	0.777863	876.292	365.548	0.847546	890.439	368.378	0.875331	904.586	371.207	0.910327	917.791	378.752	0.837813	952.688	379.695	0.782833	971.551	373.093	0.817441	988.528	371.207	0.910009	1005.5	376.866	0.793504	1019.65	387.241	0.73494	936.654	400.445	0.913333	840.959	725.503	0.377985	983.206	633.47	part-q-anger
287	Alt	4	part_q_anger_dev_upala_alt	43	dev_upala	948.025	551.884	0.844326	869.933	368.37	0.807028	880.671	362.513	0.815529	893.361	362.513	0.883086	908.979	365.441	0.890726	921.669	372.274	0.816993	962.667	373.251	0.80574	978.285	367.394	0.849045	994.879	364.465	0.895371	1010.5	371.298	0.844575	1025.14	381.06	0.727663	942.168	394.726	0.867014	832.36	709.669	0.222475	988.873	633.433	part-q-anger
288	Alt	4	part_q_anger_dev_upala_alt	44	dev_upala	954.968	548.519	0.761744	876.37	363.812	0.757855	888.159	357.917	0.923146	902.897	357.917	0.900268	916.651	363.812	0.830858	928.441	370.69	0.852589	966.758	370.69	0.787403	983.46	364.795	0.927537	1000.16	360.865	0.810825	1016.86	365.777	0.832177	1030.62	375.602	0.728166	950.056	389.357	0.858666	820.121	695.86	0.18283	988.984	633.455	part-q-anger
289	Alt	4	part_q_anger_dev_upala_alt	45	dev_upala	964.951	547.43	0.745049	884.802	357.197	0.747664	899.287	352.369	0.864213	911.841	354.3	0.810906	924.394	359.128	0.883229	937.913	366.853	0.874468	976.539	366.853	0.802062	991.99	360.094	0.916841	1008.41	359.128	0.91772	1023.86	362.025	0.824029	1038.34	374.579	0.75319	958.192	385.201	0.799067	764.47	671.441	0.297304	988.945	627.449	part-q-anger
290	Alt	4	part_q_anger_dev_upala_alt	46	dev_upala	967.611	547.058	0.78855	895.854	355.087	0.690171	906.105	353.223	0.81676	921.016	354.155	0.89425	934.994	360.678	0.897262	948.041	366.27	0.778243	985.317	367.202	0.757156	1001.16	360.678	0.888885	1017	357.883	0.84419	1032.84	360.678	0.870096	1045.89	370.929	0.713575	966.679	383.976	0.867015	754.68	643.885	0.306012	989.282	621.34	part-q-anger
291	Alt	4	part_q_anger_dev_upala_alt	47	dev_upala	977.358	546.778	0.843735	902.086	359.061	0.728663	916.025	354.415	0.77607	928.106	356.273	0.804882	941.116	360.92	0.861258	955.055	368.354	0.85208	994.086	368.354	0.783127	1008.95	361.849	0.870725	1026.61	360.92	0.836059	1042.41	361.849	0.835569	1052.63	372.071	0.710443	976.429	385.082	0.905252	725.551	624.915	0.406635	989.274	615.377	part-q-anger
293	Alt	4	part_q_anger_dev_upala_alt	49	dev_upala	991.85	550.359	0.821293	912.582	371.546	0.741214	925.486	368.781	0.77331	940.234	370.624	0.831416	954.981	373.39	0.82455	969.728	379.842	0.844804	1007.52	380.763	0.790556	1022.27	374.311	0.789858	1037.94	371.546	0.805357	1054.53	371.546	0.778493	1065.59	379.842	0.725856	990.928	397.354	0.879815	732.525	582.927	0.378086	995.156	621.311	part-q-anger
297	Alt	4	part_q_anger_dev_upala_alt	53	dev_upala	1008.64	579.347	0.825732	930.016	406.369	0.685159	943.995	402.001	0.735358	958.846	404.621	0.845364	973.698	408.116	0.846403	987.676	414.231	0.8557	1027.86	415.105	0.802312	1041.84	408.116	0.801482	1055.82	402.001	0.782976	1070.67	401.127	0.82583	1082.9	408.116	0.711279	1008.64	430.83	0.838899	990.322	498.747	0.0362387	983.175	633.441	part-q-anger
299	Alt	4	part_q_anger_dev_upala_alt	55	dev_upala	999.567	607.015	0.642235	929.541	415.551	0.741121	943.723	409.346	0.795863	962.338	409.346	0.846641	977.407	415.551	0.875309	992.476	421.756	0.843228	1028.82	422.642	0.815534	1042.11	414.664	0.838039	1057.18	408.46	0.852136	1072.25	408.46	0.800457	1085.55	415.551	0.734409	1012.86	437.711	0.908181	939.282	564.28	0.153257	983.064	645.168	part-q-anger
300	Alt	4	part_q_anger_dev_upala_alt	56	dev_upala	1008.38	597.565	0.612498	928.633	416.161	0.742874	943.531	409.15	0.825029	960.181	410.026	0.822698	977.708	415.284	0.857124	992.606	422.295	0.83352	1027.66	423.172	0.888771	1042.56	416.161	0.886839	1057.46	410.903	0.791318	1073.23	409.15	0.775502	1085.5	416.161	0.710378	1011.89	438.069	0.844951	1080.25	828.849	0.235714	983.099	639.578	part-q-anger
301	Alt	4	part_q_anger_dev_upala_alt	57	dev_upala	1011.21	594.256	0.780505	926.889	414.852	0.777962	942.139	408.573	0.843774	958.285	408.573	0.816577	977.123	413.955	0.864407	992.372	421.131	0.84861	1028.25	421.131	0.873494	1042.61	414.852	0.905436	1056.96	409.47	0.832912	1071.31	408.573	0.814378	1084.77	414.852	0.708162	1011.21	437.277	0.82698	1078.58	851.714	0.293347	983.19	645.218	part-q-anger
305	Alt	4	part_q_anger_dev_upala_alt	61	dev_upala	1007.98	591.815	0.793236	926.471	406.4	0.719348	940.802	401.922	0.776912	957.821	402.817	0.879676	973.048	408.192	0.848818	987.38	414.462	0.821809	1023.21	413.566	0.798838	1037.54	406.4	0.84454	1053.66	401.922	0.857264	1069.79	402.817	0.812525	1081.43	409.983	0.731789	1007.98	430.585	0.897018	1071.29	877.561	0.239108	983.124	645.596	part-q-anger
307	Alt	4	part_q_anger_dev_upala_alt	63	dev_upala	1001.77	590.244	0.820825	927.25	403.933	0.752961	941.223	397.412	0.882893	957.06	397.412	0.860313	972.896	403.002	0.813765	987.801	408.591	0.783249	1023.2	408.591	0.805919	1038.1	403.002	0.875913	1053.01	397.412	0.896746	1067.91	398.344	0.829726	1081.89	405.796	0.72057	1007.36	426.29	0.900033	1064.98	876.175	0.360697	983.068	645.59	part-q-anger
308	Alt	4	part_q_anger_dev_upala_alt	64	dev_upala	1001.76	588.37	0.795519	927.221	398.289	0.722131	941.198	395.494	0.855119	956.106	395.494	0.887607	971.014	400.152	0.843939	985.923	406.675	0.838471	1022.26	406.675	0.813278	1037.17	401.084	0.861089	1052.08	396.425	0.920816	1067.92	396.425	0.878219	1081.89	403.879	0.727959	1006.42	425.31	0.872183	1062.71	874.677	0.172642	983.032	645.664	part-q-anger
309	Alt	4	part_q_anger_dev_upala_alt	65	dev_upala	1001.8	584.999	0.79836	925.499	398.49	0.746289	939.629	394.722	0.866653	955.642	394.722	0.905011	970.714	396.606	0.868803	985.785	403.2	0.869514	1023.46	404.142	0.862126	1038.54	396.606	0.887053	1053.61	394.722	0.901849	1068.68	395.664	0.888937	1081.87	403.2	0.757438	1007.45	422.981	0.853183	965.973	851.81	0.14941	983.089	645.664	part-q-anger
310	Alt	4	part_q_anger_dev_upala_alt	66	dev_upala	1000.64	581.503	0.765884	924.583	396.404	0.780826	939.245	390.906	0.828294	954.822	390.906	0.868155	970.4	395.488	0.853933	985.061	402.819	0.830459	1021.71	402.819	0.838133	1037.29	396.404	0.875455	1054.7	393.655	0.814855	1070.28	395.488	0.806818	1080.36	403.735	0.718516	1006.14	418.396	0.917696	1064.47	874.576	0.237787	982.998	645.686	part-q-anger
313	Alt	4	part_q_anger_dev_upala_alt	69	dev_upala	1000.59	566.642	0.7777	922.477	388.761	0.757118	936.594	383.114	0.872442	951.653	383.114	0.889596	966.712	384.996	0.857565	981.77	390.643	0.864427	1019.42	390.643	0.826338	1034.48	384.996	0.879405	1049.53	382.173	0.924892	1064.59	384.055	0.87128	1076.83	393.467	0.71749	1002.48	411.349	0.844048	940.625	904.559	0.205266	983.039	645.513	part-q-anger
314	Alt	4	part_q_anger_dev_upala_alt	70	dev_upala	1002.37	561.572	0.835503	921.342	383.692	0.735644	935.312	378.105	0.793328	950.212	377.173	0.846	965.113	381.83	0.894909	980.014	389.28	0.842707	1017.27	388.349	0.76724	1032.17	381.83	0.915516	1048	377.173	0.840842	1062.9	381.83	0.837374	1076.87	390.212	0.772395	1001.43	406.044	0.839475	933.773	940.494	0.240342	983.047	645.518	part-q-anger
315	Alt	4	part_q_anger_dev_upala_alt	71	dev_upala	995.82	559.698	0.802363	919.637	380.997	0.792633	933.745	373.472	0.837458	948.794	372.532	0.879762	963.842	374.413	0.899529	978.891	380.056	0.854004	1016.51	380.997	0.836565	1031.56	374.413	0.884328	1046.61	372.532	0.937434	1061.66	374.413	0.846802	1073.88	385.699	0.719409	1000.52	398.867	0.807143	945.37	1036.29	0.0912991	983.099	645.414	part-q-anger
316	Alt	4	part_q_anger_dev_upala_alt	72	dev_upala	995.802	554.207	0.805025	918.738	374.39	0.727731	933.009	368.681	0.856176	948.232	368.681	0.877856	964.406	370.584	0.884033	979.628	377.244	0.887017	1011.98	377.244	0.814063	1027.2	369.633	0.864587	1043.37	368.681	0.854328	1061.45	369.633	0.83312	1070.96	381.049	0.739632	996.754	394.369	0.811171	920.113	1051.33	0.248764	983.03	645.405	part-q-anger
317	Alt	4	part_q_anger_dev_upala_alt	73	dev_upala	993.977	550.402	0.864351	918.779	369.333	0.777237	930.653	362.406	0.859212	946.484	361.417	0.903522	962.315	365.375	0.869673	977.157	370.322	0.853348	1009.81	370.322	0.81744	1025.64	365.375	0.879278	1041.47	361.417	0.940045	1057.3	365.375	0.823506	1068.19	375.269	0.733518	994.967	391.1	0.850963	991.51	1028.79	0.0688322	982.986	645.434	part-q-anger
318	Alt	4	part_q_anger_dev_upala_alt	74	dev_upala	995.281	545.835	0.798564	917.639	362.968	0.743841	929.899	358.881	0.794371	944.201	357.86	0.834632	959.525	359.903	0.910329	974.849	367.054	0.848435	1009.58	367.054	0.790838	1024.91	360.925	0.922677	1040.23	359.903	0.936201	1055.56	360.925	0.843366	1065.77	371.141	0.795138	993.238	384.421	0.914121	798.394	1092.41	0.0296121	982.974	645.477	part-q-anger
319	Alt	4	part_q_anger_dev_upala_alt	75	dev_upala	991.282	539.705	0.850709	916.675	359.831	0.799644	929.961	353.699	0.785951	945.291	351.655	0.833317	960.622	356.765	0.826282	973.908	360.853	0.84787	1006.61	359.831	0.811171	1021.94	355.743	0.85743	1037.27	352.677	0.848948	1052.6	357.787	0.822517	1062.82	366.985	0.831908	990.26	380.271	0.86519	926.623	1225.05	0.0155155	982.983	645.48	part-q-anger
320	Alt	4	part_q_anger_dev_upala_alt	76	dev_upala	989.2	535.668	0.872119	913.936	358.332	0.771076	925.277	351.115	0.796898	941.773	346.991	0.855848	957.239	351.115	0.859292	972.704	356.27	0.849214	1005.7	355.239	0.794463	1020.13	352.146	0.828115	1033.53	350.084	0.831899	1047.97	353.177	0.853564	1061.37	362.456	0.781555	989.2	375.859	0.901594	0	0	0	983.01	645.56	part-q-anger
321	Alt	4	part_q_anger_dev_upala_alt	77	dev_upala	989.088	531.652	0.830088	910.651	353.106	0.755271	924.068	345.881	0.829701	939.549	344.849	0.903521	953.998	344.849	0.832151	966.383	352.074	0.780667	1003.54	352.074	0.791349	1015.92	345.881	0.848762	1031.4	345.881	0.919421	1046.88	352.074	0.817583	1057.2	360.33	0.774749	988.056	369.619	0.895965	0	0	0	982.887	645.579	part-q-anger
322	Alt	4	part_q_anger_dev_upala_alt	78	dev_upala	986.105	525.509	0.813976	906.378	351.746	0.802287	921.71	343.569	0.837424	937.042	340.502	0.850925	953.396	343.569	0.876727	966.684	349.702	0.789927	997.348	349.702	0.782992	1011.66	344.591	0.933313	1028.01	343.569	0.872667	1041.3	345.613	0.795522	1052.54	353.79	0.752164	983.038	369.122	0.868123	0	0	0	982.94	645.564	part-q-anger
323	Alt	4	part_q_anger_dev_upala_alt	79	dev_upala	981.885	523.432	0.78316	905.508	349.004	0.818811	918.925	341.779	0.839739	933.375	338.683	0.811209	948.857	341.779	0.852113	963.307	346.94	0.85038	995.302	346.94	0.799684	1010.78	341.779	0.887735	1024.2	340.747	0.860819	1038.65	343.843	0.805612	1051.04	354.164	0.713403	979.821	366.55	0.93636	0	0	0	982.915	645.549	part-q-anger
324	Alt	4	part_q_anger_dev_upala_alt	80	dev_upala	979.876	515.667	0.78778	903.903	346.268	0.744392	917.25	340.108	0.777587	930.596	334.975	0.850371	944.97	337.028	0.849559	960.369	343.188	0.876343	991.169	343.188	0.781301	1004.52	337.028	0.818238	1020.94	337.028	0.842074	1036.34	342.162	0.841565	1048.66	352.428	0.743134	976.796	361.668	0.894324	0	0	0	982.876	645.526	part-q-anger
325	Alt	4	part_q_anger_dev_upala_alt	81	dev_upala	975.841	514.512	0.844681	900.945	343.175	0.777795	911.205	335.993	0.813128	927.62	333.941	0.88571	943.01	334.967	0.902684	959.425	342.149	0.883917	987.126	341.123	0.777686	1002.52	334.967	0.878906	1018.93	334.967	0.91394	1034.32	341.123	0.827844	1046.63	351.383	0.767256	974.815	359.59	0.93564	0	0	0	982.835	645.507	part-q-anger
326	Alt	5	part_q_neut_dev_upala_alt	0	dev_upala	962.268	480.705	0.785387	883.646	314.845	0.788714	893.34	305.152	0.872576	909.495	296.536	0.865795	925.65	294.382	0.740637	943.959	296.536	0.706669	969.807	297.613	0.77097	987.04	295.459	0.830833	1003.19	297.613	0.865644	1016.12	305.152	0.81166	1027.97	315.922	0.708253	954.729	323.462	0.898	819.106	1075.56	0.0257476	982.778	645.216	part-q-neut
330	Alt	5	part_q_neut_dev_upala_alt	4	dev_upala	960.225	473.816	0.754648	881.197	309.174	0.774677	891.075	298.198	0.868592	906.442	289.417	0.819144	922.906	281.734	0.763421	940.468	283.929	0.712912	966.81	288.32	0.763358	982.177	285.027	0.792711	997.543	289.417	0.862892	1014.01	297.101	0.809558	1023.89	306.979	0.73005	951.444	314.662	0.885366	740.584	725.897	0.127454	982.985	639.274	part-q-neut
336	Alt	5	part_q_neut_dev_upala_alt	10	dev_upala	966.746	493.126	0.73453	890.755	317.203	0.747042	900.124	305.752	0.820734	915.739	301.589	0.867108	928.23	301.589	0.781344	943.845	302.63	0.707467	975.073	302.63	0.717632	991.729	299.507	0.828379	1008.38	300.548	0.840306	1022.96	306.793	0.751674	1033.37	318.244	0.720521	959.459	326.572	0.898641	800.027	607.293	0.509656	982.954	633.336	part-q-neut
337	Alt	5	part_q_neut_dev_upala_alt	11	dev_upala	967.779	498.755	0.792398	893.919	319.235	0.767388	903.152	310.002	0.868788	918.539	305.899	0.823555	933.927	304.873	0.777635	947.262	310.002	0.799572	980.089	307.951	0.74931	994.451	302.821	0.89635	1010.86	303.847	0.891301	1026.25	311.028	0.821124	1035.48	320.261	0.707268	962.65	332.57	0.834553	821.469	660.599	0.240425	982.974	633.491	part-q-neut
338	Alt	5	part_q_neut_dev_upala_alt	12	dev_upala	970.693	505.324	0.763576	895.744	325.868	0.773499	905.244	314.256	0.880912	921.078	312.145	0.874683	936.913	312.145	0.83659	949.58	315.311	0.77299	982.305	313.2	0.763181	998.139	307.922	0.851892	1013.97	311.089	0.84861	1029.81	315.311	0.781507	1039.31	327.979	0.738613	966.47	338.535	0.857692	818.028	687.788	0.29577	983.098	639.226	part-q-neut
339	Alt	5	part_q_neut_dev_upala_alt	13	dev_upala	973.763	510.843	0.812895	898.197	328.227	0.789111	907.643	318.781	0.882538	923.386	315.633	0.8483	939.129	316.682	0.813408	951.723	320.88	0.799147	985.307	319.831	0.78452	1000	313.533	0.854847	1015.74	314.583	0.854955	1031.49	319.831	0.81482	1040.93	330.326	0.734307	969.565	343.969	0.854376	827.803	713.494	0.475464	983.22	639.486	part-q-neut
340	Alt	5	part_q_neut_dev_upala_alt	14	dev_upala	975.758	513.903	0.850426	900.991	331.139	0.776354	910.337	322.832	0.874503	925.913	318.678	0.855785	941.49	319.716	0.842078	953.951	323.87	0.815673	987.181	323.87	0.771093	1001.72	316.601	0.871655	1018.33	316.601	0.877769	1033.91	323.87	0.831646	1043.26	334.254	0.743624	971.604	346.716	0.849229	828.536	730.777	0.532491	983.256	639.38	part-q-neut
341	Alt	5	part_q_neut_dev_upala_alt	15	dev_upala	977.858	515.864	0.824152	900.019	333.2	0.807349	910.397	323.86	0.912924	925.965	319.708	0.857942	941.533	321.784	0.849707	955.025	325.935	0.80909	989.275	324.897	0.764062	1002.77	318.67	0.843339	1018.33	318.67	0.856927	1033.9	324.897	0.84622	1043.24	336.314	0.726357	973.707	348.768	0.875988	832.729	732.424	0.558808	983.314	639.429	part-q-neut
342	Alt	5	part_q_neut_dev_upala_alt	16	dev_upala	977.763	515.89	0.842404	901.989	333.202	0.787805	911.331	324.898	0.888884	926.901	320.746	0.863139	943.509	322.822	0.871052	955.965	325.936	0.799847	991.257	324.898	0.789536	1003.71	318.67	0.837702	1019.28	318.67	0.854538	1034.85	324.898	0.845726	1044.19	337.354	0.741696	973.611	348.772	0.868883	840.606	733.153	0.632742	988.856	639.466	part-q-neut
343	Alt	5	part_q_neut_dev_upala_alt	17	dev_upala	976.728	513.953	0.837465	900.895	332.163	0.793775	911.283	322.814	0.906202	926.865	318.658	0.857974	942.447	318.658	0.834023	956.99	323.852	0.80297	991.271	323.852	0.800893	1004.78	316.581	0.83661	1020.36	317.62	0.8517	1035.94	323.852	0.84155	1044.25	337.357	0.739287	974.65	346.706	0.853708	844.085	724.097	0.553946	988.859	639.474	part-q-neut
344	Alt	5	part_q_neut_dev_upala_alt	18	dev_upala	977.832	509.647	0.757269	900.185	330.219	0.793156	909.628	320.776	0.870916	926.417	316.579	0.84905	942.156	317.628	0.857824	956.846	321.825	0.826566	988.324	321.825	0.782023	1001.97	314.48	0.884641	1018.75	314.48	0.895222	1034.49	321.825	0.825939	1043.94	331.269	0.736636	973.635	344.909	0.847538	849.379	710.734	0.553819	983.331	639.391	part-q-neut
345	Alt	5	part_q_neut_dev_upala_alt	19	dev_upala	975.766	503.281	0.788803	899.395	327.204	0.79913	911.063	317.658	0.838916	924.852	313.415	0.833393	941.823	313.415	0.832483	957.734	318.718	0.846155	988.494	317.658	0.761805	1002.28	311.293	0.855183	1018.19	312.354	0.864858	1034.1	318.718	0.836707	1043.65	330.386	0.732515	972.583	342.054	0.84353	855.394	700.597	0.567695	983.305	639.243	part-q-neut
346	Alt	5	part_q_neut_dev_upala_alt	20	dev_upala	974.674	496.991	0.746766	898.643	325.654	0.782978	908.281	314.946	0.840819	924.344	311.733	0.889786	940.406	312.804	0.862862	954.328	316.016	0.726138	984.312	313.875	0.79832	1001.45	309.591	0.853938	1017.51	310.662	0.85851	1033.57	314.946	0.785423	1043.21	327.796	0.732956	971.461	338.504	0.856512	865.631	682.501	0.518117	983.224	639.257	part-q-neut
347	Alt	5	part_q_neut_dev_upala_alt	21	dev_upala	977.854	491.912	0.719855	898.633	322.763	0.758311	909.338	312.057	0.804607	924.326	308.846	0.910286	939.314	308.846	0.841614	951.09	310.987	0.751998	989.631	310.987	0.740454	1002.48	307.775	0.853758	1018.54	308.846	0.923441	1033.52	316.34	0.801	1043.16	325.975	0.769395	969.29	334.539	0.865377	875.307	669.525	0.575858	983.206	633.285	part-q-neut
348	Alt	5	part_q_neut_dev_upala_alt	22	dev_upala	979.967	491.119	0.703632	898.257	320.27	0.774274	907.807	310.72	0.898526	923.725	307.536	0.85899	939.643	306.475	0.812545	953.438	310.72	0.798624	983.151	309.658	0.707833	1000.13	303.291	0.817931	1017.11	305.414	0.81233	1031.96	312.842	0.773296	1042.58	325.576	0.749821	968.294	334.065	0.864631	886.562	658.897	0.613096	983.254	633.282	part-q-neut
351	Alt	5	part_q_neut_dev_upala_alt	25	dev_upala	967.3	499.449	0.75964	901.604	317.193	0.67255	913.26	306.597	0.770737	923.856	302.359	0.843964	939.75	300.24	0.822861	951.406	304.478	0.727331	985.314	304.478	0.712123	1001.21	300.24	0.800444	1019.22	300.24	0.806373	1035.12	303.418	0.779803	1049.95	312.955	0.73894	967.3	338.386	0.867021	904.253	652.068	0.688146	983.074	633.38	part-q-neut
352	Alt	5	part_q_neut_dev_upala_alt	26	dev_upala	965.87	505.361	0.69949	900.136	319.282	0.720772	910.249	308.158	0.799681	923.396	305.124	0.86223	938.565	303.102	0.798797	950.701	307.147	0.717445	988.119	308.158	0.739197	1002.28	305.124	0.800678	1015.42	305.124	0.820351	1029.58	307.147	0.827375	1041.72	315.237	0.745925	969.915	345.576	0.843284	902.739	659.854	0.675626	983.002	633.492	part-q-neut
359	Alt	5	part_q_neut_dev_upala_alt	33	dev_upala	952.139	522.902	0.676088	888.16	343.763	0.814137	897.019	335.888	0.897453	911.783	331.951	0.873261	924.579	332.936	0.824805	936.39	336.873	0.845878	976.746	333.92	0.725552	991.51	328.014	0.873323	1006.27	328.014	0.870762	1020.05	334.904	0.749456	1029.9	342.778	0.72746	959.029	362.464	0.838477	886.438	678.64	0.652104	983.05	639.282	part-q-neut
361	Alt	5	part_q_neut_dev_upala_alt	35	dev_upala	958.023	522.954	0.868429	886.05	340.557	0.806626	894.924	332.67	0.882326	909.713	328.726	0.859303	925.487	330.698	0.863666	936.333	334.642	0.800057	973.798	334.642	0.777912	988.587	328.726	0.848426	1003.38	326.754	0.833021	1016.19	333.656	0.805661	1027.04	342.529	0.748037	957.037	358.304	0.890379	991.214	525.783	0.0361093	983.163	639.449	part-q-neut
362	Alt	5	part_q_neut_dev_upala_alt	36	dev_upala	957.2	520.291	0.789361	887.205	339.071	0.747519	897.752	329.483	0.820215	912.134	326.606	0.907639	927.476	327.565	0.899767	939.941	334.277	0.804599	974.459	333.318	0.774039	988.841	326.606	0.896266	1004.18	326.606	0.895476	1016.65	331.4	0.755112	1027.19	341.948	0.773065	958.159	356.33	0.87555	842.679	672.649	0.407257	983.114	639.573	part-q-neut
363	Alt	5	part_q_neut_dev_upala_alt	37	dev_upala	955.172	519.25	0.765602	887.641	336.232	0.731913	898.407	326.445	0.83689	913.088	323.509	0.870111	925.811	324.488	0.844287	939.513	329.382	0.79743	977.682	328.403	0.747144	992.363	324.488	0.879524	1008.02	324.488	0.885009	1019.77	331.339	0.767094	1030.53	341.126	0.751879	960.065	351.892	0.818921	813.395	666.383	0.448412	983.048	645.137	part-q-neut
364	Alt	5	part_q_neut_dev_upala_alt	38	dev_upala	958.168	517.401	0.761145	890.584	331.3	0.811293	900.379	322.484	0.835865	915.071	320.525	0.883808	930.743	321.505	0.893043	945.435	327.382	0.754627	977.758	328.361	0.808092	992.45	322.484	0.915877	1008.12	322.484	0.934006	1022.81	329.341	0.830652	1031.63	338.156	0.780742	962.086	347.951	0.886937	793.266	655.583	0.463789	982.987	639.521	part-q-neut
365	Alt	5	part_q_neut_dev_upala_alt	39	dev_upala	961.931	512.327	0.765108	892.901	331.247	0.787996	902.905	320.242	0.841529	918.912	318.241	0.906361	934.919	318.241	0.904718	949.926	324.244	0.790672	980.939	325.245	0.735214	994.946	319.242	0.830974	1010.95	319.242	0.85755	1023.96	326.245	0.824543	1034.96	337.25	0.714651	964.932	346.254	0.832222	774.703	631.009	0.531273	983.075	639.225	part-q-neut
366	Alt	5	part_q_neut_dev_upala_alt	40	dev_upala	960.99	509.367	0.742572	896.967	328.302	0.783298	907.971	317.298	0.845534	922.976	314.297	0.907633	938.982	314.297	0.901269	954.988	321.299	0.769529	986.999	322.3	0.805034	1001	317.298	0.81053	1015.01	320.299	0.797509	1028.01	325.301	0.796859	1037.02	338.306	0.754074	969.993	344.308	0.840185	756.524	611.678	0.59134	983.241	621.48	part-q-neut
367	Alt	5	part_q_neut_dev_upala_alt	41	dev_upala	965.159	509.708	0.786384	899.472	325.363	0.782495	914.305	316.887	0.832885	930.197	310.531	0.84153	945.029	310.531	0.796511	958.802	316.887	0.78304	991.645	322.185	0.776975	1007.54	317.947	0.879695	1020.25	317.947	0.834666	1034.02	326.422	0.843186	1042.5	338.077	0.73934	973.634	342.314	0.925634	744.581	588.533	0.584062	983.168	639.384	part-q-neut
368	Alt	5	part_q_neut_dev_upala_alt	42	dev_upala	968.225	506.832	0.801335	903.156	323.17	0.752374	917.849	313.724	0.810399	933.592	308.477	0.872864	949.334	309.526	0.802681	961.928	316.873	0.766744	993.413	318.972	0.720109	1009.16	315.823	0.826761	1024.9	317.922	0.806446	1036.44	325.269	0.799448	1045.89	339.962	0.737966	977.671	341.011	0.90478	741.934	571.009	0.398163	983.128	633.348	part-q-neut
371	Alt	5	part_q_neut_dev_upala_alt	45	dev_upala	974.592	500.733	0.763216	915.38	321.017	0.767071	930.962	312.707	0.816378	947.583	307.513	0.879769	963.165	307.513	0.82409	978.748	314.784	0.711697	1006.8	322.056	0.795681	1022.38	317.901	0.836796	1037.96	323.095	0.845659	1048.35	331.406	0.842808	1056.66	341.794	0.761731	990.175	340.755	0.91734	751.22	557.441	0.626109	982.933	627.437	part-q-neut
372	Alt	5	part_q_neut_dev_upala_alt	46	dev_upala	976.969	506.715	0.800155	921.168	320.033	0.783488	933.343	312.931	0.879263	949.576	310.902	0.871143	966.824	311.917	0.859442	982.042	319.019	0.762071	1012.48	324.092	0.721155	1025.67	321.048	0.804919	1038.86	324.092	0.81951	1054.08	331.194	0.764442	1062.19	344.383	0.773871	995.232	344.383	0.879716	763.828	564.834	0.438156	976.783	627.505	part-q-neut
374	Alt	5	part_q_neut_dev_upala_alt	48	dev_upala	982.19	512.359	0.79739	926.37	327.271	0.806374	940.08	318.457	0.820494	956.728	316.498	0.837124	974.356	318.457	0.852712	989.046	326.291	0.700674	1016.47	333.146	0.746855	1030.18	327.271	0.875383	1044.87	329.229	0.840799	1057.6	336.084	0.767419	1063.47	349.795	0.7553	1000.8	349.795	0.869363	971.142	527.41	0.253718	958.963	627.404	part-q-neut
375	Alt	5	part_q_neut_dev_upala_alt	49	dev_upala	983.157	515.537	0.786345	930.177	328.147	0.802353	942.931	321.279	0.815506	959.61	320.298	0.857168	976.289	321.279	0.866419	990.024	329.128	0.742825	1019.46	335.995	0.793489	1033.19	332.071	0.828101	1047.91	335.014	0.860912	1057.72	340.901	0.757599	1064.59	352.674	0.78228	1002.78	352.674	0.857763	996.209	536.498	0.130923	964.892	639.325	part-q-neut
377	Alt	5	part_q_neut_dev_upala_alt	51	dev_upala	984.19	523.392	0.823017	931.78	336.075	0.7261	946.338	330.252	0.806246	961.867	327.34	0.883604	977.396	332.193	0.861959	991.954	338.987	0.754462	1023.01	342.869	0.827908	1036.6	340.928	0.826324	1049.22	341.898	0.866417	1061.83	348.692	0.824705	1068.63	359.368	0.715341	1007.48	363.251	0.887463	1082.12	836.232	0.231158	959.045	639.317	part-q-neut
380	Alt	5	part_q_neut_dev_upala_alt	54	dev_upala	981.059	537.171	0.825512	928.2	348.673	0.742734	942.163	343.686	0.800516	959.118	341.692	0.837307	976.073	346.678	0.85533	990.035	354.657	0.801367	1021.95	357.649	0.804028	1035.91	354.657	0.843076	1048.88	354.657	0.84332	1060.85	362.636	0.800894	1067.83	372.609	0.715624	1005.99	376.599	0.88485	1070.32	892.078	0.256949	952.955	645.403	part-q-neut
381	Alt	5	part_q_neut_dev_upala_alt	55	dev_upala	982.034	539.964	0.829667	925.268	354.464	0.773166	940.473	347.368	0.879705	957.706	346.355	0.873352	973.924	348.382	0.858901	989.129	356.491	0.80537	1021.57	362.573	0.875136	1036.77	356.491	0.834652	1048.94	357.505	0.792783	1061.1	363.587	0.798403	1067.18	377.778	0.720318	1005.35	379.806	0.936798	1067.81	891.034	0.343324	953.069	645.407	part-q-neut
383	Alt	5	part_q_neut_dev_upala_alt	57	dev_upala	981.12	541.353	0.847418	926.72	358.373	0.741443	941.557	353.428	0.849568	958.371	352.439	0.876257	974.196	354.417	0.907076	990.022	361.34	0.850542	1021.67	369.253	0.804669	1036.51	362.329	0.872434	1050.36	362.329	0.828934	1061.24	370.242	0.835567	1068.16	381.122	0.716595	1005.85	385.078	0.93178	1059.58	887.063	0.429795	952.961	645.425	part-q-neut
384	Alt	5	part_q_neut_dev_upala_alt	58	dev_upala	981.123	540.462	0.809144	926.708	360.398	0.768622	942.538	353.472	0.871464	958.368	352.483	0.890969	975.187	354.462	0.86342	990.028	363.366	0.784696	1021.69	369.302	0.884789	1035.54	364.355	0.809862	1048.4	363.366	0.79425	1061.26	369.302	0.833262	1068.19	382.164	0.7142	1005.86	385.132	0.939478	1054.51	885.692	0.346759	953.011	645.445	part-q-neut
385	Alt	5	part_q_neut_dev_upala_alt	59	dev_upala	980.078	538.111	0.878778	925.782	360.142	0.757667	939.859	353.104	0.868083	956.952	352.098	0.879655	973.039	354.109	0.877703	988.122	361.148	0.834093	1022.31	369.191	0.817542	1035.38	363.158	0.841257	1048.45	363.158	0.780751	1059.51	369.191	0.836589	1066.55	380.252	0.711308	1004.21	385.279	0.926997	1051.61	878.16	0.349888	953.057	645.459	part-q-neut
387	Alt	5	part_q_neut_dev_upala_alt	61	dev_upala	977.959	535.634	0.843753	922.885	358.393	0.778816	938.906	351.384	0.849643	954.928	350.382	0.89947	970.95	352.385	0.905205	985.97	361.397	0.795815	1018.01	367.406	0.822416	1029.03	360.396	0.814366	1044.05	360.396	0.856768	1058.07	367.406	0.785051	1062.07	380.423	0.712158	1000.99	383.427	0.878515	1043.6	877.93	0.43435	952.923	645.394	part-q-neut
388	Alt	5	part_q_neut_dev_upala_alt	62	dev_upala	976.027	533.569	0.880793	920.465	355.773	0.776077	934.608	348.701	0.815844	950.771	347.691	0.886359	966.935	348.701	0.870733	981.078	355.773	0.81807	1017.45	362.844	0.839152	1031.59	357.793	0.807797	1042.7	360.824	0.801061	1055.83	365.875	0.734169	1059.87	379.008	0.70068	999.261	381.028	0.861639	1034.44	875.383	0.413591	952.943	645.333	part-q-neut
389	Alt	5	part_q_neut_dev_upala_alt	63	dev_upala	974.965	531.572	0.83944	919.431	352.855	0.776164	933.567	345.787	0.810906	949.722	344.777	0.862494	964.868	346.797	0.848099	976.984	353.865	0.818714	1013.33	360.933	0.804815	1025.45	354.874	0.868632	1040.6	354.874	0.8605	1050.69	361.942	0.803997	1057.76	373.049	0.747762	994.149	377.088	0.906929	1034.59	880.117	0.289861	953.039	645.349	part-q-neut
390	Alt	5	part_q_neut_dev_upala_alt	64	dev_upala	974.858	530.901	0.839132	917.452	349.459	0.73593	929.753	343.308	0.818599	945.13	342.283	0.836155	960.506	344.333	0.883666	975.883	351.509	0.854941	1009.71	354.584	0.774651	1024.06	351.509	0.867245	1037.39	351.509	0.85587	1049.69	358.684	0.818299	1056.87	368.935	0.801199	992.284	374.061	0.881443	936.575	861.657	0.485999	953.01	645.313	part-q-neut
391	Alt	5	part_q_neut_dev_upala_alt	65	dev_upala	972.765	525.738	0.834517	914.793	346.648	0.726125	926.181	340.437	0.836685	942.744	337.332	0.832957	958.272	340.437	0.897649	973.8	348.719	0.851699	1005.89	350.789	0.810136	1018.31	347.684	0.822359	1032.81	348.719	0.894594	1047.3	354.93	0.76525	1054.55	366.317	0.75145	989.328	368.388	0.841955	908.065	890.879	0.291545	952.92	645.215	part-q-neut
392	Alt	5	part_q_neut_dev_upala_alt	66	dev_upala	972.77	522.564	0.845807	909.721	343.753	0.726208	924.192	336.518	0.814868	940.729	332.384	0.8916	957.267	335.485	0.842577	973.804	342.72	0.759066	1001.71	347.888	0.809572	1016.18	341.686	0.864084	1030.65	341.686	0.818208	1040.99	348.921	0.802892	1049.26	361.324	0.738901	985.174	365.459	0.853483	897.301	914.871	0.472505	958.87	645.167	part-q-neut
393	Alt	5	part_q_neut_dev_upala_alt	67	dev_upala	971.932	517.849	0.804508	906.832	340.858	0.780537	921.072	333.737	0.811924	936.33	331.703	0.83594	951.588	332.72	0.859129	965.829	339.84	0.817187	1000.41	341.875	0.806383	1013.64	339.84	0.864249	1027.88	340.858	0.862227	1039.07	344.926	0.759354	1046.19	357.133	0.771604	981.087	361.201	0.870661	884.21	970.546	0.155118	958.939	645.166	part-q-neut
394	Alt	5	part_q_neut_dev_upala_alt	68	dev_upala	970.894	510.946	0.832259	905.424	339.717	0.712654	916.504	332.667	0.825999	932.619	329.645	0.816168	948.735	332.667	0.846487	963.843	338.71	0.815523	995.068	340.724	0.836273	1009.17	334.681	0.829978	1022.26	334.681	0.822553	1035.36	341.732	0.837163	1044.42	352.811	0.749894	978.952	358.854	0.923423	1003.95	822.904	0.202153	959.061	645.163	part-q-neut
395	Alt	5	part_q_neut_dev_upala_alt	69	dev_upala	967.99	509.463	0.831938	902.943	338.341	0.743415	915.953	331.336	0.812189	929.963	326.332	0.813336	944.974	330.335	0.812377	958.984	335.338	0.82535	991.007	339.341	0.810812	1006.02	333.337	0.884067	1020.03	333.337	0.85842	1031.04	340.342	0.835634	1040.04	350.349	0.748855	974.995	357.354	0.929303	1131.97	1045.93	0.141409	958.995	645.155	part-q-neut
396	Alt	5	part_q_neut_dev_upala_alt	70	dev_upala	966.982	506.152	0.783431	899.853	335.896	0.694493	910.555	329.086	0.792555	926.121	326.168	0.903723	941.687	327.14	0.884953	956.281	333.951	0.865161	987.413	334.924	0.799532	1002.01	332.005	0.847826	1016.6	332.978	0.86073	1028.27	338.815	0.773609	1037.03	348.544	0.740484	971.847	356.327	0.920102	973.834	1059.47	0.0318934	964.867	645.155	part-q-neut
397	Alt	5	part_q_neut_dev_upala_alt	71	dev_upala	964.941	504.762	0.785428	896.075	337.38	0.752847	908.51	329.728	0.881824	923.813	326.859	0.865252	939.117	328.771	0.911095	953.464	335.467	0.812094	984.071	336.423	0.819758	998.418	329.728	0.876485	1013.72	329.728	0.884088	1026.16	336.423	0.798182	1035.72	345.988	0.730083	968.767	353.64	0.87073	1040.76	1208.45	0.0186684	964.874	645.163	part-q-neut
398	Alt	5	part_q_neut_dev_upala_alt	72	dev_upala	963.886	504.707	0.772878	893.295	335.481	0.725424	905.866	327.745	0.874984	920.371	325.811	0.887557	936.81	326.778	0.906964	951.315	333.547	0.807962	982.259	334.514	0.76699	995.797	327.745	0.85215	1011.27	327.745	0.865131	1022.87	334.514	0.811863	1032.54	344.184	0.70719	965.82	353.854	0.841249	1011.29	1234.26	0.0159392	959.014	645.221	part-q-neut
399	Alt	5	part_q_neut_dev_upala_alt	73	dev_upala	962.878	503.781	0.825	892.137	336.488	0.7516	902.652	328.841	0.882161	917.948	325.973	0.862554	932.287	327.885	0.884937	947.582	332.665	0.778078	977.217	332.665	0.713509	992.512	327.885	0.852025	1008.76	327.885	0.884068	1022.15	334.576	0.765058	1031.71	344.136	0.751305	962.878	352.74	0.84885	925.401	1210.56	0.0127158	958.995	645.29	part-q-neut
421	Alt	6	part_q_sur_dev_upala_alt	21	dev_upala	975.476	562.04	0.802194	897.168	377.121	0.777886	909.433	370.516	0.773798	922.642	366.742	0.84026	936.794	367.686	0.839065	950.946	374.29	0.855135	994.345	369.573	0.767724	1006.61	364.855	0.801426	1018.88	362.025	0.793057	1033.03	365.799	0.807457	1044.35	373.347	0.700912	973.589	402.594	0.840717	790.82	841.021	0.280848	1013.2	639.32	part-q-sur
423	Alt	6	part_q_sur_dev_upala_alt	23	dev_upala	981.215	568.77	0.860787	899.731	385.672	0.762569	912.193	377.044	0.848481	926.573	375.127	0.874074	940.952	376.086	0.898151	954.373	382.796	0.80006	996.553	377.044	0.76104	1007.1	370.334	0.798574	1020.52	368.417	0.87644	1034.9	369.375	0.805354	1044.48	377.044	0.723418	976.422	407.721	0.864566	781.95	919.413	0.29284	1013.17	645.14	part-q-sur
424	Alt	6	part_q_sur_dev_upala_alt	24	dev_upala	982.296	572.932	0.797787	900.124	386.864	0.778916	913.348	379.308	0.823248	928.46	377.419	0.855827	943.572	378.364	0.904755	957.739	384.975	0.809916	995.52	379.308	0.73597	1006.85	371.752	0.838218	1020.08	370.808	0.885743	1034.24	371.752	0.798942	1044.63	378.364	0.733273	977.574	409.532	0.851852	799.494	884.282	0.123287	1013.13	645.17	part-q-sur
425	Alt	6	part_q_sur_dev_upala_alt	25	dev_upala	983.384	574.426	0.804905	903.808	386.59	0.70703	916.762	381.039	0.804057	930.642	377.337	0.869056	944.521	380.113	0.849499	956.55	384.74	0.844355	998.188	381.964	0.738514	1009.29	375.487	0.805963	1021.32	371.786	0.793886	1036.13	374.561	0.814677	1047.23	381.039	0.70277	978.757	412.499	0.851931	799.28	886.495	0.0962535	1013.24	645.247	part-q-sur
427	Alt	6	part_q_sur_dev_upala_alt	27	dev_upala	986.293	576.326	0.83932	905.372	392.843	0.757502	917.604	383.434	0.799631	931.718	380.611	0.855946	946.773	381.552	0.890291	959.946	387.198	0.817636	1001.35	381.552	0.758914	1011.7	375.906	0.799104	1025.81	374.024	0.872609	1039.93	375.906	0.786193	1050.28	382.493	0.704151	981.588	412.603	0.833283	792.771	884.383	0.159784	1024.99	645.244	part-q-sur
428	Alt	6	part_q_sur_dev_upala_alt	28	dev_upala	987.299	577.509	0.863594	906.278	390.032	0.742576	919.468	382.495	0.806437	933.599	381.553	0.889502	948.673	381.553	0.895763	962.804	386.264	0.76614	1003.31	382.495	0.787893	1015.56	375.901	0.784802	1025.92	374.959	0.843499	1040.06	374.959	0.793494	1051.36	382.495	0.702714	985.414	413.585	0.812484	793.637	878.889	0.20873	1025.04	645.301	part-q-sur
433	Alt	6	part_q_sur_dev_upala_alt	33	dev_upala	993.22	568.221	0.832876	915.285	389.156	0.757359	925.49	381.734	0.878011	940.335	378.95	0.85424	955.18	380.806	0.900595	969.097	385.445	0.80941	1013.63	381.734	0.744349	1023.84	375.239	0.806054	1036.83	375.239	0.859564	1049.82	378.95	0.754451	1059.09	387.301	0.709732	992.292	411.423	0.935756	778.77	899.643	0.436624	1030.91	645.329	part-q-sur
436	Alt	6	part_q_sur_dev_upala_alt	36	dev_upala	995.111	555.692	0.78472	914.79	384.655	0.818883	926.129	377.095	0.823736	939.359	374.26	0.829203	953.533	375.205	0.869326	967.707	377.095	0.870127	1014.01	375.205	0.763529	1027.24	370.48	0.881857	1041.41	371.425	0.799115	1051.81	378.04	0.783205	1060.31	390.324	0.738638	991.331	406.389	0.872408	850.877	772.558	0.373835	1025.23	645.155	part-q-sur
437	Alt	6	part_q_sur_dev_upala_alt	37	dev_upala	992.209	552.821	0.77996	913.765	382.702	0.810733	925.107	374.197	0.832245	938.338	371.361	0.819727	953.46	373.251	0.866775	967.636	377.032	0.83597	1012.06	374.197	0.803945	1025.29	368.526	0.826036	1037.57	368.526	0.823698	1050.81	375.142	0.868281	1058.37	383.648	0.785537	991.264	402.55	0.844748	865.652	761.615	0.408328	1025.1	645.136	part-q-sur
438	Alt	6	part_q_sur_dev_upala_alt	38	dev_upala	988.381	548.472	0.844562	913.338	378.439	0.767295	926.637	370.84	0.872217	941.835	368.94	0.87046	956.084	370.84	0.907513	969.383	375.589	0.781555	1009.28	371.789	0.800502	1019.73	366.09	0.828323	1033.98	366.09	0.847747	1048.22	371.789	0.846946	1056.77	380.339	0.777559	989.331	399.337	0.846255	882.665	733.726	0.432137	1024.99	639.489	part-q-sur
439	Alt	6	part_q_sur_dev_upala_alt	39	dev_upala	987.377	545.41	0.874493	912.418	371.773	0.726018	925.702	367.028	0.780231	940.884	364.182	0.872072	956.065	368.926	0.898304	969.349	372.721	0.791592	1009.2	369.875	0.810294	1022.48	364.182	0.827306	1034.82	363.233	0.837247	1048.1	369.875	0.859964	1055.69	378.414	0.791807	988.326	395.494	0.846252	895.801	724.232	0.506135	1019.29	639.449	part-q-sur
440	Alt	6	part_q_sur_dev_upala_alt	40	dev_upala	983.454	544.384	0.762696	911.524	372.711	0.753256	924.951	366.956	0.827196	939.337	363.12	0.861277	954.682	365.997	0.865623	967.15	369.834	0.823318	1007.43	368.874	0.766951	1017.98	363.12	0.842308	1033.33	362.161	0.872037	1046.75	367.915	0.808043	1055.38	375.588	0.82704	987.29	392.851	0.892105	905.887	718.937	0.570563	1019.19	639.313	part-q-sur
441	Alt	6	part_q_sur_dev_upala_alt	41	dev_upala	980.399	540.571	0.765967	912.514	369.887	0.708839	925.121	364.068	0.846342	940.638	361.158	0.870648	956.154	364.068	0.947387	970.701	369.887	0.854887	1008.52	366.007	0.795988	1019.19	362.128	0.830558	1032.77	362.128	0.847491	1045.38	365.038	0.807933	1055.07	372.796	0.806349	988.158	391.222	0.84823	910.928	712.574	0.531805	1019.11	639.279	part-q-sur
442	Alt	6	part_q_sur_dev_upala_alt	42	dev_upala	979.237	537.751	0.78968	911.464	368.81	0.7375	924.233	360.953	0.874132	938.966	360.953	0.921415	954.681	360.953	0.943537	967.45	366.846	0.79604	1009.69	362.917	0.833897	1021.47	360.953	0.847872	1034.24	360.953	0.923974	1046.03	362.917	0.78052	1055.85	371.757	0.774235	989.059	391.401	0.855617	915.747	710.163	0.526694	1019.06	639.324	part-q-sur
443	Alt	6	part_q_sur_dev_upala_alt	43	dev_upala	979.178	538.501	0.743442	909.854	367.172	0.779066	921.739	360.24	0.866663	937.584	359.25	0.902593	954.42	359.25	0.923487	969.275	366.182	0.864158	1007.9	365.192	0.777354	1020.77	359.25	0.839101	1032.66	359.25	0.902139	1046.52	364.201	0.771767	1055.43	374.105	0.784619	990.072	389.95	0.847421	916.005	706.62	0.536126	1007.26	639.3	part-q-sur
444	Alt	6	part_q_sur_dev_upala_alt	44	dev_upala	985.116	535.573	0.780425	913.823	366.251	0.770004	925.705	359.319	0.77925	939.568	358.329	0.895737	954.421	358.329	0.905257	969.273	365.261	0.895553	1012.84	364.27	0.77414	1024.72	358.329	0.896931	1035.62	358.329	0.832063	1048.49	365.261	0.826223	1056.41	373.182	0.812726	992.048	389.025	0.91356	915.845	705.535	0.511135	1013.07	639.257	part-q-sur
445	Alt	6	part_q_sur_dev_upala_alt	45	dev_upala	984.118	535.479	0.804167	912.898	366.331	0.798986	926.746	359.407	0.795981	941.584	357.428	0.862674	957.41	358.418	0.880808	971.259	365.342	0.841521	1009.84	365.342	0.796469	1023.68	358.418	0.872657	1033.58	358.418	0.859023	1047.42	364.353	0.811165	1055.34	373.255	0.816374	992.031	389.082	0.932508	910.23	710.369	0.510583	1007.13	639.247	part-q-sur
446	Alt	6	part_q_sur_dev_upala_alt	46	dev_upala	985.147	533.627	0.837865	913.584	367.953	0.726604	928.289	360.111	0.794402	942.993	359.13	0.853691	957.698	360.111	0.872423	970.442	366.973	0.81042	1014.56	365.012	0.772845	1024.36	360.111	0.901137	1035.14	360.111	0.836117	1046.91	364.032	0.789332	1054.75	373.835	0.777895	992.009	389.52	0.875915	910.308	704.531	0.471101	1007.19	639.273	part-q-sur
447	Alt	6	part_q_sur_dev_upala_alt	47	dev_upala	985.043	533.597	0.851734	910.753	367.189	0.765805	923.63	361.246	0.802383	939.479	358.275	0.905443	955.327	359.265	0.878328	970.185	366.199	0.882593	1009.81	366.199	0.824003	1023.67	359.265	0.836	1034.57	360.256	0.808172	1048.44	366.199	0.875241	1056.36	375.114	0.791566	991.976	388.981	0.909718	907.806	704.466	0.531704	1013.07	639.276	part-q-sur
448	Alt	6	part_q_sur_dev_upala_alt	48	dev_upala	985.067	534.511	0.785119	912.838	367.297	0.764721	924.711	361.36	0.777993	940.542	358.392	0.867802	956.373	359.381	0.847557	970.225	366.307	0.839983	1009.8	365.318	0.812487	1023.65	359.381	0.849545	1034.54	361.36	0.790232	1047.4	366.307	0.865258	1055.32	376.201	0.767034	991.003	389.064	0.919904	905.073	695.999	0.49273	1007.23	639.255	part-q-sur
449	Alt	6	part_q_sur_dev_upala_alt	49	dev_upala	986.011	533.73	0.840086	909.618	371.024	0.726833	922.515	363.087	0.813422	938.389	359.118	0.898489	955.255	361.102	0.848807	971.129	368.047	0.844573	1009.82	367.055	0.8186	1021.73	361.102	0.785508	1033.63	360.11	0.852705	1047.52	366.063	0.830169	1055.46	374.992	0.79401	990.971	389.874	0.891361	900.767	682.607	0.460078	1013.13	639.319	part-q-sur
450	Alt	6	part_q_sur_dev_upala_alt	50	dev_upala	987.004	539.697	0.736082	907.631	370.037	0.744102	922.513	364.084	0.820234	938.388	360.115	0.895579	954.262	361.107	0.863626	970.137	367.06	0.849391	1011.81	367.06	0.785482	1024.71	361.107	0.839061	1035.62	361.107	0.788737	1048.52	367.06	0.859887	1056.46	375.99	0.782153	991.965	389.88	0.894309	877.774	676.352	0.130887	1013.07	639.466	part-q-sur
451	Alt	6	part_q_sur_dev_upala_alt	51	dev_upala	992.015	536.573	0.819409	912.615	367.969	0.784453	927.318	361.107	0.804303	943.003	360.126	0.892655	959.667	361.107	0.957728	975.351	367.969	0.899195	1012.6	366.988	0.775547	1023.38	361.107	0.904644	1036.13	361.107	0.860047	1046.91	366.008	0.795956	1054.75	374.83	0.815531	992.015	389.534	0.875245	870.373	626.964	0.0457286	1001.26	639.557	part-q-sur
452	Alt	6	part_q_sur_dev_upala_alt	52	dev_upala	992.96	539.789	0.895989	915.099	368.493	0.799635	930.671	361.68	0.836373	946.243	359.734	0.908823	961.816	360.707	0.94676	977.388	367.52	0.890304	1015.35	367.52	0.837837	1025.08	360.707	0.889439	1038.7	360.707	0.890561	1048.44	365.573	0.805189	1056.22	374.333	0.804621	996.853	389.905	0.850514	828.679	629.55	0.173425	1001.19	639.418	part-q-sur
453	Alt	6	part_q_sur_dev_upala_alt	53	dev_upala	997.91	538.834	0.891163	918.124	369.532	0.733343	931.746	360.775	0.785145	950.233	358.829	0.877571	966.774	359.802	0.938199	983.315	366.613	0.873147	1021.26	367.586	0.826491	1030.02	361.748	0.851383	1043.64	360.775	0.848651	1053.37	366.613	0.855778	1061.16	375.37	0.864416	1001.8	388.992	0.852188	785.753	634.362	0.31809	1013.2	639.514	part-q-sur
454	Alt	6	part_q_sur_dev_upala_alt	54	dev_upala	1002	538.406	0.797433	923.93	369.104	0.70625	938.979	361.58	0.787625	956.849	358.758	0.855967	972.839	360.639	0.898511	988.829	367.223	0.813774	1026.45	368.164	0.791392	1038.68	361.58	0.885707	1049.02	361.58	0.885844	1061.25	365.342	0.785199	1067.84	375.688	0.791619	1009.52	386.975	0.90281	771.518	623.942	0.487475	1013.23	639.255	part-q-sur
455	Alt	6	part_q_sur_dev_upala_alt	55	dev_upala	1007.85	536.909	0.794464	932.936	366.73	0.672833	947.734	359.331	0.757281	963.457	357.482	0.885596	981.03	358.406	0.868512	996.753	365.806	0.821312	1034.67	365.806	0.795557	1044.85	361.181	0.851874	1056.87	361.181	0.790103	1067.04	365.806	0.878954	1073.52	375.054	0.818815	1015.25	387.078	0.921925	766.823	618.762	0.458348	1013.13	645.307	part-q-sur
456	Alt	6	part_q_sur_dev_upala_alt	56	dev_upala	1014.87	538.737	0.800178	936.871	367.48	0.619608	952.979	360.698	0.735811	969.936	356.459	0.809836	988.587	356.459	0.871726	1003	362.394	0.744244	1042	364.937	0.795125	1050.48	362.394	0.856572	1062.35	362.394	0.886637	1070.82	364.089	0.778405	1076.76	374.263	0.765683	1023.35	386.98	0.828865	770.247	614.922	0.645496	1013.15	639.578	part-q-sur
457	Alt	6	part_q_sur_dev_upala_alt	57	dev_upala	1022.82	535.56	0.805226	941.045	364.899	0.693721	957.045	358.677	0.771084	973.933	356.011	0.862718	993.488	356.899	0.923714	1008.6	363.121	0.827706	1045.93	364.899	0.773839	1056.6	361.344	0.81228	1065.49	360.455	0.804154	1076.15	364.01	0.779303	1080.6	372.01	0.733911	1029.04	385.343	0.944412	774.209	614.808	0.621103	1007.17	645.146	part-q-sur
458	Alt	6	part_q_sur_dev_upala_alt	58	dev_upala	1023.08	534.55	0.828902	948.39	365.563	0.697455	963.328	358.094	0.795881	979.2	355.293	0.860692	998.806	356.226	0.919485	1014.68	363.695	0.870759	1046.42	363.695	0.792848	1059.49	358.094	0.828746	1068.83	359.027	0.791858	1080.03	363.695	0.77674	1082.83	372.098	0.722998	1030.55	385.169	0.910748	780.643	626.499	0.56496	1001.24	645.273	part-q-sur
459	Alt	6	part_q_sur_dev_upala_alt	59	dev_upala	1026.73	534.921	0.778842	947.896	364.106	0.671838	962.913	356.598	0.812738	978.868	354.721	0.858476	998.577	355.659	0.913596	1014.53	362.229	0.850155	1044.57	363.168	0.846375	1054.89	356.598	0.816704	1068.03	356.598	0.871257	1078.35	362.229	0.790185	1083.05	370.676	0.761576	1030.49	383.815	0.895664	808.73	609.139	0.103725	995.005	645.196	part-q-sur
460	Alt	6	part_q_sur_dev_upala_alt	60	dev_upala	1021.71	534.508	0.770298	942.614	363.59	0.685697	957.16	357.226	0.749376	975.343	353.589	0.877936	990.798	354.498	0.917744	1006.25	360.862	0.814559	1045.35	361.772	0.791213	1056.26	356.317	0.857076	1068.08	356.317	0.801032	1078.08	361.772	0.871397	1084.44	370.863	0.783542	1027.16	382.682	0.929971	815.526	638.177	0.0816191	995.081	639.476	part-q-sur
461	Alt	6	part_q_sur_dev_upala_alt	61	dev_upala	1016.38	532.476	0.77707	934.505	363.075	0.773961	949.563	356.487	0.836189	966.503	354.605	0.833625	984.384	354.605	0.902134	1000.38	358.369	0.794353	1038.03	360.251	0.805944	1047.44	355.546	0.87777	1060.61	355.546	0.91469	1070.97	357.428	0.793835	1077.55	367.78	0.774397	1021.09	380.015	0.843979	995.882	538.329	0.0852335	989.393	639.382	part-q-sur
462	Alt	6	part_q_sur_dev_upala_alt	62	dev_upala	1012.39	531.58	0.82782	929.542	364	0.773949	943.664	356.468	0.832978	959.669	352.702	0.856871	975.674	354.585	0.878865	990.737	358.351	0.831814	1030.28	357.41	0.809241	1042.52	352.702	0.869001	1053.82	351.761	0.806273	1065.11	357.41	0.90585	1072.64	365.883	0.841198	1012.39	380.005	0.963002	912.717	575.809	0.302176	989.155	639.439	part-q-sur
463	Alt	6	part_q_sur_dev_upala_alt	63	dev_upala	1005.65	535.386	0.898391	922.013	365.22	0.770037	935.473	357.529	0.84793	951.816	352.722	0.894673	968.16	352.722	0.872162	983.542	358.49	0.838855	1023.92	357.529	0.762445	1035.46	351.761	0.914326	1048.92	351.761	0.862618	1059.49	357.529	0.817411	1067.18	366.181	0.830154	1004.69	381.564	0.940338	1021.89	898.629	0.356968	989.018	639.391	part-q-sur
464	Alt	6	part_q_sur_dev_upala_alt	64	dev_upala	1000.8	536.974	0.853628	915.875	366.142	0.805037	929.542	358.333	0.880657	945.161	353.452	0.860403	960.779	354.428	0.875413	975.422	359.309	0.848265	1016.42	357.357	0.827712	1029.11	351.5	0.866358	1040.83	351.5	0.914013	1054.49	357.357	0.829261	1062.3	366.142	0.845552	995.922	381.761	0.871528	976.102	941.101	0.0879939	988.984	639.415	part-q-sur
465	Alt	6	part_q_sur_dev_upala_alt	65	dev_upala	996.102	537.646	0.805168	910.035	364.513	0.830504	924.046	357.507	0.836048	938.057	355.506	0.854123	953.068	356.506	0.883919	967.079	360.51	0.825692	1007.11	357.507	0.854194	1021.12	350.502	0.864497	1033.13	350.502	0.837449	1046.14	356.506	0.862166	1054.15	365.513	0.808484	989.096	380.525	0.98367	1037.21	978.575	0.14187	988.94	639.544	part-q-sur
466	Alt	6	part_q_sur_dev_upala_alt	66	dev_upala	990.026	538.287	0.78621	907.18	365.607	0.794404	917.161	358.62	0.835966	931.135	356.624	0.890453	947.106	357.622	0.918301	959.084	360.616	0.797997	1003	357.622	0.879154	1013.98	350.635	0.872444	1027.96	350.635	0.938365	1041.93	356.624	0.815631	1050.91	365.607	0.802379	981.043	381.577	0.905195	1081.61	998.34	0.319048	983.209	645.188	part-q-sur
467	Alt	6	part_q_sur_dev_upala_alt	67	dev_upala	991.069	536.334	0.835299	903.171	366.532	0.795263	913.159	359.54	0.885739	927.143	357.542	0.873423	941.127	358.541	0.838789	953.113	360.539	0.875941	996.063	354.546	0.766156	1009.05	351.549	0.915855	1024.03	351.549	0.896133	1035.02	354.546	0.791655	1047	364.534	0.730821	976.086	382.513	0.918971	1080.05	1000.43	0.254143	983.111	645.168	part-q-sur
468	Alt	6	part_q_sur_dev_upala_alt	68	dev_upala	989.735	535.764	0.802957	898.296	368.618	0.782989	909.111	360.752	0.82218	920.91	357.803	0.826039	935.658	358.786	0.871353	950.406	361.736	0.863329	992.685	354.853	0.837767	1006.45	350.92	0.85899	1018.25	349.937	0.796796	1031.03	353.87	0.837323	1039.88	361.736	0.728133	972.037	382.383	0.828699	1066.13	1005.91	0.134595	982.971	645.21	part-q-sur
469	Alt	6	part_q_sur_dev_upala_alt	69	dev_upala	986.602	535.293	0.758719	895.502	368.599	0.795833	905.194	360.846	0.882217	918.762	356.969	0.863281	932.33	356	0.829819	944.929	359.877	0.821955	988.541	354.062	0.803977	999.201	347.278	0.859895	1013.74	347.278	0.885339	1028.28	353.093	0.837245	1037	360.846	0.75162	967.219	380.229	0.868182	1023.38	1034.24	0.0609924	982.932	645.202	part-q-sur
470	Alt	6	part_q_sur_dev_upala_alt	70	dev_upala	986.402	536.565	0.841875	892.908	368.657	0.827011	902.448	361.025	0.873101	916.758	356.255	0.883783	930.114	356.255	0.855218	942.517	361.025	0.800283	985.448	354.347	0.848017	996.896	347.669	0.856381	1010.25	346.715	0.900648	1024.56	351.485	0.807556	1034.1	360.071	0.712236	964.459	379.151	0.881376	932.945	976.956	0.122623	982.75	645.274	part-q-sur
471	Alt	6	part_q_sur_dev_upala_alt	71	dev_upala	984.229	535.114	0.86651	892.978	369.546	0.782064	901.445	362.02	0.861253	915.556	356.376	0.880695	928.726	356.376	0.848837	940.015	361.08	0.795382	982.347	354.495	0.804996	992.695	347.909	0.885326	1006.81	346.969	0.900529	1021.86	349.791	0.833981	1032.21	357.317	0.716372	962.592	378.953	0.87781	1047.74	997.805	0.11227	977.109	645.286	part-q-sur
472	Alt	6	part_q_sur_dev_upala_alt	72	dev_upala	983.387	533.846	0.837395	889.751	368.551	0.805441	899.306	360.907	0.899223	912.682	358.996	0.878563	925.103	358.04	0.834003	937.525	360.907	0.877112	978.61	353.263	0.824072	991.031	346.575	0.944828	1006.32	346.575	0.945069	1020.65	350.397	0.802652	1029.25	358.04	0.709272	960.456	379.061	0.882164	792.481	1000.9	0.17618	977.033	645.379	part-q-sur
473	Alt	6	part_q_sur_dev_upala_alt	73	dev_upala	981.401	532.784	0.855896	888.863	369.651	0.79935	897.449	362.019	0.847577	911.759	358.203	0.873696	923.207	357.249	0.815296	935.609	362.019	0.858779	980.447	353.433	0.815429	992.849	347.709	0.865988	1005.25	346.755	0.891698	1019.56	350.571	0.801466	1028.15	358.203	0.700331	959.459	379.191	0.866928	1178.33	958.241	0.105556	976.896	645.402	part-q-sur
474	Alt	6	part_q_sur_dev_upala_alt	74	dev_upala	981.358	530.832	0.897165	888.878	369.708	0.805531	897.459	362.081	0.883069	911.76	358.267	0.863599	926.061	358.267	0.839812	939.408	362.081	0.844984	973.731	354.453	0.841054	988.032	347.78	0.931387	1003.29	346.826	0.917125	1016.63	349.686	0.79119	1027.12	357.314	0.734783	958.476	378.288	0.913433	852.936	981.511	0.0967152	976.801	645.3	part-q-sur
475	Alt	6	part_q_sur_dev_upala_alt	75	dev_upala	979.42	530.813	0.88955	886.941	369.691	0.806913	895.521	362.064	0.860772	909.822	358.25	0.871547	923.17	358.25	0.8285	935.564	362.064	0.832868	973.699	354.436	0.805882	987.047	347.763	0.958654	1001.35	346.809	0.932176	1016.6	348.716	0.824555	1025.18	356.343	0.745742	956.538	379.225	0.885243	890.148	950.415	0.136514	971.053	645.31	part-q-sur
476	Alt	6	part_q_sur_dev_upala_alt	76	dev_upala	979.243	529.792	0.794961	884.865	370.59	0.818554	893.445	362.963	0.865556	907.745	359.15	0.855309	922.044	357.243	0.871968	936.344	362.01	0.838747	973.523	355.337	0.813283	984.009	347.71	0.922301	999.262	346.757	0.918346	1013.56	348.664	0.861145	1024.05	356.29	0.738601	957.317	379.17	0.852655	873.513	952.549	0.383007	965.021	645.186	part-q-sur
477	Alt	6	part_q_sur_dev_upala_alt	77	dev_upala	978.711	529.198	0.797361	884.031	372.326	0.803709	892.385	363.972	0.888809	905.381	358.403	0.878546	919.304	357.475	0.866671	932.3	360.259	0.775764	975.927	350.977	0.792297	987.994	348.192	0.887834	1000.99	345.407	0.796782	1012.13	349.12	0.817091	1023.27	356.546	0.720834	956.434	379.752	0.879582	868.436	942.279	0.270415	964.838	645.194	part-q-sur
478	Alt	6	part_q_sur_dev_upala_alt	78	dev_upala	977.673	528.743	0.903297	882.508	371.067	0.744743	894.637	362.67	0.834993	905.833	357.072	0.841446	918.895	357.072	0.867227	932.89	362.67	0.82263	970.209	356.139	0.825921	983.271	348.675	0.876404	996.333	346.809	0.823029	1010.33	348.675	0.820951	1021.52	357.072	0.77183	955.281	379.464	0.949052	857.307	944.078	0.284493	958.947	645.259	part-q-sur
479	Alt	6	part_q_sur_dev_upala_alt	79	dev_upala	975.912	529.826	0.891179	879.677	370.376	0.829089	891.942	362.828	0.875378	904.207	358.111	0.822537	917.416	357.168	0.852943	931.568	362.828	0.881536	970.251	355.281	0.851411	983.46	348.676	0.935907	996.669	346.789	0.860282	1008.93	348.676	0.814537	1021.2	356.224	0.755457	953.269	378.868	0.930182	854.437	942.942	0.255942	958.974	645.31	part-q-sur
480	Alt	6	part_q_sur_dev_upala_alt	80	dev_upala	975.62	530.785	0.852959	879.368	371.922	0.81228	888.713	363.512	0.83622	900.861	359.774	0.856959	914.879	357.905	0.878516	928.896	362.577	0.826816	969.079	355.101	0.809546	982.162	347.625	0.938782	996.179	346.691	0.860436	1008.33	348.56	0.798717	1019.54	356.97	0.756068	952.258	380.332	0.873598	856.844	944.234	0.276765	958.928	645.327	part-q-sur
481	Alt	6	part_q_sur_dev_upala_alt	81	dev_upala	974.2	531.967	0.8915	877.74	370.88	0.772368	888.351	362.199	0.864484	900.891	361.234	0.849256	913.43	361.234	0.862597	927.899	362.199	0.882902	966.483	354.482	0.843913	980.952	347.73	0.888733	994.456	346.766	0.874795	1007	350.624	0.791871	1018.57	358.341	0.724513	951.05	381.491	0.870594	835.403	977.153	0.149531	964.858	645.331	part-q-sur
482	Alt	6	part_q_sur_dev_upala_alt	82	dev_upala	975.596	532.097	0.796505	878.094	372.547	0.785066	886.957	364.668	0.799803	900.746	359.743	0.933678	915.519	359.743	0.921355	928.322	361.713	0.830395	964.763	353.834	0.796165	977.566	348.91	0.830718	990.37	344.97	0.840451	1004.16	350.88	0.847098	1016.96	358.759	0.749623	949.005	381.411	0.884683	768.59	1008.92	0.0532856	964.948	645.365	part-q-sur
483	Alt	6	part_q_sur_dev_upala_alt	83	dev_upala	972.609	532.144	0.913588	878.017	373.506	0.784957	886.885	364.638	0.805076	900.679	359.711	0.9343	914.474	359.711	0.893641	926.298	362.667	0.811381	963.741	354.784	0.779272	975.565	348.872	0.81479	989.359	344.931	0.868073	1004.14	349.858	0.844682	1014.98	357.74	0.736142	948.961	381.388	0.896646	779.816	1015.47	0.066132	964.927	645.408	part-q-sur
484	Alt	6	part_q_sur_dev_upala_alt	84	dev_upala	973.549	532.087	0.814849	876.996	370.509	0.787531	885.863	362.627	0.866729	899.656	360.657	0.895561	911.479	360.657	0.865581	925.272	361.642	0.900323	964.681	353.76	0.881397	977.49	346.863	0.863552	990.297	345.878	0.883385	1004.09	350.804	0.820958	1014.93	359.671	0.721414	947.933	380.361	0.874497	787.847	1025.46	0.186333	964.963	645.454	part-q-sur
485	Alt	6	part_q_sur_dev_upala_alt	85	dev_upala	970.906	531.572	0.790564	876.933	373.617	0.711266	887.93	364.62	0.790702	898.926	359.621	0.88144	912.922	359.621	0.93242	926.918	362.62	0.80494	961.909	354.623	0.807048	975.904	348.624	0.854007	988.901	345.625	0.830394	1002.9	350.624	0.862643	1014.89	358.622	0.760398	945.913	380.615	0.850963	870.446	1054.96	0.0931836	959.007	645.497	part-q-sur
486	Alt	6	part_q_sur_dev_upala_alt	86	dev_upala	970.907	527.705	0.864823	874.837	374.595	0.807453	883.844	365.588	0.826814	897.854	359.584	0.918678	911.864	359.584	0.877364	923.873	361.585	0.802607	964.902	353.579	0.781329	977.912	348.576	0.859641	989.921	344.573	0.817072	1002.93	350.577	0.856855	1012.94	358.583	0.749697	946.889	380.599	0.868341	970.762	1231.25	0.0136751	964.91	645.629	part-q-sur
487	Alt	6	part_q_sur_dev_upala_alt	87	dev_upala	968.459	525.248	0.822245	875.918	372.312	0.791089	884.685	362.571	0.895844	899.297	358.674	0.86514	914.883	358.674	0.888791	929.494	362.571	0.889553	962.614	354.778	0.820049	976.252	346.985	0.875152	988.915	346.011	0.864397	1002.55	347.959	0.81348	1015.22	357.7	0.747965	947.028	378.157	0.926282	858.705	1188.68	0.0128883	964.932	645.626	part-q-sur
488	Alt	6	part_q_sur_dev_upala_alt	88	dev_upala	967.344	524.12	0.793186	876.905	371.143	0.827398	885.564	362.484	0.865749	899.034	355.749	0.915551	912.503	355.749	0.85358	925.011	358.636	0.792607	963.496	353.825	0.768888	976.003	347.09	0.936384	989.473	346.128	0.841031	1000.06	348.052	0.836963	1013.53	354.787	0.771788	946.178	378.84	0.928876	0	0	0	965.052	645.74	part-q-sur
489	Alt	6	part_q_sur_dev_upala_alt	89	dev_upala	967.727	519.804	0.777039	876.577	369.208	0.821472	885.494	360.291	0.894561	899.364	352.365	0.908637	913.235	352.365	0.859588	926.115	358.309	0.782429	962.773	350.383	0.810068	976.644	343.448	0.887382	990.515	343.448	0.841094	1003.39	345.429	0.789974	1017.27	353.355	0.729349	946.921	376.143	0.934742	990.934	1264.37	0.0186091	964.993	645.734	part-q-sur
490	Alt	6	part_q_sur_dev_upala_alt	90	dev_upala	969.859	517.188	0.757228	877.159	367.671	0.80711	886.13	358.7	0.845839	901.082	350.726	0.90686	915.036	350.726	0.866053	927.995	354.713	0.801817	962.882	349.729	0.782257	974.843	342.752	0.901024	990.792	341.755	0.886481	1004.75	344.745	0.840884	1016.71	354.713	0.723644	947.93	374.649	0.911487	949	1253.21	0.0126543	970.864	651.249	part-q-sur
491	Alt	6	part_q_sur_dev_upala_alt	91	dev_upala	970.004	515.9	0.762211	877.551	365.16	0.837506	886.595	356.116	0.836792	900.664	348.076	0.929592	915.738	348.076	0.923176	930.812	351.091	0.839406	963.975	344.057	0.794643	977.039	340.037	0.872278	990.103	339.032	0.850561	1005.18	341.042	0.828955	1016.23	350.086	0.713596	947.896	372.195	0.9211	0	0	0	970.977	651.246	part-q-sur
492	Alt	6	part_q_sur_dev_upala_alt	92	dev_upala	966.944	511.686	0.769525	876.718	363.315	0.879199	885.741	353.29	0.857704	899.776	347.275	0.913542	914.813	345.27	0.82962	927.846	348.278	0.83817	962.934	341.26	0.749695	974.964	337.25	0.858175	990.001	335.245	0.868393	1005.04	339.255	0.846538	1015.06	348.278	0.77419	948.899	368.328	0.861909	986.59	1266.21	0.0141142	970.962	651.249	part-q-sur
493	Alt	6	part_q_sur_dev_upala_alt	93	dev_upala	969.29	509.91	0.777242	880.603	357.001	0.751432	889.777	346.807	0.86174	904.049	343.749	0.828221	916.282	342.73	0.848562	930.553	346.807	0.922969	963.174	338.652	0.804122	975.406	333.555	0.823472	989.678	331.517	0.845737	1003.95	337.633	0.849122	1014.14	345.788	0.747674	947.883	365.157	0.88184	936.028	1250.33	0.0126082	970.942	651.28	part-q-sur
494	Alt	6	part_q_sur_dev_upala_alt	94	dev_upala	966.784	508.081	0.783905	878.301	355.97	0.763144	887.249	347.022	0.82754	902.162	344.04	0.875109	916.081	343.045	0.826632	928.011	346.028	0.876329	963.802	339.069	0.789721	975.732	333.103	0.849707	990.645	331.115	0.880538	1005.56	337.08	0.862375	1015.5	346.028	0.786595	948.889	363.923	0.831756	748.933	1090.38	0.0209546	976.773	645.76	part-q-sur
495	Alt	6	part_q_sur_dev_upala_alt	95	dev_upala	966.071	510.284	0.781463	876.168	357.753	0.799887	885.259	346.642	0.848062	900.411	341.591	0.86478	915.564	339.571	0.88079	929.706	344.621	0.870134	964.05	337.55	0.817195	975.162	332.5	0.833628	989.304	330.479	0.879737	1004.46	336.54	0.861653	1014.56	344.621	0.788012	947.888	362.804	0.900087	951.302	1268.58	0.0140691	976.869	645.751	part-q-sur
496	Alt	6	part_q_sur_dev_upala_alt	96	dev_upala	965.018	513.359	0.817767	879.158	354.77	0.731384	890.269	345.679	0.831087	901.381	341.638	0.825905	916.532	341.638	0.861571	930.674	345.679	0.881636	964.008	338.608	0.782179	975.119	334.567	0.838181	989.261	332.547	0.847528	1004.41	337.598	0.870925	1014.51	345.679	0.780028	947.846	363.861	0.86719	0	0	0	976.865	645.708	part-q-sur
497	Alt	6	part_q_sur_dev_upala_alt	97	dev_upala	963.083	516.032	0.767984	875.437	356.027	0.777237	884.609	346.855	0.87441	898.877	340.74	0.877013	914.164	339.721	0.86312	926.394	345.836	0.82111	961.045	341.759	0.745845	973.274	336.664	0.886049	989.58	334.625	0.868359	1004.87	338.702	0.860884	1014.04	346.855	0.793833	946.777	365.199	0.846323	0	0	0	976.936	651.253	part-q-sur
498	Alt	6	part_q_sur_dev_upala_alt	98	dev_upala	958.075	518.941	0.786342	875.723	355.267	0.731661	887.047	346.002	0.828727	898.37	343.944	0.850318	913.811	343.944	0.901269	928.223	347.032	0.864079	962.193	342.914	0.761332	973.516	336.738	0.873654	988.957	335.709	0.898629	1004.4	338.797	0.823974	1013.66	348.061	0.73842	945.722	367.62	0.853793	0	0	0	976.977	651.261	part-q-sur
499	Alt	7	st_anger_dev_upala_alt	0	dev_upala	950.122	531.987	0.865835	868.987	366.635	0.809038	882.338	358.418	0.858203	894.662	356.364	0.851174	909.041	357.391	0.892455	925.473	361.499	0.858784	952.176	359.445	0.783737	966.555	353.283	0.873841	982.987	350.202	0.928629	999.42	354.31	0.839982	1013.8	364.581	0.751664	940.879	378.959	0.876437	0	0	0	976.931	645.428	st-anger
500	Alt	7	st_anger_dev_upala_alt	1	dev_upala	950.097	536.122	0.825213	869.003	367.773	0.76728	882.348	360.588	0.828545	894.666	358.535	0.870527	909.037	359.561	0.880675	924.435	365.72	0.922012	950.097	364.694	0.826084	966.522	357.508	0.933637	982.946	353.402	0.858243	999.37	357.508	0.88801	1012.71	366.747	0.785222	939.832	382.145	0.912304	706.567	1072.64	0.0482662	976.914	645.377	st-anger
501	Alt	7	st_anger_dev_upala_alt	2	dev_upala	948.996	539.042	0.840333	867.689	372.362	0.794862	877.852	363.215	0.831079	893.098	362.198	0.904888	908.343	362.198	0.917477	924.604	369.313	0.877512	950.013	367.28	0.821824	965.258	360.166	0.914533	982.536	355.084	0.892637	998.797	361.182	0.866366	1013.03	370.329	0.771452	937.817	384.558	0.864392	827.105	1065.5	0.0616752	976.853	645.314	st-anger
502	Alt	7	st_anger_dev_upala_alt	3	dev_upala	948.922	541.339	0.856712	866.431	377.374	0.801792	875.596	368.209	0.861865	890.873	363.116	0.883069	905.13	364.135	0.846155	918.37	370.245	0.85794	950.959	370.245	0.82646	966.235	363.116	0.942064	982.53	361.08	0.871102	998.824	363.116	0.854738	1012.06	373.301	0.747073	935.683	386.54	0.900937	783.16	1031.75	0.290868	976.808	645.265	st-anger
503	Alt	7	st_anger_dev_upala_alt	4	dev_upala	944.874	544.82	0.831666	863.412	376.928	0.769683	876.327	369.974	0.896039	891.228	368.98	0.889246	906.13	369.974	0.871302	919.045	375.934	0.815935	948.848	374.941	0.834351	963.75	367.987	0.923108	980.638	363.019	0.896336	996.533	367.987	0.851507	1011.44	376.928	0.82428	934.94	391.829	0.87462	782.822	963.089	0.242324	971.079	645.316	st-anger
504	Alt	7	st_anger_dev_upala_alt	5	dev_upala	940.927	546.62	0.871284	863.184	381.417	0.797496	874.846	374.614	0.844661	888.451	373.643	0.824721	903.028	374.614	0.868865	917.604	378.502	0.845762	948.702	377.53	0.822726	964.25	370.727	0.879954	979.799	367.812	0.928645	996.319	368.784	0.841013	1009.92	379.473	0.735713	933.153	395.022	0.879323	813.274	923.119	0.126507	970.972	645.244	st-anger
505	Alt	7	st_anger_dev_upala_alt	6	dev_upala	943.79	547.41	0.808421	862.21	384.25	0.783262	871.808	377.532	0.902068	886.204	376.572	0.901801	901.561	377.532	0.918867	914.997	381.371	0.789906	947.629	380.411	0.826175	962.986	373.693	0.883218	979.302	369.854	0.935694	994.658	371.773	0.869323	1009.05	380.411	0.72903	932.273	398.647	0.887451	839.694	880.77	0.0263834	970.959	645.203	st-anger
506	Alt	7	st_anger_dev_upala_alt	7	dev_upala	940.937	550.492	0.802281	860.368	385.471	0.796697	870.075	378.676	0.814228	885.606	377.705	0.87706	900.167	378.676	0.862013	915.698	385.471	0.89086	946.761	384.5	0.86613	961.322	376.735	0.94949	977.824	372.852	0.851613	993.356	375.764	0.866473	1007.92	384.5	0.808236	931.23	401.002	0.961825	849.424	821.5	0.184358	971.001	645.135	st-anger
507	Alt	7	st_anger_dev_upala_alt	8	dev_upala	938.145	552.493	0.87372	856.839	388.013	0.805528	869.923	381.471	0.91145	884.876	380.536	0.898944	899.829	381.471	0.916522	914.781	388.013	0.891969	944.687	388.013	0.862348	959.64	380.536	0.937298	976.462	373.994	0.880919	995.153	377.733	0.806661	1006.37	388.013	0.76298	930.669	402.965	0.957803	829.603	791.788	0.358076	970.844	639.432	st-anger
508	Alt	7	st_anger_dev_upala_alt	9	dev_upala	938.037	556.774	0.777557	854.976	390.651	0.830234	868.82	383.268	0.857696	882.663	382.345	0.89003	897.43	383.268	0.878738	912.196	388.806	0.850552	943.575	388.806	0.854261	958.341	381.422	0.916681	974.954	375.885	0.838306	993.412	380.499	0.822343	1004.49	388.806	0.731897	928.808	404.495	0.957696	828.489	758.572	0.438628	965.045	639.341	st-anger
509	Alt	7	st_anger_dev_upala_alt	10	dev_upala	936.109	555.839	0.743601	853.994	392.531	0.807039	866.911	385.15	0.793496	882.596	383.305	0.856743	897.358	386.073	0.851623	911.198	389.763	0.843361	942.568	389.763	0.853672	957.33	382.382	0.936038	973.938	378.691	0.816924	991.468	381.459	0.825528	1003.46	388.84	0.764003	927.805	405.448	0.902114	836.598	741.878	0.502433	964.922	639.294	st-anger
510	Alt	7	st_anger_dev_upala_alt	11	dev_upala	935.133	557.638	0.743332	853.975	390.711	0.813937	864.12	384.255	0.799027	877.953	383.333	0.848709	893.632	384.255	0.826535	907.465	389.789	0.856214	942.511	389.789	0.824197	957.267	382.411	0.923461	972.945	378.722	0.826143	989.546	381.488	0.831329	1002.46	389.789	0.765818	926.833	404.545	0.898648	841.537	724.906	0.617245	964.866	639.23	st-anger
511	Alt	7	st_anger_dev_upala_alt	12	dev_upala	931.432	558.542	0.748588	852.157	389.852	0.833479	864.14	383.4	0.809091	878.889	382.478	0.84884	892.716	384.321	0.826774	906.543	389.852	0.837088	941.571	388.93	0.856822	956.32	381.556	0.950132	971.991	376.947	0.820513	990.427	381.556	0.820389	1001.49	389.852	0.759267	925.901	404.601	0.944145	846.328	714.463	0.666666	965.016	639.212	st-anger
512	Alt	7	st_anger_dev_upala_alt	13	dev_upala	926.899	555.48	0.748204	853.058	390.477	0.805681	863.086	384.096	0.796353	877.672	382.272	0.834723	893.169	384.096	0.830001	906.843	389.565	0.844001	940.573	388.654	0.826079	955.159	381.361	0.934778	970.656	376.803	0.828958	988.889	381.361	0.816746	1000.74	389.565	0.781591	925.987	404.151	0.894931	851.125	708.582	0.772548	965.005	633.529	st-anger
513	Alt	7	st_anger_dev_upala_alt	14	dev_upala	926.943	549.19	0.724481	849.905	390.635	0.795817	861.551	383.469	0.898981	875.883	383.469	0.894288	891.112	383.469	0.861616	905.444	389.74	0.869298	938.589	387.948	0.78018	953.817	380.782	0.878107	969.045	376.303	0.900063	987.857	378.99	0.793967	999.502	389.74	0.731921	923.36	404.968	0.873836	854.367	705.151	0.702274	964.973	633.53	st-anger
514	Alt	7	st_anger_dev_upala_alt	15	dev_upala	926.867	549.994	0.760276	851.223	389.591	0.779319	861.248	382.3	0.853479	876.741	382.3	0.854189	892.235	383.211	0.846905	906.817	388.68	0.827499	935.07	388.68	0.847074	952.386	381.389	0.843337	969.702	375.009	0.901263	986.107	378.654	0.807081	999.778	388.68	0.764348	923.222	404.173	0.869807	852.55	708.785	0.732345	964.974	633.533	st-anger
515	Alt	7	st_anger_dev_upala_alt	16	dev_upala	925.839	551.992	0.818544	851.198	388.888	0.796671	862.256	382.437	0.824248	877	381.516	0.852325	891.743	382.437	0.863361	905.566	388.888	0.849704	937.818	387.045	0.775653	954.405	379.673	0.850155	970.07	375.065	0.927152	986.657	376.908	0.817582	1000.48	387.966	0.751097	924.917	403.632	0.87665	852.845	712.323	0.722843	964.957	639.216	st-anger
516	Alt	7	st_anger_dev_upala_alt	17	dev_upala	926.855	549.937	0.776581	853.033	388.621	0.767157	862.147	382.241	0.822959	876.729	381.33	0.865731	891.311	382.241	0.866516	904.982	386.798	0.846025	939.615	384.064	0.810052	955.108	378.596	0.867631	970.602	374.95	0.928262	986.095	376.773	0.814426	999.766	386.798	0.721464	925.032	403.203	0.870411	853.26	712.282	0.70569	964.857	633.496	st-anger
517	Alt	7	st_anger_dev_upala_alt	18	dev_upala	927.554	552.091	0.743496	852.109	388.162	0.838805	865.149	380.711	0.830271	880.052	380.711	0.86079	894.954	380.711	0.901557	909.857	387.231	0.856761	936.868	384.437	0.782924	953.633	377.917	0.834655	970.399	373.26	0.918189	986.233	376.054	0.837874	1000.2	386.299	0.743313	925.691	402.133	0.913886	850.766	714.704	0.687362	964.846	639.222	st-anger
518	Alt	7	st_anger_dev_upala_alt	19	dev_upala	927.567	551.247	0.760105	852.068	387.2	0.844454	865.117	380.675	0.83246	879.099	379.743	0.853846	893.08	379.743	0.865203	906.129	386.268	0.830155	940.616	383.471	0.783685	955.53	376.947	0.881339	971.375	372.286	0.92791	987.221	376.015	0.815539	1000.27	386.268	0.768095	925.703	401.181	0.919021	851.163	713.308	0.729494	964.959	639.226	st-anger
519	Alt	7	st_anger_dev_upala_alt	20	dev_upala	926.648	550.347	0.805943	852.052	387.168	0.810261	865.106	379.709	0.835206	879.093	378.776	0.856085	894.012	379.709	0.870874	907.067	385.303	0.821918	938.77	383.438	0.780473	954.621	376.911	0.851009	970.473	372.249	0.934282	986.325	374.114	0.849886	1000.31	385.303	0.751503	925.716	401.155	0.901065	850.616	709.075	0.704568	964.978	639.271	st-anger
520	Alt	7	st_anger_dev_upala_alt	21	dev_upala	924.786	549.594	0.753955	852.846	387.028	0.821142	864.057	379.554	0.815159	877.138	378.619	0.853587	892.086	379.554	0.877158	906.101	384.225	0.838161	937.866	382.356	0.78433	953.749	375.816	0.819867	971.501	372.079	0.905675	987.384	373.948	0.852346	1001.4	385.159	0.725297	924.786	401.042	0.866127	851.813	704.736	0.698114	970.893	639.224	st-anger
521	Alt	7	st_anger_dev_upala_alt	22	dev_upala	925.676	549.603	0.759043	851.86	386.087	0.822666	864.942	379.546	0.823245	879.892	378.612	0.845696	894.842	379.546	0.883573	909.792	385.153	0.831864	937.823	383.284	0.778521	954.642	375.809	0.826883	971.46	372.071	0.912125	987.345	373.006	0.875915	1000.43	384.218	0.738436	925.676	401.037	0.882649	847.93	702.072	0.783895	970.866	639.222	st-anger
522	Alt	7	st_anger_dev_upala_alt	23	dev_upala	924.733	549.405	0.762298	851.99	385.266	0.805062	865.046	378.738	0.865636	879.968	377.806	0.861033	894.89	378.738	0.89683	909.812	384.334	0.806166	939.655	380.603	0.81649	954.577	374.075	0.857257	970.431	371.277	0.921478	986.285	372.21	0.900208	999.342	379.671	0.782042	925.666	399.255	0.867575	846.491	702.201	0.750871	965.045	639.255	st-anger
523	Alt	7	st_anger_dev_upala_alt	24	dev_upala	921.039	549.58	0.755648	852.814	385.092	0.798225	866.833	378.55	0.880354	881.786	376.68	0.852312	896.74	378.55	0.929856	911.693	383.223	0.829875	939.731	380.419	0.797167	955.619	372.942	0.854145	971.507	371.073	0.901786	987.395	372.007	0.901826	1000.48	380.419	0.771555	926.647	397.241	0.838226	843.168	703.551	0.726951	970.835	639.293	st-anger
524	Alt	7	st_anger_dev_upala_alt	25	dev_upala	925.746	549.253	0.818909	852.958	383.148	0.788874	866.022	376.616	0.896883	880.02	374.75	0.856442	894.951	376.616	0.894156	908.948	380.349	0.797981	940.676	378.482	0.8406	955.607	371.017	0.903823	971.471	369.151	0.914422	987.335	370.084	0.870432	1000.4	378.482	0.766169	925.746	395.28	0.866043	839.38	707.31	0.698608	965.066	633.528	st-anger
525	Alt	7	st_anger_dev_upala_alt	26	dev_upala	932.164	545.464	0.681619	854.359	380.247	0.760091	866.846	372.563	0.871197	881.255	372.563	0.892068	896.624	372.563	0.914986	911.993	379.287	0.870196	941.77	376.405	0.811831	957.139	369.681	0.861036	973.468	365.839	0.904892	988.837	370.642	0.85891	1001.32	379.287	0.761893	927.362	394.656	0.936877	831.601	712.158	0.66528	970.887	633.456	st-anger
526	Alt	7	st_anger_dev_upala_alt	27	dev_upala	936.082	540.28	0.7515	856.455	379.13	0.738961	868.778	371.547	0.888461	882.998	371.547	0.899109	898.165	371.547	0.925094	912.384	376.286	0.813995	944.614	373.442	0.826794	959.781	367.755	0.891139	974.948	364.911	0.939644	991.063	367.755	0.825125	1004.33	379.13	0.778536	929.447	392.401	0.901096	826.967	713.713	0.642843	970.875	633.491	st-anger
527	Alt	7	st_anger_dev_upala_alt	28	dev_upala	934.26	538.34	0.771955	859.338	377.116	0.773197	869.77	370.477	0.885683	884.944	369.529	0.888468	900.118	370.477	0.901998	915.292	376.168	0.870312	945.64	374.271	0.835528	960.814	367.632	0.893546	976.937	363.839	0.916443	993.059	367.632	0.810643	1006.34	378.064	0.79648	930.466	391.342	0.891491	819.232	718.38	0.599833	970.931	633.491	st-anger
528	Alt	7	st_anger_dev_upala_alt	29	dev_upala	938.133	538.776	0.828449	861.922	375.876	0.820704	874.306	370.16	0.83958	887.643	369.208	0.85174	901.933	370.16	0.876785	916.222	375.876	0.826893	947.659	374.923	0.802705	962.901	369.208	0.87378	979.096	364.444	0.858697	997.196	370.16	0.833317	1007.67	378.734	0.829997	932.417	392.071	0.868823	808.293	716.595	0.60789	971.017	633.519	st-anger
529	Alt	7	st_anger_dev_upala_alt	30	dev_upala	940.028	539.658	0.780062	866.049	375.366	0.716418	879.499	370.562	0.861558	892.95	370.562	0.859712	906.401	371.523	0.849792	918.891	378.248	0.872666	952.518	378.248	0.788984	966.93	371.523	0.87179	984.224	368.64	0.820965	1001.52	371.523	0.861404	1011.13	380.17	0.7687	938.107	393.62	0.877171	803.848	704.753	0.488136	976.946	633.469	st-anger
530	Alt	7	st_anger_dev_upala_alt	31	dev_upala	941.348	540.844	0.771802	868.328	378.166	0.830116	880.344	372.62	0.791471	895.133	372.62	0.81396	909.921	376.317	0.836355	922.862	381.863	0.804863	956.137	383.712	0.828815	971.85	376.317	0.886487	986.639	370.772	0.922746	1002.35	373.544	0.853028	1016.22	383.712	0.733981	941.348	398.501	0.830666	782.277	696.33	0.369904	976.98	633.306	st-anger
531	Alt	7	st_anger_dev_upala_alt	32	dev_upala	941.657	539.662	0.761384	871.397	379.066	0.854778	885.084	375.416	0.813745	899.684	376.328	0.845604	915.196	378.153	0.914091	928.883	384.541	0.825339	958.995	385.453	0.878529	973.594	378.153	0.949782	989.106	375.416	0.828984	1005.53	378.153	0.835754	1018.31	385.453	0.776238	944.395	400.053	0.959248	758.291	657.305	0.0610495	977.104	627.478	st-anger
532	Alt	7	st_anger_dev_upala_alt	33	dev_upala	940.243	542.422	0.761373	873.797	382.064	0.780918	885.314	375.862	0.793733	902.147	374.976	0.873204	917.209	380.292	0.886867	931.384	386.494	0.828213	961.506	388.266	0.825949	977.454	381.178	0.85586	994.287	376.748	0.832703	1009.35	380.292	0.861659	1021.75	388.266	0.712292	946.445	402.441	0.905818	991.48	542.988	0.0964272	976.936	627.452	st-anger
533	Alt	7	st_anger_dev_upala_alt	34	dev_upala	945.037	544.732	0.819975	878.222	380.812	0.799026	891.585	376.358	0.790783	906.73	377.249	0.837798	921.875	380.812	0.930837	936.129	387.939	0.866203	965.527	388.83	0.883939	979.781	381.703	0.928604	995.817	379.921	0.833869	1012.74	380.812	0.843957	1023.43	388.83	0.763551	951.273	403.084	0.951309	762.855	594.168	0.179422	982.704	633.285	st-anger
534	Alt	7	st_anger_dev_upala_alt	35	dev_upala	949.068	545.772	0.846742	878.928	384.81	0.758101	892.417	379.415	0.831733	908.603	378.516	0.817342	925.688	381.213	0.895853	940.076	387.508	0.833493	974.247	388.407	0.811113	988.634	382.113	0.856292	1004.82	380.314	0.857234	1019.21	382.113	0.871117	1029.1	389.306	0.735341	956.262	403.694	0.946483	738.764	586.766	0.280666	982.828	639.258	st-anger
535	Alt	7	st_anger_dev_upala_alt	36	dev_upala	951.584	546.617	0.762093	887.129	384.188	0.748261	900.879	378.173	0.802019	915.489	379.032	0.854597	930.099	383.329	0.880825	943.85	388.485	0.853656	978.226	389.345	0.812453	992.836	383.329	0.87309	1008.31	380.751	0.796386	1023.77	383.329	0.797493	1034.09	390.204	0.757592	962.757	404.814	0.904935	735.569	574.816	0.507998	982.784	633.425	st-anger
536	Alt	7	st_anger_dev_upala_alt	37	dev_upala	957.156	547.418	0.772338	891.904	385.146	0.810025	904.783	379.995	0.824382	919.379	379.995	0.853429	933.116	383.429	0.865507	946.853	388.581	0.823373	982.055	389.439	0.768587	996.651	383.429	0.852706	1012.96	380.854	0.801333	1027.56	383.429	0.826729	1037.86	390.298	0.744178	966.601	404.894	0.943193	736.346	569.673	0.680341	982.794	633.461	st-anger
537	Alt	7	st_anger_dev_upala_alt	38	dev_upala	962.639	546.74	0.808914	893.914	385.237	0.828223	907.659	379.224	0.883632	921.404	379.224	0.870348	937.726	383.519	0.821758	952.33	388.673	0.779151	983.256	390.391	0.808742	998.72	384.378	0.844556	1015.04	380.942	0.803132	1030.5	382.66	0.835156	1042.53	391.25	0.750923	969.511	404.995	0.934433	742.265	563.748	0.561175	982.772	633.507	st-anger
538	Alt	7	st_anger_dev_upala_alt	39	dev_upala	963.678	544.929	0.797902	898.078	383.992	0.747459	909.449	377.87	0.829331	924.318	377.87	0.83794	940.062	380.494	0.814782	954.931	384.867	0.790278	986.419	389.24	0.831161	1001.29	383.118	0.863724	1017.91	377.87	0.819295	1033.65	381.368	0.8138	1045.02	390.115	0.761289	971.55	404.109	0.932183	757.514	562.993	0.429371	982.962	633.397	st-anger
539	Alt	7	st_anger_dev_upala_alt	40	dev_upala	965.964	543.2	0.809549	899.227	380.065	0.792158	912.204	376.357	0.794692	927.961	376.357	0.816895	943.718	379.138	0.877756	957.622	385.626	0.800312	990.064	386.553	0.876045	1004.89	380.065	0.935477	1019.72	378.211	0.888994	1034.56	379.138	0.908016	1046.6	387.48	0.77965	974.306	402.311	0.959489	779.18	588.784	0.158002	982.76	639.266	st-anger
540	Alt	7	st_anger_dev_upala_alt	41	dev_upala	968.64	542.935	0.816832	900.48	379.537	0.822363	914.486	373.002	0.890556	929.425	373.002	0.883877	944.364	375.803	0.865499	958.37	380.471	0.83514	991.049	382.339	0.761479	1005.05	378.604	0.846718	1019.99	373.935	0.858637	1034.93	377.67	0.819735	1048	387.007	0.77815	975.176	400.079	0.896739	964.255	536.747	0.0698492	970.976	645.181	st-anger
541	Alt	7	st_anger_dev_upala_alt	42	dev_upala	969.792	541.925	0.832229	902.343	377.461	0.77701	916.202	371.917	0.85627	930.986	371.917	0.880645	946.693	373.765	0.900173	961.476	380.233	0.860492	991.967	380.233	0.848684	1006.75	374.689	0.882137	1021.53	372.841	0.92564	1036.32	373.765	0.853538	1049.25	383.928	0.750772	976.26	395.94	0.918654	964.301	535.953	0.072307	976.873	645.131	st-anger
542	Alt	7	st_anger_dev_upala_alt	43	dev_upala	970.624	541.467	0.85924	902.1	376.259	0.785281	916.181	369.688	0.858201	931.2	369.688	0.858778	946.219	370.627	0.865757	959.36	377.198	0.784256	994.091	378.137	0.817665	1008.17	371.566	0.8925	1023.19	370.627	0.92163	1038.21	372.505	0.848421	1049.47	383.769	0.741601	977.195	393.156	0.943479	957.785	547.972	0.102259	976.977	645.124	st-anger
543	Alt	7	st_anger_dev_upala_alt	44	dev_upala	970.54	541.069	0.841708	903.405	373.703	0.768763	916.643	367.084	0.903425	931.772	366.139	0.885895	946.901	367.084	0.895086	962.03	373.703	0.881558	993.234	374.649	0.845547	1007.42	368.975	0.891646	1022.55	367.084	0.93359	1037.68	369.921	0.837232	1049.02	380.322	0.747186	977.159	389.778	0.932454	983.089	876.763	0.387366	977.146	645.152	st-anger
544	Alt	7	st_anger_dev_upala_alt	45	dev_upala	971.156	540.649	0.837107	902.142	368.599	0.795882	915.75	362.767	0.89293	931.303	361.795	0.894381	946.855	365.683	0.860292	961.436	370.543	0.852625	993.513	370.543	0.816889	1008.09	367.627	0.87106	1023.65	364.711	0.854795	1039.2	368.599	0.860644	1047.95	377.348	0.799279	977.96	389.984	0.89314	988.644	892.235	0.276861	976.836	645.16	st-anger
545	Alt	7	st_anger_dev_upala_alt	46	dev_upala	970.041	541.684	0.83274	906.151	366.723	0.773272	918.929	361.809	0.776663	933.673	360.826	0.798869	948.417	364.758	0.83924	963.161	369.672	0.803695	993.632	370.655	0.792341	1009.36	365.741	0.918289	1024.1	364.758	0.919926	1038.85	366.723	0.830646	1048.68	375.57	0.764306	977.905	388.348	0.921923	982.389	905.52	0.228282	976.781	645.207	st-anger
546	Alt	7	st_anger_dev_upala_alt	47	dev_upala	969.898	542.756	0.856534	905.363	366.029	0.783719	918.27	361.065	0.821959	932.17	359.079	0.819038	947.063	362.058	0.885671	961.955	368.015	0.846087	993.727	370	0.857046	1008.62	364.043	0.907339	1024.5	363.051	0.91698	1039.4	367.022	0.798494	1048.33	376.95	0.787852	977.841	385.886	0.953726	977.588	908.507	0.239834	976.806	645.231	st-anger
547	Alt	7	st_anger_dev_upala_alt	48	dev_upala	969.293	541.965	0.846483	905.443	364.925	0.806654	918.987	358.153	0.809975	935.433	357.186	0.873197	950.912	360.088	0.853067	965.423	365.893	0.797864	992.511	367.827	0.790209	1007.02	362.99	0.891551	1022.5	361.055	0.853236	1037.01	364.925	0.858888	1046.69	372.665	0.774083	978	386.209	0.841954	991.227	916.172	0.377002	976.802	645.22	st-anger
548	Alt	7	st_anger_dev_upala_alt	49	dev_upala	970.91	542.771	0.811905	906.334	363.945	0.777706	919.249	359.971	0.832238	934.151	357.984	0.811914	947.066	360.965	0.86052	961.969	364.939	0.814447	994.753	368.913	0.801857	1009.66	361.958	0.920358	1024.56	360.965	0.94366	1040.45	365.932	0.813462	1049.39	375.867	0.795984	977.864	384.808	0.919135	989.977	912.524	0.382458	976.846	645.19	st-anger
549	Alt	7	st_anger_dev_upala_alt	50	dev_upala	970.942	541.724	0.809036	905.376	363.9	0.803098	920.277	358.933	0.832332	936.172	357.94	0.83916	952.067	360.92	0.87967	965.975	366.881	0.77978	993.791	368.868	0.880514	1008.69	361.914	0.930848	1024.59	360.92	0.946321	1040.48	363.9	0.831914	1049.42	375.822	0.799328	978.89	384.762	0.901479	986.546	911.58	0.382036	976.882	645.139	st-anger
550	Alt	7	st_anger_dev_upala_alt	51	dev_upala	973.947	541.779	0.797084	905.397	363.946	0.765852	920.299	358.979	0.844626	936.195	357.985	0.849244	952.09	359.972	0.878932	965.999	366.927	0.794986	994.81	367.92	0.819347	1009.71	360.966	0.900065	1025.61	359.972	0.929667	1040.51	365.933	0.844522	1049.45	374.875	0.830126	979.908	382.822	0.902596	890.017	893.756	0.186127	976.911	645.175	st-anger
551	Alt	7	st_anger_dev_upala_alt	52	dev_upala	973.99	540.779	0.780783	907.408	362.896	0.744556	921.321	357.928	0.865993	937.221	356.934	0.852966	952.127	358.921	0.897238	966.04	364.884	0.783994	998.834	366.872	0.80508	1011.75	359.915	0.861907	1025.67	359.915	0.920223	1040.57	362.896	0.807799	1049.52	373.828	0.777094	980.946	382.772	0.880456	980.943	907.609	0.295797	976.86	645.197	st-anger
552	Alt	7	st_anger_dev_upala_alt	53	dev_upala	975	538.778	0.771736	907.424	362.882	0.733346	921.337	357.914	0.863849	937.237	355.926	0.852445	953.137	358.907	0.913377	967.05	363.876	0.771941	994.875	366.857	0.867126	1009.78	359.901	0.933103	1025.68	358.907	0.941184	1040.59	361.889	0.830887	1050.53	372.82	0.76669	979.969	382.758	0.882655	889.953	888.66	0.217707	976.826	645.149	st-anger
553	Alt	7	st_anger_dev_upala_alt	54	dev_upala	974.02	536.711	0.809071	907.448	360.842	0.770697	921.358	354.881	0.865775	937.256	353.887	0.877726	953.154	357.861	0.890446	967.065	362.829	0.79747	994.886	364.817	0.783658	1009.79	359.849	0.917686	1025.69	359.849	0.898849	1040.59	361.836	0.855758	1050.53	373.759	0.774691	979.982	381.708	0.841287	982.389	902.583	0.381619	976.86	645.182	st-anger
554	Alt	7	st_anger_dev_upala_alt	55	dev_upala	972.902	532.952	0.810839	905.602	362.193	0.745893	920.669	355.162	0.885648	936.741	354.157	0.862515	952.812	356.166	0.916841	967.879	363.198	0.794817	998.013	364.202	0.813745	1011.07	357.171	0.866264	1026.14	357.171	0.927302	1041.21	364.202	0.847337	1050.25	373.242	0.825202	980.937	380.273	0.883803	979.734	902.54	0.365879	976.863	645.191	st-anger
555	Alt	7	st_anger_dev_upala_alt	56	dev_upala	972.001	530.797	0.780379	906.417	359.882	0.829938	921.322	352.926	0.847154	936.228	351.932	0.871331	950.139	353.92	0.834818	964.051	359.882	0.831472	995.849	360.876	0.788279	1009.76	357.895	0.862215	1025.66	357.895	0.875519	1040.57	359.882	0.844988	1049.51	370.813	0.755458	978.956	379.756	0.840034	986.13	902.555	0.247025	976.865	645.179	st-anger
556	Alt	7	st_anger_dev_upala_alt	57	dev_upala	970.986	530.796	0.785316	905.396	359.865	0.828346	920.303	352.908	0.824965	936.204	351.914	0.87039	951.11	353.902	0.84945	965.023	359.865	0.827866	993.843	361.852	0.822426	1009.74	358.871	0.898268	1024.65	357.877	0.884378	1039.56	359.865	0.845388	1049.5	369.802	0.775793	978.936	377.753	0.873388	978.438	902.58	0.371718	976.865	645.191	st-anger
557	Alt	7	st_anger_dev_upala_alt	58	dev_upala	970.947	531.782	0.798574	906.365	358.901	0.81423	921.269	352.94	0.827463	936.172	350.953	0.868924	950.082	353.934	0.829468	962.999	359.895	0.841766	993.799	360.888	0.827132	1008.7	357.908	0.914531	1024.6	356.914	0.906839	1039.5	359.895	0.831517	1049.44	371.818	0.781307	977.902	378.773	0.874651	980.298	901.388	0.246822	976.875	645.191	st-anger
558	Alt	7	st_anger_dev_upala_alt	59	dev_upala	970.906	532.771	0.803317	905.326	359.878	0.832962	918.243	352.922	0.801147	932.154	351.929	0.866876	947.059	352.922	0.875738	961.964	358.884	0.881188	994.754	360.872	0.822916	1009.66	357.891	0.874798	1024.56	356.897	0.876312	1039.47	359.878	0.847989	1048.41	369.814	0.787372	977.862	377.763	0.897277	889.194	883.155	0.19289	976.835	645.221	st-anger
559	Alt	7	st_anger_dev_upala_alt	60	dev_upala	973.889	531.932	0.781331	904.268	359.87	0.766394	916.203	353.902	0.790792	931.122	350.919	0.851019	946.04	353.902	0.838001	960.959	358.875	0.850478	992.786	360.865	0.84287	1007.7	357.881	0.893911	1023.62	356.886	0.891206	1038.54	359.87	0.830511	1047.49	369.816	0.776062	976.872	378.767	0.88973	977.532	900.431	0.344148	971.059	645.231	st-anger
560	Alt	7	st_anger_dev_upala_alt	61	dev_upala	968.023	531.88	0.7948	903.423	360.939	0.779865	917.337	353.982	0.807111	933.238	351.995	0.853589	948.146	355.97	0.832217	962.06	360.939	0.778337	990.881	363.921	0.833612	1005.79	357.958	0.924508	1021.69	357.958	0.912803	1037.59	359.945	0.830254	1046.54	371.872	0.764188	975.973	379.822	0.868844	978.206	901.207	0.244937	971.054	645.226	st-anger
561	Alt	7	st_anger_dev_upala_alt	62	dev_upala	970.112	531.8	0.783689	901.55	360.893	0.786919	916.455	354.931	0.831188	931.36	351.95	0.875528	946.264	353.937	0.850736	960.175	359.899	0.826461	993.959	359.899	0.799477	1006.88	356.918	0.821235	1021.78	355.924	0.836789	1036.69	359.899	0.867841	1045.63	368.842	0.778237	976.074	378.778	0.821856	973.633	900.617	0.292038	971.041	645.217	st-anger
562	Alt	7	st_anger_dev_upala_alt	63	dev_upala	971.078	530.812	0.786604	901.547	358.972	0.786124	916.446	353.013	0.85879	932.339	351.026	0.887261	947.239	354.999	0.857998	961.145	359.966	0.79209	988.957	361.952	0.815288	1003.86	357.979	0.910187	1019.75	356.986	0.875825	1035.64	358.972	0.847398	1044.58	368.905	0.771492	974.058	378.838	0.860429	972.921	905.004	0.275621	971.036	645.192	st-anger
563	Alt	7	st_anger_dev_upala_alt	64	dev_upala	969.067	528.817	0.77157	901.494	359.885	0.802175	915.406	352.929	0.829167	930.312	351.935	0.862795	945.217	352.929	0.845909	958.136	359.885	0.839431	989.935	359.885	0.834812	1004.84	355.91	0.871349	1020.74	355.91	0.871582	1035.65	359.885	0.873147	1044.59	368.829	0.814274	974.035	376.778	0.889744	881.384	890.606	0.333209	971.035	645.16	st-anger
564	Alt	7	st_anger_dev_upala_alt	65	dev_upala	969.087	528.308	0.774269	900.918	359.368	0.801967	913.762	352.452	0.806512	927.593	351.464	0.842527	942.412	351.464	0.869209	957.232	358.38	0.853669	987.858	359.368	0.867267	1003.67	356.404	0.871759	1018.48	354.428	0.86935	1033.3	359.368	0.870397	1043.18	368.26	0.816797	972.051	376.163	0.884291	978.64	928.168	0.219876	971.025	645.146	st-anger
565	Alt	7	st_anger_dev_upala_alt	66	dev_upala	966.108	528.236	0.772781	899.982	358.478	0.784008	911.825	352.556	0.771675	925.643	350.582	0.8696	940.447	350.582	0.894945	955.252	357.491	0.862144	988.809	358.478	0.841643	1003.61	353.543	0.861909	1018.42	353.543	0.865573	1033.22	358.478	0.857594	1042.1	366.374	0.805571	972.03	376.243	0.907939	979.444	946.976	0.0750618	976.79	645.171	st-anger
566	Alt	7	st_anger_dev_upala_alt	67	dev_upala	964.107	525.241	0.842086	899.947	358.426	0.794272	909.818	351.517	0.843382	924.624	349.542	0.893826	940.417	350.529	0.907731	955.223	357.439	0.900732	986.809	358.426	0.857103	1001.62	353.491	0.822661	1016.42	352.504	0.83785	1031.23	358.426	0.848478	1042.09	366.323	0.809014	971.016	374.219	0.93427	1004.09	994.195	0.315163	976.777	645.186	st-anger
567	Alt	7	st_anger_dev_upala_alt	68	dev_upala	963.111	523.31	0.874369	897.948	357.44	0.813514	907.821	349.542	0.887183	923.618	348.554	0.916676	938.428	349.542	0.929511	954.225	356.453	0.841797	985.82	357.44	0.846963	999.642	351.516	0.825895	1014.45	350.529	0.862527	1028.27	356.453	0.851094	1040.12	365.339	0.836142	970.023	373.237	0.911047	758.846	986.585	0.13685	971.092	645.169	st-anger
568	Alt	7	st_anger_dev_upala_alt	69	dev_upala	962.297	521.301	0.824631	895.624	357.036	0.722442	907.219	350.272	0.861065	921.713	348.34	0.857327	937.174	350.272	0.909445	951.668	355.104	0.801812	984.521	356.07	0.781808	999.015	351.238	0.907188	1013.51	350.272	0.92068	1027.04	352.205	0.783881	1037.67	363.8	0.78071	968.094	374.429	0.934346	838.341	1054.34	0.161157	976.797	645.191	st-anger
569	Alt	7	st_anger_dev_upala_alt	70	dev_upala	963.361	518.926	0.811241	894.727	356.272	0.741348	906.009	349.691	0.821101	921.052	345.93	0.918127	936.095	347.81	0.878339	950.198	353.451	0.875043	980.285	353.451	0.802071	994.388	348.75	0.818492	1009.43	346.87	0.853271	1023.53	352.511	0.801886	1033.88	360.033	0.842142	965.241	374.136	0.871679	926.778	1045.28	0.123432	976.885	645.224	st-anger
570	Alt	7	st_anger_dev_upala_alt	71	dev_upala	961.296	517.508	0.780418	893.18	355.732	0.743272	902.64	350.056	0.794542	917.777	345.326	0.890672	931.968	346.272	0.860792	946.159	351.948	0.810573	977.379	351.948	0.809932	992.516	346.272	0.878981	1007.65	345.326	0.889396	1020.9	351.002	0.777848	1031.3	359.517	0.790647	962.242	370.869	0.876374	774.421	1090.37	0.0261615	976.866	645.229	st-anger
571	Alt	7	st_anger_dev_upala_alt	72	dev_upala	959.194	516.122	0.860321	888.627	354.29	0.742309	898.977	345.822	0.81479	914.031	343.94	0.90654	929.085	344.881	0.891496	943.199	351.467	0.896375	974.248	350.526	0.816143	989.302	343.94	0.94227	1004.36	343.94	0.932775	1018.47	349.586	0.800119	1028.82	358.054	0.736365	958.253	368.403	0.880449	748.354	1091.4	0.0325454	976.857	645.265	st-anger
572	Alt	7	st_anger_dev_upala_alt	73	dev_upala	957	511.889	0.777815	886.126	354.817	0.762128	897.619	347.155	0.776051	911.028	342.367	0.847607	925.394	343.324	0.846549	939.76	349.071	0.878415	970.409	349.071	0.833976	984.775	342.367	0.924624	1000.1	342.367	0.939037	1015.42	349.071	0.810583	1025	356.733	0.742566	955.085	367.268	0.901776	730.982	1076.66	0.118908	976.856	645.329	st-anger
573	Alt	7	st_anger_dev_upala_alt	74	dev_upala	954.057	511.461	0.776794	882.734	349.538	0.725969	896.227	342.791	0.798227	910.685	340.863	0.866234	924.178	341.827	0.824369	936.708	348.574	0.854945	967.551	347.61	0.803258	982.008	340.863	0.950773	997.429	340.863	0.939136	1011.89	346.646	0.825225	1021.52	356.285	0.757268	951.165	365.923	0.87183	721.717	1072.87	0.12106	971.068	645.367	st-anger
574	Alt	7	st_anger_dev_upala_alt	75	dev_upala	954.934	509.691	0.763715	881.625	353.165	0.760452	892.522	345.24	0.871354	906.391	340.287	0.830735	920.261	341.277	0.81867	933.14	346.231	0.905069	962.86	345.24	0.811354	977.72	339.296	0.84819	994.561	338.305	0.889194	1009.42	345.24	0.835268	1020.32	354.156	0.791363	948.99	363.072	0.918786	719.166	1080.57	0.122783	971.042	645.366	st-anger
575	Alt	7	st_anger_dev_upala_alt	76	dev_upala	951.914	507.69	0.757753	879.702	352.079	0.796699	889.872	343.942	0.912974	904.111	339.874	0.842033	918.35	339.874	0.816839	930.555	343.942	0.899831	962.084	342.925	0.850301	977.34	336.823	0.861791	993.613	336.823	0.855176	1007.85	342.925	0.8277	1019.04	352.079	0.769167	945.811	362.249	0.923544	712.819	1074.39	0.232357	970.963	645.395	st-anger
576	Alt	7	st_anger_dev_upala_alt	77	dev_upala	952.004	507.056	0.816066	877.39	349.763	0.720629	887.473	341.696	0.831583	901.589	336.655	0.868002	914.697	337.663	0.849476	928.813	343.713	0.929119	960.07	343.713	0.810452	974.186	336.655	0.876144	990.319	335.647	0.883111	1004.43	342.705	0.799656	1016.53	351.779	0.799298	943.937	360.854	0.944809	0	0	0	971.013	645.431	st-anger
577	Alt	7	st_anger_dev_upala_alt	78	dev_upala	950.082	506.071	0.801144	875.431	349.708	0.748322	885.519	340.629	0.828544	899.642	336.594	0.875275	912.757	336.594	0.870226	926.88	343.655	0.903887	958.152	338.611	0.790037	973.284	335.585	0.881035	989.425	335.585	0.886295	1003.55	340.629	0.771658	1014.64	350.717	0.746503	942.012	360.805	0.935709	0	0	0	971.001	645.391	st-anger
578	Alt	7	st_anger_dev_upala_alt	79	dev_upala	948.988	503.008	0.751374	873.31	345.598	0.736889	885.419	337.526	0.836131	897.527	335.508	0.858582	910.644	336.517	0.896437	925.78	341.562	0.86711	955.042	337.526	0.776409	968.16	333.49	0.854667	984.304	333.49	0.850454	999.44	337.526	0.831656	1011.55	347.616	0.716642	940.916	359.725	0.887957	0	0	0	970.939	645.352	st-anger
579	Alt	7	st_anger_dev_upala_alt	80	dev_upala	943.83	503.159	0.764532	870.099	349.638	0.783428	879.189	339.538	0.814334	893.329	334.488	0.917264	909.489	335.498	0.911214	922.62	340.548	0.791643	954.94	336.508	0.790598	967.06	332.468	0.865879	983.22	333.478	0.86943	998.37	335.498	0.816746	1008.47	344.588	0.717741	936.76	358.728	0.863583	0	0	0	970.898	645.36	st-anger
580	Alt	7	st_anger_dev_upala_alt	81	dev_upala	945.972	504.861	0.761451	868.634	348.095	0.759179	880.13	338.689	0.862798	891.626	335.554	0.796373	907.303	336.599	0.878661	921.934	339.734	0.896762	949.107	337.644	0.809087	964.784	331.373	0.935611	981.505	331.373	0.901231	996.137	337.644	0.786912	1007.63	347.05	0.758969	935.521	357.501	0.860614	0	0	0	970.892	645.365	st-anger
581	Alt	7	st_anger_dev_upala_alt	82	dev_upala	942.752	504.868	0.758936	866.454	347.044	0.768393	877.951	338.683	0.833728	890.493	335.547	0.837853	906.171	336.593	0.880187	918.713	339.728	0.881322	946.933	337.638	0.787657	962.611	331.367	0.864948	977.244	330.321	0.88151	991.876	336.593	0.804104	1005.46	345.999	0.738347	932.301	356.451	0.9289	0	0	0	970.863	645.346	st-anger
582	Alt	7	st_anger_dev_upala_alt	83	dev_upala	938.642	502.735	0.756874	863.399	348.068	0.735009	873.849	338.663	0.804648	887.435	334.483	0.834751	903.11	334.483	0.844636	915.651	338.663	0.889865	945.957	335.528	0.788407	961.633	330.302	0.902042	977.308	330.302	0.878195	991.939	336.573	0.781111	1004.48	345.978	0.730376	930.281	356.428	0.934997	0	0	0	965.014	645.298	st-anger
583	Alt	8	st_neut_dev_upala_alt	0	dev_upala	945.845	518.5	0.820484	871.939	354.49	0.773158	881.051	346.391	0.836333	895.224	340.316	0.869452	908.386	340.316	0.825363	920.535	346.391	0.908024	952.932	344.366	0.78893	968.118	338.291	0.91496	984.316	338.291	0.898588	997.478	343.353	0.75729	1008.61	353.477	0.740579	936.733	364.614	0.926827	862.362	1186.02	0.00525942	982.718	645.508	st-neut
584	Alt	8	st_neut_dev_upala_alt	1	dev_upala	945.865	517.63	0.858676	872.726	355.322	0.797918	881.743	346.304	0.846967	896.772	340.293	0.892725	908.795	340.293	0.841207	921.82	346.304	0.860206	954.882	342.297	0.755277	969.911	339.291	0.904368	984.94	339.291	0.920978	998.966	344.301	0.755376	1008.99	354.32	0.719545	936.848	365.341	0.909375	777.468	1084.34	0.0209553	982.763	645.487	st-neut
585	Alt	8	st_neut_dev_upala_alt	2	dev_upala	945.933	520.545	0.782989	872.075	353.605	0.791989	882.193	345.511	0.847741	895.345	342.476	0.84903	909.51	343.488	0.809925	920.639	346.523	0.884332	954.027	345.511	0.823189	969.204	338.429	0.937386	985.392	338.429	0.915807	1000.57	345.511	0.814484	1009.67	354.617	0.751903	936.827	366.758	0.872684	746.649	1031.13	0.256967	982.784	645.347	st-neut
586	Alt	8	st_neut_dev_upala_alt	3	dev_upala	945.934	522.628	0.836147	873.844	355.417	0.785374	882.855	347.407	0.866126	896.873	343.402	0.85529	909.889	343.402	0.803841	921.904	347.407	0.892107	955.947	346.406	0.830238	969.965	339.397	0.949694	985.985	339.397	0.933616	1001	346.406	0.82038	1010.02	354.416	0.762859	937.924	366.431	0.877193	817.578	1018.69	0.171719	982.785	645.366	st-neut
587	Alt	8	st_neut_dev_upala_alt	4	dev_upala	945.941	522.632	0.843411	873.864	354.451	0.782328	883.874	346.442	0.828434	896.888	341.437	0.849311	911.905	342.438	0.819442	921.915	347.443	0.891838	958.955	345.441	0.782382	970.968	338.434	0.870587	986.985	339.435	0.910631	1001	346.442	0.827053	1011.01	355.452	0.745894	937.933	366.464	0.861295	819.461	962.749	0.104586	982.74	645.394	st-neut
588	Alt	8	st_neut_dev_upala_alt	5	dev_upala	945.956	521.622	0.82473	873.875	355.434	0.765878	883.886	346.424	0.830125	896.901	342.419	0.843162	911.918	343.421	0.820029	922.93	347.425	0.861123	956.969	346.424	0.808391	970.984	339.416	0.903752	987.002	339.416	0.910774	1002.02	346.424	0.819878	1011.03	355.434	0.726716	937.947	366.447	0.861497	817.305	912.247	0.298041	982.77	645.363	st-neut
589	Alt	8	st_neut_dev_upala_alt	6	dev_upala	946.871	522.512	0.813983	874.075	353.666	0.774756	885.197	345.578	0.828677	898.341	341.534	0.845423	913.507	342.545	0.845703	924.628	346.589	0.856594	954.96	345.578	0.826297	971.137	338.501	0.93508	987.313	338.501	0.913475	1002.48	345.578	0.808978	1012.59	354.677	0.707973	938.783	367.821	0.87666	829.308	849.148	0.0742645	982.856	645.305	st-neut
590	Alt	8	st_neut_dev_upala_alt	7	dev_upala	946.879	521.519	0.820198	874.084	354.698	0.777468	883.183	345.598	0.847118	897.338	340.543	0.850159	912.503	341.554	0.822114	924.636	346.609	0.854493	960.022	345.598	0.79997	973.166	338.521	0.853283	988.331	338.521	0.885002	1003.5	346.609	0.83153	1012.6	355.709	0.704093	939.802	365.819	0.853329	834.292	818.136	0.0437697	982.819	645.265	st-neut
591	Alt	8	st_neut_dev_upala_alt	8	dev_upala	945.922	520.451	0.792514	875.178	353.698	0.776855	885.284	345.613	0.823675	897.412	341.57	0.843843	912.571	342.581	0.833911	923.688	346.623	0.87819	958.049	345.613	0.7929	971.188	338.538	0.901377	987.358	338.538	0.901269	1003.53	345.613	0.832899	1012.62	354.708	0.730948	938.848	366.836	0.862753	842.059	786.906	0.104399	982.824	645.222	st-neut
592	Alt	8	st_neut_dev_upala_alt	9	dev_upala	945.984	518.642	0.774875	876.921	352.488	0.729067	888.932	343.48	0.794878	899.942	339.476	0.822557	913.955	341.478	0.851695	926.967	346.482	0.85422	960.998	345.481	0.835669	974.01	338.475	0.84966	989.024	338.475	0.872548	1003.04	346.482	0.840218	1013.05	355.491	0.717288	939.979	366.501	0.843779	851.437	741.963	0.361319	982.905	639.563	st-neut
593	Alt	8	st_neut_dev_upala_alt	10	dev_upala	942.848	514.497	0.739986	876.911	352.65	0.785149	886.901	344.657	0.830107	900.888	339.662	0.87621	913.876	340.661	0.81183	925.864	346.655	0.897724	959.832	345.656	0.771767	973.819	338.663	0.915727	989.804	338.663	0.902268	1004.79	346.655	0.804715	1013.78	355.647	0.713309	941.849	365.637	0.880857	851.648	725.908	0.52549	982.826	645.142	st-neut
594	Alt	8	st_neut_dev_upala_alt	11	dev_upala	948.894	516.661	0.743442	877.676	352.464	0.784047	887.568	343.562	0.816631	901.415	338.616	0.897009	916.253	339.605	0.829463	927.133	346.529	0.835169	958.786	345.54	0.821254	973.623	338.616	0.942692	989.449	338.616	0.927271	1004.29	345.54	0.828758	1014.18	354.442	0.742757	941.97	365.323	0.880989	861.739	705.85	0.609669	982.848	639.58	st-neut
595	Alt	8	st_neut_dev_upala_alt	12	dev_upala	948.934	512.707	0.757065	878.702	352.46	0.768918	888.594	344.547	0.802184	902.442	339.601	0.87619	916.291	340.59	0.83576	927.172	346.525	0.843249	961.793	345.536	0.808784	974.653	338.612	0.879898	990.479	338.612	0.896434	1005.32	345.536	0.827006	1015.21	354.438	0.701186	942.01	364.33	0.871668	867.738	692.234	0.677818	982.921	639.513	st-neut
596	Alt	8	st_neut_dev_upala_alt	13	dev_upala	944.01	513.659	0.692121	877.749	352.455	0.804019	887.639	343.555	0.833876	901.484	338.61	0.914952	916.319	338.61	0.874904	928.187	345.533	0.829094	960.823	345.533	0.774831	974.669	338.61	0.864144	991.481	338.61	0.886549	1005.33	345.533	0.830263	1017.19	354.433	0.710798	942.032	364.323	0.863299	874.55	682.702	0.647308	982.932	639.448	st-neut
597	Alt	8	st_neut_dev_upala_alt	14	dev_upala	945.986	512.623	0.709218	878.73	352.395	0.803997	888.62	343.493	0.803616	902.467	338.548	0.906894	917.303	338.548	0.912591	931.15	345.471	0.816002	963.789	344.482	0.794017	978.625	337.559	0.864743	994.45	338.548	0.875196	1007.31	345.471	0.803519	1018.19	354.373	0.70566	943.019	364.264	0.817021	879.448	676.4	0.711116	982.946	639.39	st-neut
598	Alt	8	st_neut_dev_upala_alt	15	dev_upala	948.008	512.596	0.698745	881.762	348.464	0.729949	893.627	340.554	0.814582	905.492	338.576	0.837714	918.346	339.565	0.865467	932.189	345.498	0.854008	964.817	345.498	0.809833	979.648	338.576	0.880682	995.468	338.576	0.870456	1007.33	345.498	0.809818	1019.2	354.396	0.729757	946.031	365.272	0.804553	880.106	676.923	0.63572	982.891	639.406	st-neut
599	Alt	8	st_neut_dev_upala_alt	16	dev_upala	951.098	510.386	0.730108	881.805	349.665	0.800985	890.466	341.003	0.857379	904.902	340.041	0.884114	919.338	340.041	0.876783	930.887	344.853	0.764038	964.571	344.853	0.749934	979.007	340.041	0.82746	994.406	340.041	0.856542	1007.88	345.815	0.763797	1019.43	355.439	0.729439	945.323	364.101	0.875906	879.609	678.365	0.671637	982.899	639.337	st-neut
600	Alt	8	st_neut_dev_upala_alt	17	dev_upala	950.204	511.365	0.692929	881.884	349.706	0.787907	891.506	341.046	0.863717	904.978	339.122	0.871092	920.374	340.084	0.876522	933.846	343.933	0.766559	968.487	343.933	0.778348	982.92	340.084	0.904569	997.354	340.084	0.925768	1011.79	346.82	0.793273	1020.45	356.442	0.751841	948.279	364.14	0.834656	880.627	685.227	0.6385	982.878	639.399	st-neut
601	Alt	8	st_neut_dev_upala_alt	18	dev_upala	947.523	515.551	0.740045	885.172	348.334	0.775751	893.674	341.721	0.846065	907.845	337.942	0.851572	921.071	338.887	0.796416	932.408	342.666	0.834442	972.086	343.611	0.750274	984.368	339.832	0.853392	999.483	341.721	0.8935	1013.65	348.334	0.784435	1022.16	357.781	0.768601	948.468	365.339	0.860215	878.88	685.457	0.611734	982.911	639.429	st-neut
602	Alt	8	st_neut_dev_upala_alt	19	dev_upala	952.31	513.658	0.683082	884.307	349.318	0.794507	893.752	341.762	0.861731	908.864	337.984	0.842949	923.031	339.873	0.855503	937.199	344.595	0.781704	969.311	344.595	0.792942	983.478	340.817	0.875186	998.59	340.817	0.891635	1012.76	346.484	0.754929	1022.2	356.874	0.711227	949.477	365.374	0.841749	877.639	689.355	0.595303	982.854	639.456	st-neut
603	Alt	8	st_neut_dev_upala_alt	20	dev_upala	953.276	511.707	0.71233	885.275	349.26	0.770468	894.719	341.704	0.851022	908.886	337.926	0.834166	923.053	337.926	0.815577	936.276	342.648	0.768759	969.332	342.648	0.751932	983.499	339.815	0.843336	999.555	340.759	0.876842	1013.72	347.371	0.789553	1022.22	356.815	0.747299	951.387	365.315	0.838368	876.184	688.543	0.598359	982.865	639.415	st-neut
604	Alt	8	st_neut_dev_upala_alt	21	dev_upala	953.407	508.467	0.712509	885.617	349.67	0.744775	895.832	341.312	0.815748	909.761	336.669	0.881227	924.62	337.598	0.857953	938.549	344.098	0.780023	969.194	344.098	0.796221	984.053	337.598	0.848797	998.911	339.455	0.841425	1013.77	345.955	0.792224	1022.13	357.099	0.714648	952.479	365.457	0.849219	876.205	683.733	0.638261	982.913	639.389	st-neut
605	Alt	8	st_neut_dev_upala_alt	22	dev_upala	954.364	513.058	0.726678	885.656	350.572	0.793987	895.869	341.287	0.848573	910.725	336.645	0.898956	925.581	337.573	0.880206	939.508	344.072	0.824061	969.22	345.001	0.79715	984.076	339.43	0.860104	999.86	340.358	0.86027	1013.79	346.858	0.806221	1024	358	0.726828	952.507	365.428	0.866356	874.739	682.247	0.637445	982.896	639.351	st-neut
607	Alt	8	st_neut_dev_upala_alt	24	dev_upala	951.547	513.987	0.692957	887.684	347.756	0.774257	899.893	339.304	0.776561	912.102	335.547	0.862622	926.19	337.426	0.843946	940.277	344	0.805793	971.269	345.878	0.776496	986.296	341.182	0.895126	1001.32	342.121	0.908314	1015.41	348.695	0.821848	1024.8	358.087	0.772506	955.304	364.661	0.910917	870.957	669.639	0.600531	982.95	639.437	st-neut
608	Alt	8	st_neut_dev_upala_alt	25	dev_upala	949.052	507.909	0.709492	887.255	348.346	0.744046	898.323	339.122	0.840875	913.081	336.355	0.89155	927.838	337.278	0.891255	941.673	343.734	0.78389	973.032	344.656	0.80649	986.867	340.967	0.853089	1002.55	341.889	0.855199	1016.38	346.501	0.790311	1024.68	357.569	0.702183	955.508	365.87	0.849939	861.7	662.883	0.583666	983.025	639.505	st-neut
609	Alt	8	st_neut_dev_upala_alt	26	dev_upala	952.868	520.347	0.733504	888.927	349.837	0.750119	900.047	340.571	0.815526	913.948	336.864	0.882688	928.774	336.864	0.858934	941.748	343.351	0.75657	975.109	343.351	0.7589	989.009	338.717	0.842197	1004.76	342.424	0.872858	1018.66	348.911	0.800958	1027	358.178	0.783941	956.575	365.591	0.840195	850.14	654.844	0.558277	983.128	639.549	st-neut
610	Alt	8	st_neut_dev_upala_alt	27	dev_upala	952.992	520.226	0.711219	891.894	347.114	0.761409	902.077	338.782	0.824445	916.889	336.005	0.90837	931.701	336.931	0.874531	945.586	343.411	0.831992	975.21	345.262	0.759089	990.022	341.559	0.855444	1004.83	342.485	0.908842	1019.65	348.965	0.829109	1028.9	358.223	0.777113	959.472	365.628	0.882271	834.689	646.05	0.5768	983.164	639.563	st-neut
611	Alt	8	st_neut_dev_upala_alt	28	dev_upala	956.094	513.2	0.740557	892.456	346.831	0.771708	905.184	338.649	0.86643	919.73	336.831	0.839621	934.276	338.649	0.869337	947.912	344.104	0.73377	976.095	345.922	0.759108	991.55	339.558	0.835987	1007.01	340.467	0.874463	1021.55	347.74	0.825641	1030.64	359.559	0.752118	960.64	365.923	0.793617	824.408	634.862	0.495332	983.008	645.161	st-neut
612	Alt	8	st_neut_dev_upala_alt	29	dev_upala	956.981	521.06	0.771686	895.045	346.344	0.745768	907.062	338.024	0.853909	921.853	336.176	0.898378	936.644	337.1	0.910002	950.51	344.495	0.869882	981.016	346.344	0.788363	995.807	342.647	0.882007	1010.6	343.571	0.911073	1024.46	350.966	0.834848	1032.78	360.211	0.76666	964.376	365.757	0.890227	803.75	631.832	0.570254	983.005	639.42	st-neut
613	Alt	8	st_neut_dev_upala_alt	30	dev_upala	956.26	520.086	0.765958	896.16	346.259	0.779031	908.18	337.938	0.87568	922.974	336.089	0.900146	937.768	337.013	0.917996	951.637	343.486	0.822268	984.923	346.259	0.745203	997.867	342.561	0.860495	1012.66	343.486	0.910856	1026.53	350.883	0.838668	1034.85	361.053	0.738364	966.431	365.676	0.878127	782.161	624.81	0.556998	988.824	639.305	st-neut
614	Alt	8	st_neut_dev_upala_alt	31	dev_upala	956.434	520.43	0.813958	896.986	346.729	0.764049	910.919	338.369	0.813119	925.781	334.653	0.895097	940.643	336.511	0.837207	955.505	343.013	0.79216	986.158	348.587	0.83644	1000.09	342.084	0.88476	1014.95	343.013	0.866812	1028.89	350.444	0.804863	1037.25	362.52	0.774139	969.438	364.378	0.866609	766.967	621.279	0.63029	989.146	627.476	st-neut
615	Alt	8	st_neut_dev_upala_alt	32	dev_upala	956.886	517.397	0.794454	901.481	347.359	0.783039	911.989	339.717	0.843222	927.273	334.94	0.844474	941.602	338.762	0.851688	956.886	344.493	0.804995	987.455	348.314	0.842472	1002.74	342.583	0.858684	1018.02	345.448	0.865278	1031.4	351.18	0.79531	1039.99	362.643	0.805514	971.215	365.509	0.856443	759.919	617.364	0.668847	988.985	633.484	st-neut
616	Alt	8	st_neut_dev_upala_alt	33	dev_upala	956.922	517.47	0.783831	902.44	347.333	0.821152	912.954	339.686	0.846985	927.292	335.863	0.826097	942.585	338.73	0.843479	956.922	345.421	0.804324	990.376	347.333	0.78474	1003.76	343.509	0.826061	1018.1	346.377	0.903861	1032.43	353.068	0.845119	1041.04	362.626	0.819596	972.215	365.493	0.862152	758.497	613.384	0.719895	988.921	633.526	st-neut
617	Alt	8	st_neut_dev_upala_alt	34	dev_upala	961.354	517.964	0.795368	901.442	346.084	0.828655	914.211	338.227	0.82196	928.943	336.263	0.845381	944.658	337.245	0.8614	958.408	345.102	0.819385	992.784	348.049	0.764109	1005.55	345.102	0.866983	1020.28	345.102	0.927076	1035.02	352.96	0.846895	1042.87	363.763	0.761639	973.141	366.71	0.867489	759.638	616.205	0.647004	989.016	639.355	st-neut
618	Alt	8	st_neut_dev_upala_alt	35	dev_upala	962.355	514.698	0.765672	904.64	345.464	0.802812	918.335	337.638	0.836251	932.03	335.682	0.834672	946.704	337.638	0.852923	960.399	344.486	0.804535	991.702	347.421	0.794286	1006.38	344.486	0.86912	1022.03	345.464	0.939451	1035.72	353.29	0.855012	1043.55	364.051	0.766035	975.072	366.007	0.863785	767.119	615.923	0.671821	989.118	639.56	st-neut
619	Alt	8	st_neut_dev_upala_alt	36	dev_upala	963.323	515.581	0.768893	903.692	345.488	0.833797	918.356	338.645	0.851432	933.019	336.69	0.85214	948.659	337.668	0.865642	962.345	345.488	0.77281	994.604	347.443	0.763836	1007.31	345.488	0.841097	1021.98	345.488	0.914134	1036.64	353.308	0.854388	1044.46	363.084	0.771894	976.031	366.994	0.840588	777.761	629.43	0.668408	983.193	639.381	st-neut
620	Alt	8	st_neut_dev_upala_alt	37	dev_upala	962.377	511.694	0.766524	904.676	346.415	0.795146	918.368	338.591	0.835178	934.016	336.635	0.846811	948.686	337.613	0.850985	962.377	344.459	0.754745	997.585	346.415	0.812408	1012.25	344.459	0.839204	1025.95	346.415	0.871232	1037.68	354.239	0.876171	1045.51	364.997	0.781584	977.047	365.975	0.804445	792.424	644.886	0.177421	983.153	639.378	st-neut
621	Alt	8	st_neut_dev_upala_alt	38	dev_upala	960.879	512.883	0.803174	906.674	344.247	0.757512	920.727	336.217	0.870143	935.784	335.213	0.902761	951.844	336.217	0.866777	966.901	343.243	0.757178	995.007	348.262	0.760316	1009.06	343.243	0.886247	1024.12	344.247	0.911133	1038.17	352.277	0.821558	1046.2	363.319	0.741305	976.939	367.334	0.887771	774.555	695.924	0.148073	983.22	639.493	st-neut
622	Alt	8	st_neut_dev_upala_alt	39	dev_upala	962.663	513.676	0.787702	908.908	344.299	0.766554	920.065	336.185	0.859737	936.293	335.171	0.893845	952.52	336.185	0.889492	967.734	344.299	0.869218	999.175	349.371	0.775574	1011.35	344.299	0.845394	1025.55	344.299	0.901074	1039.74	352.413	0.831189	1047.86	365.598	0.770678	978.891	366.613	0.844987	973.876	537.441	0.0566075	982.917	645.169	st-neut
623	Alt	8	st_neut_dev_upala_alt	40	dev_upala	964.724	516.711	0.763545	904.886	345.313	0.773641	920.099	337.199	0.850812	935.312	335.171	0.906255	951.539	336.185	0.919024	967.766	343.285	0.825989	999.206	347.341	0.737946	1011.38	343.285	0.836617	1025.58	344.299	0.899881	1039.77	352.412	0.821932	1047.89	363.568	0.740936	978.922	365.597	0.836168	1022.61	895.777	0.278327	982.914	645.142	st-neut
624	Alt	8	st_neut_dev_upala_alt	41	dev_upala	966.726	519.775	0.792785	906.886	344.313	0.769333	920.071	336.199	0.866242	936.299	335.185	0.912278	952.527	336.199	0.892731	967.74	343.298	0.846761	999.182	349.384	0.790899	1011.35	344.313	0.833583	1025.55	344.313	0.898597	1039.75	352.427	0.824598	1047.86	364.597	0.746405	979.911	366.626	0.839519	1014.31	879.332	0.243292	982.85	645.172	st-neut
625	Alt	8	st_neut_dev_upala_alt	42	dev_upala	967.748	521.814	0.864124	904.869	345.347	0.774776	920.082	337.233	0.854363	935.295	335.205	0.89928	951.521	336.219	0.921325	967.748	343.319	0.877602	999.188	348.389	0.764837	1012.37	344.333	0.834933	1025.56	345.347	0.889071	1039.76	352.446	0.817457	1047.87	365.63	0.758319	979.918	366.645	0.845126	913.162	884.074	0.411336	982.826	645.164	st-neut
626	Alt	8	st_neut_dev_upala_alt	43	dev_upala	965.861	521.9	0.812671	904.6	346.153	0.815232	918.66	338.119	0.898141	934.729	337.114	0.905693	950.797	338.119	0.930107	966.865	345.148	0.858589	999.002	348.161	0.777258	1013.06	345.148	0.841576	1025.11	346.153	0.866533	1039.17	354.187	0.854237	1047.21	367.242	0.778882	978.917	368.247	0.817341	908.861	911.035	0.443798	982.835	645.225	st-neut
627	Alt	8	st_neut_dev_upala_alt	44	dev_upala	964.058	522.493	0.785098	904.734	347.488	0.77934	918.576	339.578	0.877424	934.396	336.612	0.867045	950.216	338.589	0.876758	965.047	345.51	0.751583	994.708	347.488	0.751272	1008.55	345.51	0.815521	1023.38	346.499	0.901111	1037.22	354.409	0.841231	1045.13	366.274	0.749989	976.911	367.262	0.806979	1025.83	923.933	0.281588	982.824	645.265	st-neut
628	Alt	8	st_neut_dev_upala_alt	45	dev_upala	966.043	523.417	0.84832	903.747	349.383	0.81455	917.591	341.472	0.84744	933.412	338.505	0.850026	950.222	340.483	0.897203	964.066	347.405	0.795848	995.708	349.383	0.796849	1007.57	346.416	0.820859	1022.41	348.394	0.907147	1037.24	355.316	0.820328	1045.15	365.204	0.805019	975.932	366.193	0.81668	1023.33	926.505	0.262101	982.909	645.274	st-neut
629	Alt	8	st_neut_dev_upala_alt	46	dev_upala	966.015	524.383	0.848936	904.714	348.389	0.775104	918.556	340.479	0.868324	933.387	338.502	0.851718	948.218	340.479	0.850802	961.071	347.4	0.749986	996.666	349.378	0.816374	1008.53	347.4	0.83056	1022.37	348.389	0.924633	1037.2	356.299	0.844727	1045.11	366.186	0.807746	975.902	369.152	0.811264	903.794	910.454	0.37331	982.912	645.294	st-neut
630	Alt	8	st_neut_dev_upala_alt	47	dev_upala	966.163	526.339	0.830307	905.51	349.272	0.71491	919.206	341.446	0.840906	933.88	339.489	0.863419	949.533	341.446	0.886083	964.207	349.272	0.795032	997.468	350.25	0.827389	1011.16	347.315	0.820943	1023.88	349.272	0.848632	1036.6	356.12	0.830517	1044.42	365.902	0.820793	977.902	368.837	0.782152	1021.51	926.561	0.254608	982.886	645.314	st-neut
631	Alt	8	st_neut_dev_upala_alt	48	dev_upala	966.991	527.45	0.842258	903.675	348.386	0.77475	918.515	340.471	0.856593	934.344	339.482	0.889983	950.172	340.471	0.909267	964.023	348.386	0.806939	993.702	351.354	0.735882	1007.55	347.397	0.868484	1022.39	348.386	0.920569	1037.23	356.3	0.847802	1045.15	367.183	0.773283	976.884	370.151	0.844348	904.443	907.18	0.32882	982.821	645.297	st-neut
632	Alt	8	st_neut_dev_upala_alt	49	dev_upala	966.005	524.416	0.840184	903.694	348.361	0.775035	918.53	341.438	0.877219	934.355	339.46	0.878642	950.18	340.449	0.910582	965.016	348.361	0.80134	995.677	352.318	0.763636	1008.54	348.361	0.843018	1023.37	349.35	0.909303	1037.22	357.263	0.84917	1045.13	368.143	0.773051	977.874	371.11	0.816041	902.222	902.529	0.265483	982.809	645.346	st-neut
633	Alt	8	st_neut_dev_upala_alt	50	dev_upala	966.02	526.386	0.810396	904.712	349.383	0.777183	918.556	341.472	0.868386	934.377	339.494	0.885419	950.199	341.472	0.899603	963.054	348.394	0.799646	997.663	351.36	0.802468	1011.51	348.394	0.845275	1023.37	349.383	0.879444	1037.22	357.293	0.850596	1045.13	368.171	0.769763	977.886	371.137	0.810019	900.172	903.79	0.32785	982.791	645.329	st-neut
634	Alt	8	st_neut_dev_upala_alt	51	dev_upala	967.015	524.413	0.850174	902.733	349.369	0.806642	916.578	341.457	0.816853	932.402	339.479	0.861655	948.225	340.468	0.873544	961.081	348.38	0.793187	997.672	350.358	0.83297	1011.52	348.38	0.843871	1023.38	349.369	0.884252	1037.23	356.291	0.852843	1045.14	367.17	0.772935	976.904	371.125	0.823982	900.051	902.507	0.377684	982.763	645.307	st-neut
635	Alt	8	st_neut_dev_upala_alt	52	dev_upala	965.162	524.401	0.821864	904.509	349.291	0.761348	918.205	341.465	0.882155	933.857	337.552	0.857995	949.509	341.465	0.895829	965.162	348.313	0.830911	996.466	350.269	0.835684	1010.16	348.313	0.828612	1022.88	349.291	0.882083	1036.58	357.117	0.857011	1044.4	365.921	0.814564	978.857	368.856	0.795809	898.215	905.02	0.371859	982.766	645.302	st-neut
636	Alt	8	st_neut_dev_upala_alt	53	dev_upala	965.009	523.399	0.832601	903.712	348.404	0.803132	917.553	341.484	0.843246	933.372	339.506	0.863728	949.191	340.495	0.904376	964.021	348.404	0.81655	993.681	349.393	0.780644	1007.52	346.427	0.832683	1022.35	348.404	0.937818	1036.19	356.314	0.831092	1044.1	366.2	0.789048	976.873	370.155	0.812746	899.252	901.892	0.330018	982.758	645.291	st-neut
637	Alt	8	st_neut_dev_upala_alt	54	dev_upala	965.134	522.421	0.859413	903.515	349.301	0.769607	917.208	341.476	0.845115	932.857	336.586	0.840729	948.507	339.52	0.827447	961.222	345.388	0.760782	996.432	350.279	0.854415	1010.13	347.345	0.810318	1021.86	349.301	0.879946	1035.56	356.147	0.835227	1043.38	365.928	0.811416	975.893	367.884	0.807189	902.898	903.104	0.301478	982.738	645.297	st-neut
638	Alt	8	st_neut_dev_upala_alt	55	dev_upala	964.073	520.847	0.824429	901.507	348.044	0.786229	915.41	340.099	0.8735	931.3	337.12	0.861827	948.183	340.099	0.891809	963.08	347.051	0.81027	993.867	349.037	0.821514	1007.77	346.058	0.795926	1021.67	348.044	0.876272	1034.58	355.989	0.840088	1042.53	365.92	0.775251	975.99	367.907	0.791877	895.708	907.797	0.267453	982.726	645.321	st-neut
639	Alt	8	st_neut_dev_upala_alt	56	dev_upala	963.275	519.41	0.837921	900.728	348.382	0.761466	915.387	340.564	0.819878	931.024	335.677	0.85795	946.661	339.587	0.833626	962.298	344.473	0.772376	993.572	349.36	0.851825	1007.25	344.473	0.807727	1020.94	348.382	0.826685	1033.64	355.223	0.814326	1041.46	365.974	0.828099	975.003	366.951	0.817536	1030.91	945.043	0.241127	982.692	645.327	st-neut
640	Alt	8	st_neut_dev_upala_alt	57	dev_upala	961.278	519.457	0.820396	900.711	347.526	0.802607	914.388	339.711	0.838875	930.018	335.803	0.835935	946.625	338.734	0.80914	961.278	343.618	0.724404	993.515	348.503	0.837086	1007.19	345.572	0.794665	1019.89	347.526	0.863988	1032.59	354.364	0.825507	1040.41	364.133	0.799935	973	366.086	0.799211	889.57	930.958	0.270818	982.721	645.423	st-neut
641	Alt	8	st_neut_dev_upala_alt	58	dev_upala	961.392	516.588	0.85224	900.49	346.448	0.771564	914.024	338.714	0.826522	928.524	334.847	0.827812	943.025	337.748	0.808338	955.592	342.581	0.787953	990.394	347.415	0.822908	1003.93	342.581	0.795542	1017.46	346.448	0.843001	1031	352.248	0.80037	1039.7	362.882	0.801185	971.06	364.815	0.83062	884.58	937.982	0.190697	982.786	645.413	st-neut
642	Alt	8	st_neut_dev_upala_alt	59	dev_upala	960.562	514.197	0.834226	899.706	343.04	0.744214	913.969	336.384	0.772409	929.183	334.482	0.860195	944.397	334.482	0.843607	958.66	342.089	0.773194	990.039	343.04	0.774313	1005.25	341.138	0.851612	1018.57	343.04	0.830649	1029.98	350.647	0.821207	1037.58	363.008	0.778523	970.071	364.91	0.876379	986.746	960.351	0.0932478	982.764	645.444	st-neut
643	Alt	8	st_neut_dev_upala_alt	60	dev_upala	959.524	510.264	0.836691	897.761	344.93	0.750332	911.064	336.378	0.776681	926.267	334.478	0.853698	941.47	335.428	0.849964	955.723	342.079	0.758449	988.03	343.98	0.793005	1002.28	341.129	0.834251	1015.59	342.079	0.873685	1027.94	349.681	0.852211	1036.49	361.083	0.735548	969.026	363.934	0.834392	1026.53	1009.24	0.347395	982.714	645.37	st-neut
644	Alt	8	st_neut_dev_upala_alt	61	dev_upala	959.535	508.903	0.813221	897.121	344.358	0.778355	907.524	335.847	0.816803	921.709	333.956	0.849665	937.785	334.901	0.856922	951.97	341.521	0.760711	986.959	343.412	0.816011	1000.2	340.575	0.801816	1013.44	341.521	0.848438	1026.68	348.141	0.804076	1034.24	358.543	0.750975	967.101	361.38	0.822605	1025.81	1044.14	0.235523	982.787	645.403	st-neut
646	Alt	8	st_neut_dev_upala_alt	63	dev_upala	959.359	506.613	0.800486	894.262	343.868	0.785622	907.281	336.428	0.843824	922.161	330.849	0.864593	937.04	332.709	0.859263	951.919	338.288	0.803304	983.538	342.008	0.761217	997.488	336.428	0.909853	1012.37	337.358	0.902083	1025.39	344.798	0.801674	1033.76	356.888	0.722221	965.869	359.678	0.880961	864.116	1050.22	0.210502	977.099	645.358	st-neut
647	Alt	8	st_neut_dev_upala_alt	64	dev_upala	959.26	501.228	0.816595	893.105	342.456	0.759473	905.391	334.895	0.877085	920.512	332.06	0.855524	935.633	333.005	0.874673	950.755	338.676	0.743745	980.997	341.511	0.801279	996.118	334.895	0.865078	1010.29	335.84	0.828906	1022.58	343.401	0.764262	1032.03	355.687	0.707907	963.986	358.522	0.828319	894.465	1067.85	0.0881516	977.125	645.397	st-neut
654	Alt	8	st_neut_dev_upala_alt	71	dev_upala	951.055	501.675	0.807795	885.659	341.6	0.715582	896.396	332.816	0.831889	911.037	330.864	0.87489	923.725	330.864	0.796374	937.39	336.72	0.721187	966.672	337.696	0.788184	982.289	330.864	0.88481	997.906	332.816	0.83928	1012.55	339.648	0.788941	1021.33	351.361	0.722985	951.055	356.241	0.861858	0	0	0	976.955	645.474	st-neut
656	Alt	8	st_neut_dev_upala_alt	73	dev_upala	948.909	504.575	0.815517	883.768	345.229	0.76525	892.787	336.209	0.892303	907.82	331.198	0.83182	920.848	331.198	0.790673	933.877	337.211	0.845312	966.949	337.211	0.822775	981.981	332.2	0.854566	998.016	335.207	0.89198	1012.05	342.222	0.773076	1021.07	352.244	0.745678	948.909	357.255	0.8751	0	0	0	976.974	645.519	st-neut
658	Alt	8	st_neut_dev_upala_alt	75	dev_upala	948.025	504.049	0.837754	881.44	345.04	0.749727	891.378	336.096	0.869494	906.285	332.121	0.835982	919.204	330.133	0.775758	933.118	336.096	0.772867	962.932	336.096	0.807303	978.832	332.121	0.852035	994.733	335.102	0.867713	1009.64	342.059	0.769831	1018.58	351.997	0.740664	947.031	357.96	0.873738	0	0	0	976.916	645.513	st-neut
659	Alt	8	st_neut_dev_upala_alt	76	dev_upala	946.958	505.11	0.815564	880.357	344.664	0.774037	890.448	336.591	0.902695	904.576	333.564	0.843494	917.694	334.573	0.809032	930.812	337.6	0.851692	963.103	336.591	0.833797	978.24	333.564	0.868133	994.385	334.573	0.871933	1008.51	341.636	0.750833	1018.6	351.727	0.716922	945.949	358.791	0.897753	0	0	0	976.931	645.492	st-neut
685	Alt	9	st_sur_dev_upala_alt	15	dev_upala	889.613	568.98	0.78901	812.474	400.927	0.790651	821.657	392.662	0.83945	834.513	386.234	0.907494	848.288	386.234	0.870225	859.308	391.744	0.723399	896.041	387.152	0.731404	908.897	384.398	0.831166	922.672	384.398	0.813569	936.447	386.234	0.753644	945.63	394.499	0.709954	879.511	421.13	0.858653	845.598	1038.7	0.259001	916.635	651.494	st-sur
687	Alt	9	st_sur_dev_upala_alt	17	dev_upala	892.419	572.419	0.835708	812.273	403.74	0.787415	821.593	394.421	0.838461	834.64	390.693	0.87092	848.619	390.693	0.85707	861.665	395.353	0.763723	898.943	393.489	0.74359	909.194	386.965	0.854005	924.105	386.034	0.865636	937.151	390.693	0.748273	946.471	399.081	0.7342	882.168	423.311	0.851706	815.517	931.128	0.027042	910.83	651.437	st-sur
688	Alt	9	st_sur_dev_upala_alt	18	dev_upala	891.513	572.393	0.807944	811.356	407.418	0.798787	820.676	396.233	0.799812	834.657	391.573	0.873096	849.57	392.505	0.861923	863.551	396.233	0.812419	898.037	393.437	0.744374	909.222	386.912	0.851461	924.135	386.912	0.852813	938.116	390.641	0.743535	946.505	399.029	0.719598	883.124	423.263	0.863792	916.429	783.292	0.0214939	910.837	651.356	st-sur
689	Alt	9	st_sur_dev_upala_alt	19	dev_upala	889.82	571.115	0.829048	813.902	405.22	0.761171	822.338	395.847	0.800954	836.396	392.098	0.916612	849.518	392.098	0.852341	859.828	395.847	0.804649	897.319	393.035	0.746218	911.378	387.412	0.822607	924.499	386.475	0.793849	936.684	392.098	0.737601	947.931	399.596	0.735538	882.322	423.965	0.917819	880.644	823.639	0.0300351	928.579	651.326	st-sur
690	Alt	9	st_sur_dev_upala_alt	20	dev_upala	887.994	567.059	0.766871	814.91	404.24	0.735567	823.236	394.989	0.784472	836.188	392.213	0.909176	850.989	393.139	0.894066	861.166	395.914	0.761162	899.095	393.139	0.746486	911.121	386.663	0.855406	925.923	386.663	0.852406	939.8	391.288	0.745043	948.126	398.689	0.715218	882.443	423.667	0.868479	841.211	761.998	0.303319	922.751	645.709	st-sur
692	Alt	9	st_sur_dev_upala_alt	22	dev_upala	890.832	564.451	0.776435	816.659	401.271	0.735639	827.785	393.854	0.80632	838.911	390.146	0.819866	852.818	392	0.874962	863.944	395.709	0.755392	901.957	392.927	0.732795	912.156	386.437	0.862622	926.063	385.51	0.873902	939.971	389.218	0.741118	949.242	397.563	0.718636	884.342	422.596	0.842773	835.674	730.196	0.53894	928.571	645.603	st-sur
694	Alt	9	st_sur_dev_upala_alt	24	dev_upala	893.693	563.715	0.75431	816.635	403.961	0.781864	826.972	392.684	0.790665	839.189	388.925	0.867553	854.225	389.865	0.860373	867.381	393.624	0.753292	904.03	391.744	0.732828	914.367	384.227	0.840443	929.403	384.227	0.870036	943.499	386.106	0.749585	951.956	394.564	0.712317	887.115	421.816	0.838802	828.543	730.488	0.536817	928.62	645.66	st-sur
696	Alt	9	st_sur_dev_upala_alt	26	dev_upala	893.822	563.79	0.769722	822.188	400.985	0.751277	832.422	393.543	0.841334	843.585	388.891	0.802053	855.68	388.891	0.830078	868.704	393.543	0.748057	906.847	392.612	0.761826	919.871	385.17	0.82769	931.035	385.17	0.844553	944.99	387.031	0.805616	955.223	394.473	0.710994	891.031	422.382	0.863458	820.448	725.151	0.567819	928.771	645.594	st-sur
697	Alt	9	st_sur_dev_upala_alt	27	dev_upala	892.92	557.276	0.764447	823.14	400.037	0.763971	832.444	392.594	0.851178	843.609	387.012	0.824568	855.704	387.012	0.865308	868.73	392.594	0.734666	907.807	391.664	0.735934	919.902	385.151	0.81905	931.067	385.151	0.849773	945.023	386.081	0.839457	954.327	393.524	0.762056	891.99	422.367	0.904372	813.329	709.654	0.550727	928.812	645.561	st-sur
698	Alt	9	st_sur_dev_upala_alt	28	dev_upala	897.62	564.735	0.760267	821.348	403.82	0.73535	832.51	393.589	0.835752	845.532	388.938	0.827741	858.554	389.868	0.787766	871.576	394.519	0.726552	907.852	393.589	0.747712	921.804	386.147	0.833047	933.896	386.147	0.813891	945.988	388.938	0.757974	958.08	399.169	0.735169	892.969	423.353	0.90568	800.345	698.204	0.387693	928.838	645.634	st-sur
699	Alt	9	st_sur_dev_upala_alt	29	dev_upala	898.644	577.36	0.671402	825.865	402.691	0.771219	835.872	395.413	0.863872	849.518	389.955	0.865804	863.164	390.865	0.789995	874.99	396.323	0.727356	911.38	396.323	0.708557	923.206	389.045	0.852631	935.943	388.135	0.81283	947.769	389.045	0.773166	959.596	396.323	0.75464	895.005	426.344	0.863977	752.536	657.899	0.242028	934.474	645.679	st-sur
700	Alt	9	st_sur_dev_upala_alt	30	dev_upala	905.188	574.708	0.763035	827.934	408.384	0.730886	837.023	398.386	0.840738	850.656	392.933	0.845926	863.38	392.933	0.800153	875.195	397.478	0.753511	917.004	399.295	0.707633	926.092	392.024	0.816573	938.816	390.207	0.892679	952.45	392.024	0.790101	961.538	399.295	0.734304	898.826	430.197	0.790506	744.61	651.209	0.0828466	934.696	645.614	st-sur
701	Alt	9	st_sur_dev_upala_alt	31	dev_upala	907.232	584.081	0.890343	829.045	410.631	0.773889	840.728	400.745	0.779161	853.31	397.15	0.843626	865.892	397.15	0.830319	878.474	399.846	0.750008	921.612	403.441	0.725836	931.498	397.15	0.817116	943.181	394.454	0.837678	955.763	396.252	0.78148	964.75	403.441	0.789695	904.536	433.997	0.859104	705.816	636.475	0.384878	934.619	645.741	st-sur
706	Alt	9	st_sur_dev_upala_alt	36	dev_upala	914.199	604.045	0.822853	842.606	430.29	0.750144	854.672	423.05	0.784856	867.543	419.028	0.825987	881.218	421.441	0.795462	893.284	426.267	0.733102	933.506	424.659	0.706132	944.768	418.223	0.841566	956.834	417.419	0.878232	969.705	417.419	0.832002	980.162	424.659	0.749018	917.417	456.836	0.866691	680.214	599.495	0.601769	934.869	651.256	st-sur
710	Alt	9	st_sur_dev_upala_alt	40	dev_upala	919.802	622.805	0.781367	845.784	448.452	0.750633	855.653	436.938	0.836442	868.811	432.826	0.832607	884.437	434.471	0.808471	897.596	437.76	0.761778	939.54	436.938	0.703881	947.764	430.358	0.821796	960.1	428.714	0.847189	973.259	429.536	0.821613	981.483	435.293	0.793923	920.624	469.012	0.882918	936.164	844.581	0.264008	934.932	651.663	st-sur
711	Alt	9	st_sur_dev_upala_alt	41	dev_upala	920.612	628.956	0.842939	848.104	445.215	0.760554	859.639	437.799	0.812227	874.47	433.679	0.831346	887.654	436.151	0.886853	900.837	441.919	0.793821	939.563	439.447	0.701956	948.626	431.207	0.805474	960.985	429.56	0.833728	974.168	430.383	0.824855	984.88	436.975	0.744631	921.436	469.933	0.871286	927.386	835.202	0.199304	934.851	651.736	st-sur
713	Alt	9	st_sur_dev_upala_alt	43	dev_upala	917.843	639.424	0.792151	846.81	450.817	0.836615	856.607	442.652	0.800493	869.671	437.753	0.81644	884.368	437.753	0.827054	896.615	443.469	0.755383	939.072	443.469	0.724043	950.503	436.937	0.792067	961.117	433.671	0.76703	974.18	434.487	0.754505	984.795	441.019	0.749238	920.293	475.312	0.810603	931.531	879.557	0.109454	934.839	657.459	st-sur
714	Alt	9	st_sur_dev_upala_alt	44	dev_upala	918.634	639.988	0.813483	845.786	452.548	0.802816	854.789	444.363	0.866236	868.704	440.27	0.813368	883.437	443.544	0.821449	895.715	448.455	0.74773	939.096	445.181	0.753423	950.556	438.633	0.815061	962.015	436.177	0.78155	975.111	436.996	0.767488	984.933	444.363	0.797175	919.452	477.103	0.863593	928.89	904.745	0.194831	934.786	657.499	st-sur
716	Alt	9	st_sur_dev_upala_alt	46	dev_upala	922.326	639.064	0.789914	846.308	460.87	0.760386	856.117	450.243	0.851276	869.195	446.974	0.827811	883.091	449.426	0.858414	896.169	455.148	0.755021	941.127	451.061	0.753236	952.57	443.704	0.795127	963.197	441.252	0.771066	975.458	441.252	0.760835	986.901	447.791	0.760804	921.509	482.122	0.836893	947.056	915.706	0.291968	934.922	657.642	st-sur
717	Alt	9	st_sur_dev_upala_alt	47	dev_upala	925.438	636.427	0.826438	851.686	459.421	0.771549	859.881	452.045	0.87362	872.992	448.767	0.825683	886.104	450.406	0.849818	899.215	453.684	0.755692	944.286	452.045	0.737232	954.94	445.489	0.789598	964.773	443.031	0.772993	977.885	442.212	0.777595	989.357	447.128	0.731383	924.619	484.005	0.854766	947.128	917.203	0.314304	934.979	657.681	st-sur
718	Alt	9	st_sur_dev_upala_alt	48	dev_upala	925.517	638.356	0.801363	852.316	458.234	0.786049	861.363	450.832	0.831214	876.99	448.364	0.82274	891.795	450.832	0.881707	904.132	456.589	0.786271	945.256	452.477	0.72989	957.593	445.897	0.79212	969.93	443.429	0.807838	982.267	443.429	0.778382	991.315	450.009	0.761566	926.339	483.731	0.854344	946.973	917.156	0.279871	934.949	657.775	st-sur
719	Alt	9	st_sur_dev_upala_alt	49	dev_upala	925.532	640.041	0.860014	856.077	454.829	0.781099	866.367	448.826	0.828371	880.086	447.969	0.846651	893.806	449.684	0.850286	905.81	455.686	0.835935	946.969	454.829	0.740668	958.116	447.969	0.774935	968.405	441.967	0.80258	981.267	441.967	0.79149	993.272	448.826	0.750331	928.104	482.268	0.834025	916.944	903.12	0.139118	934.952	663.524	st-sur
720	Alt	9	st_sur_dev_upala_alt	50	dev_upala	925.51	639.952	0.810564	852.212	457.542	0.822602	864.706	450.045	0.864553	878.866	447.547	0.843564	892.193	450.045	0.897094	905.519	456.709	0.817816	946.333	452.544	0.730335	957.994	445.048	0.805039	971.32	443.382	0.843441	983.814	443.382	0.784083	992.976	450.045	0.755435	928.008	482.529	0.810107	871.216	900.146	0.215316	935.005	663.536	st-sur
721	Alt	9	st_sur_dev_upala_alt	51	dev_upala	924.609	638.245	0.821013	854.012	455.869	0.73871	864.938	448.305	0.862631	878.385	447.465	0.903742	891.832	448.305	0.915104	905.279	454.188	0.868036	945.62	450.826	0.700501	957.387	444.943	0.777693	968.312	441.582	0.782558	980.079	441.582	0.790896	991.845	448.305	0.78734	926.29	481.082	0.861272	935.706	905.059	0.151409	934.965	663.576	st-sur
722	Alt	9	st_sur_dev_upala_alt	52	dev_upala	923.8	638.813	0.819403	852.519	453.979	0.797891	864.952	447.349	0.815263	878.214	446.52	0.892228	891.475	448.177	0.881973	903.908	453.979	0.817249	945.35	451.493	0.716585	956.125	444.862	0.757291	966.901	440.718	0.785215	979.333	440.718	0.796396	990.937	446.52	0.773524	925.458	480.503	0.834815	874.221	891.626	0.136206	934.951	657.79	st-sur
723	Alt	9	st_sur_dev_upala_alt	53	dev_upala	923.752	637.383	0.77726	851.551	454.805	0.78708	861.51	448.166	0.813805	875.618	445.676	0.796961	889.726	447.336	0.847755	901.345	453.145	0.761862	944.5	448.995	0.741508	955.289	442.356	0.764583	966.077	440.696	0.790163	979.356	440.696	0.788292	990.974	446.506	0.738506	924.582	480.532	0.87961	928.405	900.65	0.220016	934.947	657.706	st-sur
724	Alt	9	st_sur_dev_upala_alt	54	dev_upala	923.424	636.376	0.818141	849.174	454.052	0.774058	858.249	446.627	0.842033	871.449	444.977	0.831971	885.474	445.802	0.865613	897.849	451.577	0.793316	943.224	448.277	0.743835	955.599	440.852	0.790342	967.149	439.202	0.795078	979.523	439.202	0.772784	989.423	445.802	0.780034	923.424	478.802	0.868482	870.138	893.365	0.305853	934.951	657.72	st-sur
725	Alt	9	st_sur_dev_upala_alt	55	dev_upala	920.818	634.503	0.841871	848.32	454.477	0.737658	857.28	445.517	0.822418	871.943	444.702	0.834199	887.42	445.517	0.857906	900.454	452.034	0.791587	941.998	447.146	0.727764	953.402	440.629	0.760634	965.621	438.185	0.792059	978.655	438.185	0.773557	987.615	444.702	0.759799	922.448	478.101	0.885726	913.063	889.708	0.129586	934.881	657.763	st-sur
726	Alt	9	st_sur_dev_upala_alt	56	dev_upala	921.459	634.253	0.874003	847.201	455.209	0.770649	857.927	447.783	0.76884	871.129	443.658	0.831306	884.33	444.483	0.822488	896.707	450.258	0.801979	941.261	445.308	0.72251	952.813	440.357	0.761152	965.189	437.057	0.776464	977.565	437.882	0.751031	987.466	443.658	0.745182	921.459	478.311	0.830567	920.16	891.029	0.153163	934.873	657.734	st-sur
727	Alt	9	st_sur_dev_upala_alt	57	dev_upala	919.485	633.536	0.864742	846.471	454.692	0.7501	857.136	446.488	0.758227	871.082	443.207	0.844149	885.029	444.847	0.890067	898.155	450.59	0.837013	939.995	445.668	0.708384	951.48	439.925	0.781948	964.606	436.644	0.820524	976.912	437.464	0.784783	985.936	443.207	0.760431	920.305	476.842	0.852807	946.458	901.755	0.240584	934.868	657.789	st-sur
729	Alt	9	st_sur_dev_upala_alt	59	dev_upala	919.464	632.706	0.830731	843.997	456.345	0.709433	853.841	448.142	0.760488	867.786	443.22	0.867934	881.73	444.04	0.849017	894.855	449.782	0.802129	939.15	444.861	0.753538	951.455	439.119	0.788109	963.759	436.658	0.807996	976.063	436.658	0.780242	985.086	443.22	0.775132	919.464	476.852	0.878746	938.152	897.929	0.194456	934.858	657.78	st-sur
731	Alt	9	st_sur_dev_upala_alt	61	dev_upala	917.777	632.617	0.786086	843.169	456.344	0.777237	853.827	448.145	0.812912	866.945	443.226	0.873199	882.523	444.046	0.854167	896.461	449.785	0.808206	938.274	445.686	0.706856	949.752	439.127	0.748594	962.87	436.667	0.798697	976.808	437.487	0.779165	985.827	444.046	0.723138	918.597	476.841	0.893001	931.424	891.734	0.151031	934.84	657.705	st-sur
733	Alt	9	st_sur_dev_upala_alt	63	dev_upala	919.639	631.136	0.790587	843.518	457.029	0.783454	852.426	448.121	0.780874	867.002	444.072	0.839729	881.578	444.882	0.899859	894.535	450.551	0.833965	935.835	446.502	0.72514	947.172	440.833	0.789347	960.129	438.404	0.829236	973.086	438.404	0.790385	984.423	444.882	0.700006	917.21	475.655	0.797781	943.923	899.154	0.225402	934.822	657.764	st-sur
737	Alt	9	st_sur_dev_upala_alt	67	dev_upala	917.114	620.152	0.840718	839.471	446.264	0.812535	851.603	438.984	0.818242	865.352	438.176	0.868592	878.292	438.984	0.909194	891.233	444.646	0.84735	930.863	442.22	0.723906	942.995	435.749	0.802731	956.745	432.514	0.819677	969.685	437.367	0.758125	981.008	444.646	0.716394	913.879	468.909	0.771122	959.014	951.261	0.208944	934.706	657.71	st-sur
739	Alt	9	st_sur_dev_upala_alt	69	dev_upala	913.263	603.61	0.87947	835.687	435.528	0.803073	847.808	429.064	0.791967	861.545	424.215	0.83092	875.283	425.831	0.804232	889.02	429.872	0.767801	931.041	428.256	0.748689	943.162	422.599	0.809885	957.708	422.599	0.842084	971.445	429.064	0.801225	979.526	437.145	0.701939	912.455	454.922	0.836508	951.795	1017.22	0.0547206	934.806	657.611	st-sur
744	Alt	9	st_sur_dev_upala_alt	74	dev_upala	907.417	567.104	0.850629	832.702	401.796	0.729786	845.777	394.325	0.777902	856.985	389.655	0.827885	870.06	389.655	0.847039	883.135	395.259	0.706418	919.559	394.325	0.745195	933.568	388.721	0.814835	949.445	390.589	0.778215	961.586	398.06	0.723063	972.793	410.202	0.722893	901.814	418.607	0.861441	803.027	1075.68	0.0458459	934.709	657.454	st-sur
745	Alt	9	st_sur_dev_upala_alt	75	dev_upala	905.561	560.684	0.83352	830.804	399.815	0.800998	840.267	392.245	0.798443	853.515	385.621	0.907301	867.709	385.621	0.8632	881.903	390.352	0.702073	915.023	390.352	0.721631	930.164	385.621	0.844884	947.197	387.514	0.761194	961.392	396.03	0.707686	971.801	407.386	0.703778	898.937	414.956	0.918692	771.736	1090.52	0.0217729	934.721	657.477	st-sur
747	Alt	9	st_sur_dev_upala_alt	77	dev_upala	902.6	553.996	0.778641	826.81	396.731	0.764202	835.336	385.363	0.831539	848.599	381.573	0.822393	861.863	378.731	0.796131	875.126	383.468	0.738314	912.074	383.468	0.812786	927.232	378.731	0.84527	942.39	382.52	0.852617	956.6	390.099	0.771404	965.127	399.573	0.724983	895.021	407.152	0.888287	0	0	0	934.724	657.467	st-sur
764	Alt	10	gen_q_anger_dom.post_alt	3	dom_post	937.51	598.903	0.849796	863.232	451.273	0.808408	876.23	442.917	0.842765	890.158	440.132	0.836174	904.085	438.275	0.773781	918.012	441.989	0.708487	944.938	441.989	0.789618	958.866	437.346	0.842121	973.721	438.275	0.842579	986.72	443.846	0.800861	996.005	454.059	0.748883	933.797	464.272	0.84601	705.793	1224.05	0.0111999	928.732	700.04	gen-q-anger
766	Alt	10	gen_q_anger_dom.post_alt	5	dom_post	935.675	600.782	0.884521	863.443	452.566	0.765885	875.638	444.123	0.842992	889.709	442.247	0.909004	902.842	442.247	0.867504	915.037	447.875	0.768943	949.746	444.123	0.774577	960.065	441.309	0.847191	974.137	442.247	0.919611	987.27	445.999	0.787904	995.712	456.318	0.790884	933.799	465.699	0.867934	684.615	1193.24	0.0032625	928.721	705.668	gen-q-anger
767	Alt	10	gen_q_anger_dom.post_alt	6	dom_post	934.663	600.878	0.832278	863.198	452.38	0.754234	875.263	444.955	0.83033	888.257	442.171	0.839594	901.251	442.171	0.801802	915.172	444.955	0.776289	943.944	444.955	0.830885	957.866	441.242	0.848526	972.715	442.171	0.860811	984.781	445.883	0.794797	994.99	457.02	0.763819	930.95	466.302	0.856104	708.721	1181.1	0.0033932	928.749	705.685	gen-q-anger
768	Alt	10	gen_q_anger_dom.post_alt	7	dom_post	933.686	600.868	0.814964	862.231	452.391	0.805035	874.295	444.967	0.82541	886.359	443.111	0.846256	900.278	444.039	0.854342	914.198	447.751	0.78612	943.894	444.967	0.840121	957.813	443.111	0.85863	971.733	443.111	0.876697	983.797	446.823	0.785956	994.005	457.959	0.782398	929.974	466.311	0.896495	700.263	1201.35	0.00268316	928.71	705.668	gen-q-anger
769	Alt	10	gen_q_anger_dom.post_alt	8	dom_post	933.531	601.356	0.807379	860.546	452.647	0.783677	871.493	445.348	0.803577	884.266	443.524	0.854069	897.951	443.524	0.812646	912.548	445.348	0.727392	941.742	445.348	0.844781	955.427	443.524	0.876775	970.024	443.524	0.889309	983.709	448.085	0.797568	992.832	458.121	0.796495	928.057	467.244	0.889218	707.704	1179.03	0.00330154	928.737	705.67	gen-q-anger
770	Alt	10	gen_q_anger_dom.post_alt	9	dom_post	928.94	603.14	0.788233	861.296	453.421	0.774608	870.315	445.304	0.830728	883.844	444.402	0.918898	898.275	444.402	0.912939	911.804	448.911	0.77608	941.567	446.206	0.854923	955.096	443.5	0.895253	969.527	444.402	0.931534	983.056	449.813	0.81891	991.173	458.833	0.840465	927.136	466.95	0.929126	660.507	1179.04	0.00315202	928.681	700.077	gen-q-anger
771	Alt	10	gen_q_anger_dom.post_alt	10	dom_post	927.947	603.523	0.800366	857.949	454.667	0.77482	869.468	447.578	0.900466	883.645	444.92	0.886879	897.821	446.692	0.899796	911.112	450.236	0.817627	940.352	448.464	0.837081	953.643	445.806	0.889945	967.819	445.806	0.908717	981.11	450.236	0.813715	989.971	459.983	0.817981	926.175	468.843	0.932317	659.376	1177.86	0.00311595	928.687	700.049	gen-q-anger
772	Alt	10	gen_q_anger_dom.post_alt	11	dom_post	926.859	603.968	0.771909	857.548	455.445	0.782776	867.45	447.343	0.841569	880.952	446.443	0.919603	895.354	446.443	0.933524	908.856	452.744	0.858117	938.561	449.144	0.813703	952.063	446.443	0.921555	966.465	446.443	0.958883	979.967	451.844	0.822716	988.969	460.846	0.820389	924.158	468.947	0.92183	678.248	1186.85	0.00379049	928.668	705.646	gen-q-anger
773	Alt	10	gen_q_anger_dom.post_alt	12	dom_post	924.215	604.84	0.836991	857.389	456.238	0.760024	867.94	449.203	0.892061	882.009	448.324	0.905466	896.078	449.203	0.929487	909.267	453.6	0.82123	937.405	450.962	0.849563	951.474	448.324	0.894132	965.543	448.324	0.902204	979.611	451.841	0.82468	987.525	461.514	0.770864	924.215	470.307	0.943171	704.354	1179.92	0.00289139	928.608	700.053	gen-q-anger
774	Alt	10	gen_q_anger_dom.post_alt	13	dom_post	924.982	607.644	0.788929	854.182	457.41	0.799435	867.134	450.503	0.859709	880.948	449.639	0.922116	894.763	450.503	0.938267	908.577	456.547	0.849054	936.207	451.366	0.816803	950.021	449.639	0.899235	963.836	449.639	0.933249	977.651	453.956	0.815939	985.421	462.591	0.773492	923.255	471.225	0.927962	682.365	1186.88	0.00374435	928.62	700.074	gen-q-anger
775	Alt	10	gen_q_anger_dom.post_alt	14	dom_post	927.473	610.428	0.837477	854.045	459.251	0.785169	867.003	452.34	0.84424	879.961	451.476	0.909601	894.646	453.204	0.888547	907.604	458.387	0.871945	936.112	457.523	0.851834	949.934	451.476	0.940003	963.756	451.476	0.94993	976.714	456.659	0.839175	985.353	464.434	0.794716	922.29	475.664	0.877936	680.184	1184.4	0.00360935	922.861	700.024	gen-q-anger
776	Alt	10	gen_q_anger_dom.post_alt	15	dom_post	925.737	613.388	0.806922	854.047	462.236	0.75128	866.139	457.054	0.811351	879.959	455.326	0.862704	893.779	458.781	0.864696	906.734	462.236	0.799266	936.101	461.372	0.864457	949.057	455.326	0.914499	962.877	454.462	0.934554	976.697	460.508	0.854597	985.334	468.282	0.80511	921.418	478.647	0.875068	667.061	1188.26	0.00543535	922.831	700.034	gen-q-anger
777	Alt	10	gen_q_anger_dom.post_alt	16	dom_post	926.857	620.249	0.846405	853.455	470.183	0.759205	864.058	463.659	0.780948	876.291	461.212	0.759957	889.34	462.843	0.789723	900.759	465.29	0.730094	936.644	464.474	0.770359	949.693	461.212	0.803664	963.558	459.581	0.834989	977.423	464.474	0.831307	985.578	471.815	0.744845	921.148	484.048	0.88086	678.362	1185.6	0.00373345	922.818	699.994	gen-q-anger
778	Alt	10	gen_q_anger_dom.post_alt	17	dom_post	926.867	625.603	0.882727	850.498	475.278	0.728799	861.753	469.651	0.811497	875.419	468.847	0.82383	889.085	469.651	0.859714	901.143	474.474	0.791971	936.513	475.278	0.772131	949.376	470.455	0.868847	963.042	468.847	0.856202	977.511	470.455	0.860791	986.354	479.297	0.743267	920.436	490.552	0.877619	676.216	1188.85	0.00385056	928.561	700.029	gen-q-anger
819	Alt	10	gen_q_anger_dom.post_alt	58	dom_post	912.466	669.776	0.837249	827.179	505.826	0.768262	839.599	502.514	0.787986	852.848	503.342	0.809226	866.096	505.826	0.870726	878.517	511.622	0.802508	916.606	511.622	0.770426	927.371	504.998	0.844254	941.447	500.03	0.800057	957.18	503.342	0.756629	967.116	511.622	0.725908	900.046	529.839	0.846129	664.242	773.933	0.0513859	898.899	705.836	gen-q-anger
821	Alt	10	gen_q_anger_dom.post_alt	60	dom_post	909.587	645.056	0.861981	831.8	489.483	0.698111	841.837	482.792	0.789924	855.22	477.773	0.867664	868.603	481.955	0.856532	881.149	485.301	0.808491	921.297	485.301	0.792012	933.843	480.283	0.803698	948.062	477.773	0.866226	961.444	483.628	0.837544	969.809	491.156	0.71821	902.059	505.375	0.850088	838.875	1051.93	0.0615394	898.706	705.862	gen-q-anger
822	Alt	10	gen_q_anger_dom.post_alt	61	dom_post	912.623	634.855	0.842931	832.567	477.219	0.695906	841.646	468.966	0.721184	857.327	468.14	0.748693	872.183	468.966	0.840164	885.388	474.743	0.792217	924.178	474.743	0.800852	936.558	469.791	0.812406	950.588	468.966	0.873662	963.793	473.918	0.791463	972.047	481.345	0.780229	906.021	494.551	0.904251	699.782	1036.2	0.261909	898.75	711.696	gen-q-anger
823	Alt	10	gen_q_anger_dom.post_alt	62	dom_post	914.091	628.919	0.849221	836.807	470.058	0.738206	846.253	463.188	0.772968	859.133	458.036	0.858036	873.731	459.753	0.822487	886.612	464.906	0.776682	921.819	464.906	0.770206	935.558	459.753	0.821117	950.156	459.753	0.824549	964.754	464.906	0.796846	975.059	473.493	0.751698	907.221	485.515	0.896753	741.284	1055.37	0.0580387	898.852	711.734	gen-q-anger
824	Alt	10	gen_q_anger_dom.post_alt	63	dom_post	916.187	618.284	0.84211	839.197	463.44	0.787819	849.578	455.655	0.779064	862.553	450.464	0.83726	878.124	450.464	0.811765	890.235	456.52	0.727895	924.837	456.52	0.832636	936.948	451.329	0.884095	950.789	451.329	0.888371	964.63	456.52	0.85587	974.145	464.305	0.755054	909.266	478.146	0.925745	873.427	1242.53	0.016434	898.903	717.727	gen-q-anger
826	Alt	10	gen_q_anger_dom.post_alt	65	dom_post	918.125	607.582	0.860671	842.944	452.997	0.80233	852.236	445.394	0.828587	864.907	439.481	0.869027	880.112	439.481	0.819486	893.628	445.394	0.710322	925.727	444.549	0.738599	939.243	439.481	0.909537	953.603	440.326	0.89397	967.119	446.239	0.842563	977.256	456.376	0.760689	911.367	465.668	0.927249	659.461	1186.35	0.00457419	898.838	711.853	gen-q-anger
836	Alt	11	gen_q_neut_dom.post_alt	1	dom_post	913.882	609.962	0.807434	842.411	453.053	0.789298	853.912	445.66	0.876652	867.056	440.731	0.870294	881.843	440.731	0.82069	895.809	446.481	0.772125	925.384	444.838	0.785661	938.528	439.909	0.894815	952.493	440.731	0.886961	964.816	446.481	0.836183	973.031	457.161	0.736911	908.953	466.198	0.819064	630.679	1177.45	0.00771125	904.797	705.943	gen-q-neut
837	Alt	11	gen_q_neut_dom.post_alt	2	dom_post	914.043	609.985	0.861375	843.406	453.106	0.765383	854.084	445.714	0.876541	868.047	441.607	0.859181	881.188	442.429	0.841047	895.152	447.357	0.797256	923.078	445.714	0.76079	937.041	439.964	0.811322	951.825	439.964	0.85068	964.967	446.535	0.798359	972.359	454.749	0.709197	907.472	466.248	0.869215	643.323	1187.83	0.00410729	910.615	705.965	gen-q-neut
838	Alt	11	gen_q_neut_dom.post_alt	3	dom_post	914.029	610.109	0.815763	845.021	454.02	0.761843	854.88	446.626	0.868728	868.024	442.519	0.851078	881.168	444.162	0.840625	894.313	448.269	0.803461	924.709	445.805	0.751805	938.675	440.876	0.850115	952.641	440.876	0.900546	964.964	447.448	0.823769	973.179	456.484	0.715829	907.457	467.164	0.886629	694.062	1231.6	0.0142001	910.681	705.936	gen-q-neut
840	Alt	11	gen_q_neut_dom.post_alt	5	dom_post	913.861	610.781	0.832464	842.405	454.728	0.743593	853.083	446.515	0.85761	866.224	444.051	0.851906	879.365	444.872	0.871526	892.507	448.979	0.746224	924.538	445.694	0.800417	938.501	441.587	0.843975	951.642	444.051	0.870605	964.784	449.8	0.784737	972.175	458.835	0.789135	906.469	467.869	0.825443	693.47	1241.34	0.0159585	910.731	705.92	gen-q-neut
841	Alt	11	gen_q_neut_dom.post_alt	6	dom_post	913.845	611.786	0.827524	842.355	455.66	0.749817	853.037	447.442	0.869889	866.185	444.156	0.852648	879.332	444.977	0.850986	892.48	448.264	0.768338	924.527	447.442	0.791092	938.496	442.512	0.82745	951.644	444.977	0.845496	963.969	449.086	0.756428	972.187	458.946	0.720367	906.449	468.807	0.844177	646.231	1173.79	0.0108296	910.78	705.961	gen-q-neut
842	Alt	11	gen_q_neut_dom.post_alt	7	dom_post	914.821	612.647	0.837143	842.59	456.692	0.738796	853.26	448.484	0.817439	866.393	446.843	0.864505	880.347	447.663	0.874079	892.659	451.767	0.752124	925.492	448.484	0.786283	937.804	444.38	0.801611	950.937	446.022	0.820293	962.429	449.305	0.765303	972.278	459.155	0.743795	907.434	471.467	0.827885	622.676	1184.96	0.0130473	910.713	706.006	gen-q-neut
843	Alt	11	gen_q_neut_dom.post_alt	8	dom_post	915.689	614.013	0.783207	843.362	459.496	0.723761	854.046	451.277	0.823799	866.375	448.811	0.846367	879.525	449.633	0.845728	891.032	452.921	0.718422	924.729	450.455	0.787761	937.88	445.524	0.813939	951.852	446.346	0.839837	964.18	452.099	0.79439	973.221	461.962	0.764273	908.291	471.824	0.839827	700.025	1241.45	0.0161327	910.796	711.722	gen-q-neut
844	Alt	11	gen_q_neut_dom.post_alt	9	dom_post	916.914	617.932	0.808902	844.555	458.243	0.744137	855.367	451.589	0.851599	868.674	448.262	0.847923	881.982	450.757	0.893165	894.457	454.916	0.764333	926.894	452.421	0.766421	938.538	449.094	0.805782	952.677	449.926	0.825826	964.321	453.253	0.779244	975.134	464.065	0.763947	910.26	475.709	0.815805	633.703	1185.2	0.013114	910.663	711.78	gen-q-neut
845	Alt	11	gen_q_neut_dom.post_alt	10	dom_post	918.09	619.225	0.866913	844.686	458.238	0.777421	855.53	452.399	0.78725	869.71	449.897	0.825615	883.891	452.399	0.849577	896.403	456.57	0.725384	927.265	454.901	0.758786	939.777	451.565	0.860835	953.958	451.565	0.862553	966.47	456.57	0.784287	977.313	465.745	0.799952	912.251	478.257	0.850537	708.291	1245.15	0.0163199	910.704	711.76	gen-q-neut
846	Alt	11	gen_q_neut_dom.post_alt	11	dom_post	919.76	620.619	0.81711	848.309	458.828	0.696571	858.985	453.079	0.770499	872.126	450.615	0.876057	885.266	453.9	0.877898	898.407	458.828	0.789194	931.258	456.364	0.811689	944.398	452.257	0.852105	957.538	454.721	0.874185	970.679	458.828	0.788376	978.07	468.683	0.816447	916.475	481.002	0.815908	704.596	1233.4	0.0143515	910.647	711.702	gen-q-neut
847	Alt	11	gen_q_neut_dom.post_alt	12	dom_post	920.8	622.644	0.808914	849.312	459.947	0.722986	859.994	453.373	0.800923	873.141	451.73	0.900471	886.288	453.373	0.870165	899.436	458.303	0.817023	937.234	458.303	0.79717	947.094	455.017	0.83057	959.42	456.66	0.896935	971.746	459.947	0.805595	979.141	469.807	0.784906	919.156	482.133	0.84137	676.231	1179.06	0.0118796	910.72	711.747	gen-q-neut
848	Alt	11	gen_q_neut_dom.post_alt	13	dom_post	925.415	623.989	0.773073	853.231	461.175	0.746477	862.054	454.758	0.822005	875.688	453.956	0.843375	890.927	455.56	0.827719	902.958	461.175	0.74677	937.445	461.175	0.809389	949.476	456.362	0.819166	961.507	458.769	0.82045	972.735	461.977	0.792991	981.557	471.601	0.793377	920.602	485.236	0.814682	746.716	1223.9	0.0159342	904.841	705.951	gen-q-neut
849	Alt	11	gen_q_neut_dom.post_alt	14	dom_post	927.557	625.147	0.832111	854.685	466.302	0.832371	863.691	458.933	0.819041	877.611	455.658	0.829122	892.349	459.752	0.866767	904.631	465.483	0.778326	940.657	465.483	0.790186	952.939	460.571	0.876735	964.402	460.571	0.858746	974.228	465.483	0.806338	982.416	472.852	0.781937	925.1	486.772	0.845456	756.763	1090.34	0.0215777	904.763	705.861	gen-q-neut
850	Alt	11	gen_q_neut_dom.post_alt	15	dom_post	930.306	626.86	0.828588	855.356	462.958	0.732423	867.71	457.192	0.755809	881.712	455.545	0.873469	894.89	461.31	0.894778	908.068	467.076	0.809942	941.013	467.076	0.774287	953.367	462.134	0.864905	965.722	462.134	0.863883	975.605	467.076	0.823673	983.842	475.312	0.763411	927.011	488.49	0.876365	541.475	1008.48	0.111849	904.726	705.934	gen-q-neut
851	Alt	11	gen_q_neut_dom.post_alt	16	dom_post	931.475	627.756	0.871614	859.114	465.148	0.785098	869.684	459.457	0.788354	882.692	458.644	0.842728	895.701	462.709	0.820908	906.27	466.774	0.754951	944.483	465.961	0.798987	956.679	464.335	0.871043	968.874	464.335	0.861286	977.818	469.213	0.789733	985.948	477.344	0.759232	929.848	491.165	0.90077	661.654	1039.65	0.42098	910.698	705.95	gen-q-neut
852	Alt	11	gen_q_neut_dom.post_alt	17	dom_post	931.999	628.672	0.787924	858.086	466.385	0.779646	870.94	461.564	0.821967	885.401	461.564	0.922734	898.256	465.581	0.867157	911.11	472.009	0.812703	948.067	470.402	0.729526	957.707	467.188	0.819936	968.955	467.188	0.87811	981.006	470.402	0.78879	987.433	480.043	0.808543	931.195	493.7	0.869881	640.668	998.654	0.315819	904.65	705.937	gen-q-neut
853	Alt	11	gen_q_neut_dom.post_alt	18	dom_post	933.916	630.604	0.79319	861.685	466.443	0.710837	873.998	461.518	0.741473	887.951	462.339	0.795348	901.084	466.443	0.851931	912.575	472.189	0.799965	951.974	472.189	0.767968	962.645	468.085	0.833237	972.494	468.085	0.758735	982.344	472.189	0.857563	988.91	480.397	0.761282	933.096	494.35	0.793863	667.043	969.514	0.111911	898.882	705.875	gen-q-neut
854	Alt	11	gen_q_neut_dom.post_alt	19	dom_post	933.143	631.949	0.802909	862.312	468.874	0.739175	873.843	463.108	0.770932	889.491	462.285	0.830776	903.493	467.226	0.918663	915.847	473.815	0.825336	950.438	474.639	0.78351	961.145	471.344	0.789069	971.029	470.521	0.779078	982.559	473.815	0.851439	989.972	481.228	0.776139	935.613	496.053	0.822613	694.886	916.149	0.118451	898.899	705.981	gen-q-neut
855	Alt	11	gen_q_neut_dom.post_alt	20	dom_post	934.738	633.262	0.773731	862.706	469.191	0.746573	875.512	464.388	0.790698	891.519	464.388	0.81935	905.925	468.39	0.907372	917.931	475.593	0.795831	950.745	478.795	0.801426	961.95	473.192	0.816189	972.354	472.392	0.795521	983.559	474.793	0.861404	989.962	481.996	0.801186	937.139	498.803	0.840399	695.481	888.565	0.228795	904.753	700.034	gen-q-neut
856	Alt	11	gen_q_neut_dom.post_alt	21	dom_post	936.136	634.602	0.817482	862.145	471.173	0.801632	875.155	466.295	0.863069	888.977	466.295	0.908777	902.799	471.173	0.84897	915.809	477.678	0.788564	954.023	479.304	0.775534	965.406	473.612	0.814178	974.35	472.799	0.818293	985.733	477.678	0.806958	992.238	484.995	0.865368	938.575	499.631	0.799927	697.251	868.783	0.263378	910.82	699.895	gen-q-neut
857	Alt	11	gen_q_neut_dom.post_alt	22	dom_post	935.67	635.222	0.879059	866	472.389	0.721708	878.152	466.719	0.827181	891.924	467.529	0.852939	905.695	473.2	0.867741	917.847	479.68	0.837864	956.733	480.491	0.75807	967.264	474.82	0.807959	976.175	474.01	0.808776	987.517	478.87	0.800977	993.998	486.161	0.849748	938.91	501.553	0.79338	703.221	850.987	0.461739	922.773	699.912	gen-q-neut
858	Alt	11	gen_q_neut_dom.post_alt	23	dom_post	936.369	635.947	0.847169	866.009	471.242	0.745911	878.802	468.843	0.824914	893.193	469.643	0.859774	907.585	475.239	0.865182	919.578	482.435	0.804955	954.758	483.235	0.795086	962.753	476.838	0.826106	974.746	476.838	0.884132	985.94	478.438	0.783643	993.136	484.834	0.805967	940.366	502.424	0.833027	704.021	839.156	0.457312	922.679	699.875	gen-q-neut
859	Alt	11	gen_q_neut_dom.post_alt	24	dom_post	935.6	636.919	0.852933	866.024	476.174	0.764908	878.819	470.576	0.839881	893.214	470.576	0.859524	907.609	476.174	0.853922	919.605	483.371	0.801893	957.192	483.371	0.722401	967.589	477.773	0.866287	977.985	477.773	0.814527	987.582	482.572	0.810384	993.98	489.769	0.839503	941.198	503.365	0.877295	712.203	824.87	0.563378	922.632	699.787	gen-q-neut
861	Alt	11	gen_q_neut_dom.post_alt	26	dom_post	934.782	640.853	0.710492	869.366	478.132	0.805171	881.632	472.408	0.806351	895.533	471.59	0.875373	908.616	477.314	0.925034	921.699	483.856	0.822667	958.495	487.944	0.716206	967.49	483.038	0.847549	976.484	481.402	0.762407	987.115	483.856	0.847818	993.656	490.397	0.839074	941.324	509.204	0.898208	733.368	805.022	0.578568	910.729	699.837	gen-q-neut
862	Alt	11	gen_q_neut_dom.post_alt	27	dom_post	934.953	643.229	0.740273	867.535	480.171	0.769686	882.43	474.684	0.795384	897.324	474.684	0.899519	911.435	480.171	0.882627	923.978	487.227	0.801008	959.255	487.227	0.762757	967.878	481.739	0.785442	978.069	480.955	0.834564	987.477	484.875	0.730401	995.316	491.93	0.748365	942.008	509.961	0.828865	736.825	800.837	0.594616	910.615	699.895	gen-q-neut
863	Alt	11	gen_q_neut_dom.post_alt	28	dom_post	930.962	642.301	0.720439	870.484	480.749	0.79928	883.739	475.778	0.871258	897.823	476.607	0.894981	911.907	482.406	0.855699	924.334	489.862	0.831173	958.302	490.691	0.748048	969.072	484.063	0.836178	978.185	483.235	0.805984	988.955	485.72	0.782239	995.583	494.005	0.764421	943.389	509.746	0.927114	738.427	801.24	0.595347	910.784	699.866	gen-q-neut
864	Alt	11	gen_q_neut_dom.post_alt	29	dom_post	937.896	640.277	0.656779	869.401	480.455	0.781531	881.578	475.889	0.798896	898.321	475.889	0.848049	912.02	481.977	0.897603	924.958	488.827	0.825441	960.728	489.588	0.738719	971.383	483.5	0.810441	979.754	483.5	0.839184	990.409	486.544	0.780193	996.497	494.154	0.813016	943.224	510.137	0.824474	739.331	800.98	0.598338	910.834	699.936	gen-q-neut
865	Alt	11	gen_q_neut_dom.post_alt	30	dom_post	937.713	638.541	0.758434	872.022	481.207	0.715585	884.998	476.341	0.810786	898.785	477.152	0.908066	912.572	482.018	0.884861	925.548	490.128	0.831022	957.988	490.128	0.767072	968.531	484.451	0.813496	978.263	483.64	0.833848	989.617	485.262	0.79291	996.105	493.372	0.763615	944.201	510.403	0.907408	736.847	801.618	0.596533	916.687	699.873	gen-q-neut
866	Alt	11	gen_q_neut_dom.post_alt	31	dom_post	938.666	639.904	0.790322	871.987	480.783	0.708939	884.11	476.995	0.801169	899.265	476.995	0.835212	912.904	482.299	0.894936	925.027	489.118	0.809075	961.398	489.118	0.719833	971.248	483.814	0.784972	980.34	483.057	0.827671	990.948	485.33	0.756652	997.768	492.907	0.754456	944.728	510.334	0.817911	734.614	800.047	0.571061	916.806	699.807	gen-q-neut
867	Alt	11	gen_q_neut_dom.post_alt	32	dom_post	943.17	640.665	0.821007	873.473	479.302	0.74322	885.594	473.999	0.766753	900.746	476.271	0.866756	913.624	482.332	0.906778	925.746	489.15	0.83376	962.109	489.15	0.735501	971.958	483.847	0.804723	981.048	483.09	0.837646	991.654	486.12	0.760511	997.715	494.453	0.767558	945.443	509.605	0.806934	728.935	789.117	0.572776	916.679	699.82	gen-q-neut
869	Alt	11	gen_q_neut_dom.post_alt	34	dom_post	940.958	640.521	0.768527	872.088	481.588	0.696626	885.71	477.047	0.767543	900.847	477.047	0.896037	914.47	482.345	0.855657	927.336	489.156	0.778421	962.15	489.913	0.752456	971.988	483.858	0.787792	981.07	483.858	0.838837	991.666	485.372	0.784302	997.72	493.697	0.764024	947.013	510.347	0.784559	716.89	742.442	0.476146	916.79	699.53	gen-q-neut
870	Alt	11	gen_q_neut_dom.post_alt	35	dom_post	940.974	641.301	0.77553	871.358	483.152	0.807425	884.222	477.856	0.840555	900.869	477.856	0.891357	914.49	483.152	0.892182	927.353	489.963	0.798401	961.404	489.963	0.775034	969.728	483.909	0.814725	980.322	483.152	0.851433	991.672	486.179	0.768699	997.726	494.503	0.770413	947.027	511.15	0.787849	711.368	724.534	0.47215	916.827	699.542	gen-q-neut
871	Alt	11	gen_q_neut_dom.post_alt	36	dom_post	940.76	641.319	0.767037	871.059	479.672	0.665189	883.664	476.706	0.738787	898.494	477.447	0.885213	912.583	482.638	0.824002	925.188	489.311	0.74363	963.005	489.311	0.706601	970.42	484.121	0.843483	981.542	484.121	0.856979	990.44	485.604	0.740909	997.855	493.76	0.732817	946.692	510.815	0.851227	708.175	710.287	0.460451	922.766	693.844	gen-q-neut
873	Alt	11	gen_q_neut_dom.post_alt	38	dom_post	941.77	642.012	0.73556	870.033	482.943	0.752192	883.289	478.265	0.767709	898.884	478.265	0.821948	912.14	482.943	0.910715	924.616	489.181	0.820238	962.823	489.961	0.744189	971.401	486.842	0.757659	980.757	484.503	0.79279	989.335	487.621	0.751635	994.793	493.859	0.755191	946.449	512.573	0.822264	698.705	675.147	0.594286	910.648	705.724	gen-q-neut
876	Alt	11	gen_q_neut_dom.post_alt	41	dom_post	938.612	644.414	0.745622	870.607	483.188	0.67746	883.596	480.131	0.730125	900.407	480.896	0.829315	914.161	483.952	0.846931	926.386	492.357	0.747686	961.535	494.649	0.723791	968.412	488.537	0.801382	978.345	486.244	0.746118	986.75	487.772	0.799249	992.863	493.121	0.792861	945.489	512.988	0.845668	708.888	657.417	0.716288	910.727	699.848	gen-q-neut
877	Alt	11	gen_q_neut_dom.post_alt	42	dom_post	937.808	647.516	0.805288	872.854	483.985	0.5974	885.081	479.4	0.702584	900.364	481.693	0.837393	913.355	485.513	0.8539	926.346	493.919	0.810153	960.733	494.683	0.738807	968.375	489.334	0.85894	977.545	487.042	0.742625	986.715	487.806	0.7816	993.592	493.919	0.754949	944.686	513.787	0.869991	715.538	657.837	0.699406	910.733	699.949	gen-q-neut
878	Alt	11	gen_q_neut_dom.post_alt	43	dom_post	937.79	650.282	0.792905	870.257	488.824	0.708514	883.453	482.614	0.831632	900.53	481.838	0.846351	914.503	487.271	0.855918	928.475	495.034	0.809209	957.972	496.586	0.738119	968.063	490.376	0.781302	976.602	488.048	0.804338	988.246	488.824	0.825208	994.456	495.034	0.835658	945.552	514.44	0.899826	731.53	670.576	0.579711	916.662	705.767	gen-q-neut
879	Alt	11	gen_q_neut_dom.post_alt	44	dom_post	934.877	651.583	0.751339	871.524	487.79	0.749173	884.658	482.382	0.847458	898.565	482.382	0.853064	914.79	487.79	0.888104	927.924	494.744	0.832418	959.601	493.971	0.738387	969.645	488.563	0.79867	978.916	487.79	0.799406	989.733	488.563	0.809796	995.913	495.516	0.733668	946.467	514.059	0.857494	739.663	705.295	0.186984	898.706	699.97	gen-q-neut
880	Alt	11	gen_q_neut_dom.post_alt	45	dom_post	937.117	651.496	0.763489	870.042	486.447	0.7433	883.608	481.172	0.766184	900.188	482.679	0.815285	915.261	487.955	0.846306	929.581	495.491	0.776964	959.727	497.752	0.711669	969.524	492.476	0.763479	978.568	488.708	0.785643	989.119	490.215	0.748733	995.902	495.491	0.745591	946.914	516.593	0.879857	739.37	713.998	0.172145	904.746	699.749	gen-q-neut
884	Alt	11	gen_q_neut_dom.post_alt	49	dom_post	942.311	647.991	0.812332	874.299	493.282	0.680271	888.499	488.05	0.818252	904.941	488.05	0.823399	919.142	493.282	0.871451	933.342	500.008	0.803524	965.48	500.756	0.731791	972.206	494.777	0.795938	982.67	493.282	0.826972	990.891	493.282	0.775982	998.365	499.261	0.757164	950.532	520.935	0.794575	768.371	929.642	0.112671	892.704	700.022	gen-q-neut
886	Alt	11	gen_q_neut_dom.post_alt	51	dom_post	944.53	648.13	0.792661	878.577	494.734	0.755737	892.657	489.546	0.763321	908.219	490.287	0.809861	923.781	495.475	0.849478	937.12	503.626	0.772863	966.762	505.849	0.707725	974.913	499.18	0.71553	984.547	494.734	0.825586	993.439	494.734	0.738833	1000.85	499.921	0.73402	953.423	523.635	0.833512	799.32	969.939	0.407342	898.636	700.016	gen-q-neut
887	Alt	11	gen_q_neut_dom.post_alt	52	dom_post	946.762	650.271	0.757012	878.595	496.895	0.738973	891.191	490.967	0.809708	907.492	491.708	0.86141	923.052	496.895	0.837862	936.389	503.563	0.784363	966.768	507.268	0.718514	974.918	499.118	0.74071	984.55	496.895	0.813094	995.665	496.895	0.771123	1002.33	501.341	0.741386	954.172	523.569	0.828171	791.141	981.857	0.548486	898.555	700.07	gen-q-neut
908	Alt	11	gen_q_neut_dom.post_alt	73	dom_post	943.826	649.643	0.763232	885.79	502.718	0.670632	898.279	497.575	0.815997	912.971	496.841	0.79771	927.664	499.045	0.872663	939.418	504.187	0.796708	969.537	504.922	0.734724	979.087	499.045	0.78101	986.434	497.575	0.844574	997.453	497.575	0.833002	1004.06	503.452	0.709598	956.314	522.552	0.880548	724.08	736.722	0.046649	898.783	705.933	gen-q-neut
909	Alt	11	gen_q_neut_dom.post_alt	74	dom_post	945.22	644.215	0.794661	882.196	496.915	0.695381	896.853	491.052	0.771538	910.776	490.319	0.83324	926.899	493.25	0.876251	939.357	498.38	0.795712	968.671	501.312	0.729261	977.465	495.449	0.749739	986.259	491.785	0.81281	997.251	493.25	0.781353	1003.85	497.647	0.716259	956.212	517.434	0.82226	830.992	785.098	0.142387	898.784	706.016	gen-q-neut
911	Alt	11	gen_q_neut_dom.post_alt	76	dom_post	948.277	633.479	0.774742	877.939	487.334	0.715905	892.007	481.863	0.808776	907.637	480.3	0.785723	924.049	481.863	0.913118	936.554	488.115	0.774969	967.815	488.897	0.779247	977.974	482.645	0.799262	986.571	481.863	0.846243	998.294	482.645	0.803714	1004.55	488.897	0.726921	954.529	506.872	0.866622	731.214	1038.39	0.2736	898.813	711.733	gen-q-neut
913	Alt	11	gen_q_neut_dom.post_alt	78	dom_post	949.176	626.022	0.765144	877.842	475.428	0.640967	892.109	468.294	0.75276	907.168	468.294	0.828472	924.606	469.879	0.882151	936.495	477.013	0.799059	964.236	477.013	0.717379	975.332	473.05	0.827215	987.221	472.257	0.783424	996.733	475.428	0.782871	1003.07	486.524	0.740843	950.762	494.45	0.883252	729.209	1106.77	0.0188958	904.775	705.996	gen-q-neut
914	Alt	11	gen_q_neut_dom.post_alt	79	dom_post	945.115	622.663	0.775504	876.674	470.382	0.768353	890.362	464.394	0.802552	904.906	462.683	0.882096	920.305	465.249	0.835848	932.282	470.382	0.801901	965.647	470.382	0.758349	975.913	466.96	0.794318	986.179	467.816	0.834239	997.301	471.238	0.762719	1002.43	482.359	0.786736	950.248	490.059	0.899028	784.289	1226.37	0.012183	904.758	711.804	gen-q-neut
915	Alt	11	gen_q_neut_dom.post_alt	80	dom_post	944.155	618.785	0.825646	873.212	467.02	0.82083	886.682	460.734	0.880659	901.051	459.836	0.894292	916.317	460.734	0.893631	929.787	467.02	0.843186	962.116	466.122	0.737603	972.892	460.734	0.903813	986.362	460.734	0.828456	994.444	467.02	0.829391	1001.63	476	0.753329	945.053	485.879	0.843508	758.862	1235.46	0.015115	904.769	711.743	gen-q-neut
916	Alt	11	gen_q_neut_dom.post_alt	81	dom_post	943.671	615.028	0.800343	871.916	463.546	0.760659	883.433	456.459	0.804064	900.264	454.687	0.881388	915.324	455.573	0.923173	929.497	462.66	0.83005	957.845	462.66	0.770127	970.247	457.345	0.789791	980.877	458.231	0.796239	993.28	462.66	0.847477	1000.37	473.29	0.755758	943.671	483.035	0.943861	784.385	1237.18	0.0169072	904.817	711.699	gen-q-neut
917	Alt	11	gen_q_neut_dom.post_alt	82	dom_post	941.458	611.709	0.778563	868.645	460.623	0.742472	880.477	452.431	0.839032	895.04	450.611	0.904202	910.512	451.521	0.863567	925.075	458.803	0.814649	953.29	457.892	0.764573	966.942	452.431	0.840782	978.774	454.252	0.764536	989.696	458.803	0.836751	996.977	470.635	0.756512	939.637	479.736	0.886951	681.863	1182.86	0.0125317	910.65	711.708	gen-q-neut
918	Alt	11	gen_q_neut_dom.post_alt	83	dom_post	936.768	609.911	0.857857	865.677	458.615	0.771871	878.437	450.412	0.867321	893.02	448.589	0.895718	908.514	449.5	0.891433	923.097	454.969	0.762388	952.262	455.88	0.790817	965.022	450.412	0.877004	976.871	451.323	0.808393	987.808	457.703	0.848073	995.099	467.729	0.761809	937.68	475.932	0.862849	662.963	1182.46	0.00556642	904.755	711.775	gen-q-neut
919	Alt	11	gen_q_neut_dom.post_alt	84	dom_post	936.433	606.983	0.827818	865.125	457.235	0.811684	878.495	449.213	0.84932	892.757	446.539	0.861928	907.91	449.213	0.942909	922.172	455.452	0.854495	949.804	452.778	0.762995	963.174	449.213	0.867738	973.87	449.213	0.851251	985.458	455.452	0.832193	993.48	463.475	0.815982	936.433	475.062	0.87177	668.38	1183.33	0.00576363	904.811	706.002	gen-q-neut
920	Alt	11	gen_q_neut_dom.post_alt	85	dom_post	934.508	607.045	0.822597	863.903	455.243	0.703809	878.024	449.065	0.780478	892.145	445.535	0.856749	907.148	448.183	0.878475	920.387	452.596	0.840603	948.629	451.713	0.790385	960.985	449.065	0.818613	972.458	449.065	0.835262	984.814	453.478	0.804003	991.875	464.069	0.779954	934.508	472.895	0.911899	681.987	1184.38	0.0114325	910.656	711.717	gen-q-neut
921	Alt	11	gen_q_neut_dom.post_alt	86	dom_post	933.79	608.132	0.780445	864.051	456.135	0.736588	876.568	448.088	0.771335	891.768	443.618	0.836563	906.967	446.3	0.845079	919.484	450.771	0.77284	948.99	449.877	0.774946	960.613	447.194	0.799113	972.236	448.088	0.869781	984.754	452.559	0.788017	992.8	462.394	0.79199	934.684	472.229	0.877642	675.767	1181.04	0.00515385	910.7	711.869	gen-q-neut
922	Alt	11	gen_q_neut_dom.post_alt	87	dom_post	934.493	608.969	0.817071	862.948	455.279	0.751407	873.547	446.446	0.776567	890.329	443.797	0.856395	906.228	443.797	0.882727	920.361	449.98	0.775611	947.742	450.863	0.810828	960.991	445.563	0.813156	972.474	448.213	0.811992	983.956	452.629	0.842551	991.906	464.112	0.790141	934.493	472.061	0.905454	681.454	1185.64	0.00436255	910.764	711.93	gen-q-neut
923	Alt	11	gen_q_neut_dom.post_alt	88	dom_post	932.693	613.391	0.777178	861.146	457.932	0.767051	871.745	449.099	0.791277	887.645	443.799	0.865554	905.311	444.682	0.882911	919.443	450.865	0.793793	946.825	450.865	0.764374	959.192	445.565	0.800406	971.558	446.449	0.820413	983.924	451.748	0.845022	991.873	460.581	0.730894	934.459	472.064	0.902421	671.621	1187.27	0.00456527	910.752	711.925	gen-q-neut
924	Alt	12	gen_q_sur_dom.post_alt	0	dom_post	908.919	611.818	0.811566	837.693	452.862	0.771434	850.722	445.044	0.826057	864.62	443.307	0.863883	878.518	442.439	0.8259	892.416	445.913	0.7063	923.686	445.913	0.714562	936.715	444.176	0.821077	949.744	444.176	0.868732	962.773	450.256	0.811803	970.591	458.942	0.731876	907.182	471.971	0.85456	593.409	1175.99	0.00466774	898.707	711.868	gen-q-sur
925	Alt	12	gen_q_sur_dom.post_alt	1	dom_post	910.732	613.599	0.760102	840.782	454.316	0.742246	850.895	447.574	0.793486	863.537	444.203	0.816227	876.178	444.203	0.813221	888.82	448.416	0.791531	923.373	448.416	0.769944	936.015	443.36	0.837311	949.499	445.045	0.849983	962.983	449.259	0.823637	970.568	459.372	0.737133	908.203	472.857	0.85594	680.439	1237.38	0.0172076	898.721	711.818	gen-q-sur
927	Alt	12	gen_q_sur_dom.post_alt	3	dom_post	914.14	619.249	0.858531	839.091	458.919	0.731528	848.472	450.39	0.755873	861.265	448.685	0.875275	874.91	448.685	0.874799	887.702	451.243	0.797762	923.521	449.537	0.751973	936.313	444.421	0.819051	949.958	443.568	0.839425	962.75	448.685	0.814443	972.131	456.36	0.712034	907.317	476.828	0.912312	638.595	1191.18	0.00342499	898.865	711.793	gen-q-sur
929	Alt	12	gen_q_sur_dom.post_alt	5	dom_post	913.071	624.388	0.842503	838.494	463.368	0.745634	846.968	454.894	0.789932	859.68	453.199	0.90779	873.24	454.046	0.909853	885.952	459.131	0.814451	921.546	455.741	0.746164	933.41	451.504	0.839457	946.122	447.266	0.836581	958.834	447.266	0.777917	968.157	454.046	0.7654	905.444	482.013	0.829128	712.642	1233.48	0.0155529	898.91	705.86	gen-q-sur
930	Alt	12	gen_q_sur_dom.post_alt	6	dom_post	911.29	627.022	0.749789	837.667	465.553	0.783019	846.87	458.023	0.873596	859.419	457.187	0.900112	871.968	458.023	0.910052	882.845	463.043	0.792279	920.493	458.023	0.794963	933.042	452.167	0.836859	943.919	449.657	0.801562	955.631	450.494	0.795514	966.508	455.513	0.772319	902.087	484.795	0.836628	531.899	1012.6	0.0999367	904.651	705.809	gen-q-sur
931	Alt	12	gen_q_sur_dom.post_alt	7	dom_post	907.817	628.655	0.777409	838.85	463.807	0.701701	848.101	458.761	0.779602	859.035	458.761	0.887319	871.651	459.602	0.894267	880.062	465.489	0.849523	919.592	459.602	0.780147	932.208	453.714	0.82298	943.141	452.032	0.806537	954.916	452.032	0.80526	965.85	458.761	0.789518	900.247	486.516	0.861481	627.617	1031.37	0.389328	904.793	705.839	gen-q-sur
932	Alt	12	gen_q_sur_dom.post_alt	8	dom_post	906.072	631.062	0.816481	836.325	466.658	0.71819	845.458	460.846	0.853808	857.083	460.846	0.838507	867.877	461.677	0.872226	878.671	467.489	0.871962	918.526	463.337	0.781994	928.49	456.695	0.785159	940.115	454.204	0.846943	952.57	454.204	0.841228	965.024	460.016	0.761371	899.429	489.077	0.892004	613.088	876.594	0.11096	904.831	705.922	gen-q-sur
933	Alt	12	gen_q_sur_dom.post_alt	9	dom_post	906.179	632.472	0.833508	835.553	470.926	0.779988	846.106	464.431	0.825741	855.848	462.808	0.833992	867.213	464.431	0.923404	877.766	470.114	0.791719	919.167	465.243	0.792077	929.721	458.749	0.83213	940.274	455.501	0.801134	952.451	455.501	0.7767	964.628	461.996	0.737621	898.873	491.22	0.860587	741.835	827.335	0.0278775	916.695	700.018	gen-q-sur
934	Alt	12	gen_q_sur_dom.post_alt	10	dom_post	901.563	632.581	0.857889	837.109	468.221	0.741147	845.971	464.193	0.776004	856.445	464.193	0.887673	867.725	465.804	0.886062	875.781	471.444	0.858582	916.871	466.61	0.74417	927.345	460.164	0.858991	940.236	457.747	0.847128	953.127	457.747	0.834442	964.407	464.998	0.758978	895.924	492.392	0.835707	659.262	860.185	0.16481	928.726	699.769	gen-q-sur
937	Alt	12	gen_q_sur_dom.post_alt	13	dom_post	890.302	633.748	0.688222	834.316	468.99	0.680079	843.114	466.59	0.821986	852.711	466.59	0.823439	863.109	468.19	0.868265	873.506	473.788	0.839283	913.496	472.189	0.763474	923.893	465.79	0.809071	935.89	460.992	0.822349	950.286	460.992	0.81831	959.884	467.39	0.788669	890.302	497.782	0.808762	712.031	795.224	0.663472	928.568	699.721	gen-q-sur
938	Alt	12	gen_q_sur_dom.post_alt	14	dom_post	888.214	641.228	0.595887	833.245	471.47	0.721335	841.329	466.62	0.834857	851.029	466.62	0.831575	860.73	469.045	0.83875	869.622	473.895	0.826699	912.466	472.278	0.814114	924.591	466.62	0.89343	936.717	461.77	0.819922	949.651	460.961	0.808286	959.351	467.428	0.739327	890.64	498.146	0.841598	713.414	788.771	0.71043	922.836	699.768	gen-q-sur
939	Alt	12	gen_q_sur_dom.post_alt	15	dom_post	888.151	638.027	0.602973	833.168	471.461	0.777528	841.254	466.61	0.844317	851.765	466.61	0.831733	860.659	470.653	0.836431	871.171	474.696	0.808731	911.599	473.887	0.792385	922.111	466.61	0.835818	935.048	463.376	0.791344	949.602	462.567	0.782911	960.114	469.036	0.700526	888.959	498.144	0.827538	717.344	784.736	0.634117	922.781	699.684	gen-q-sur
940	Alt	12	gen_q_sur_dom.post_alt	16	dom_post	894.091	635.673	0.672011	835.086	472.398	0.733219	842.36	467.548	0.827432	850.443	467.548	0.832644	861.759	471.589	0.850165	869.034	474.823	0.860231	912.682	473.206	0.766307	923.998	466.74	0.824555	935.314	462.698	0.799608	949.055	462.698	0.771267	959.563	469.165	0.742202	888.433	499.071	0.893236	719.681	779.7	0.666958	922.797	699.663	gen-q-sur
941	Alt	12	gen_q_sur_dom.post_alt	17	dom_post	890.901	638.922	0.587589	835.155	470.069	0.713712	842.426	466.837	0.818216	852.929	467.645	0.83491	862.624	471.685	0.858986	871.511	476.532	0.801681	908.675	475.724	0.783881	920.794	468.453	0.893321	933.72	465.222	0.863649	946.647	462.798	0.802019	958.765	468.453	0.722563	888.477	499.154	0.875852	719.311	786.019	0.664716	922.768	699.741	gen-q-sur
942	Alt	12	gen_q_sur_dom.post_alt	18	dom_post	888.466	642.143	0.661943	831.919	474.118	0.752629	841.613	467.655	0.807679	850.499	467.655	0.844142	861.808	471.694	0.850141	869.886	475.733	0.827706	911.085	474.118	0.777427	922.394	467.655	0.841627	935.319	465.232	0.811891	950.668	465.232	0.77402	960.362	471.694	0.735573	887.658	499.968	0.89453	717.998	789.353	0.682123	922.839	699.706	gen-q-sur
943	Alt	12	gen_q_sur_dom.post_alt	19	dom_post	890.193	641.589	0.667154	832.679	473.097	0.724741	842.4	467.426	0.808848	850.501	467.426	0.866395	861.841	471.477	0.828075	869.942	474.717	0.84904	909.635	473.907	0.797559	921.786	467.426	0.899239	934.746	464.186	0.839149	949.328	464.186	0.783198	960.668	472.287	0.76659	888.573	499.829	0.908268	716.281	791.161	0.677003	928.563	699.642	gen-q-sur
944	Alt	12	gen_q_sur_dom.post_alt	20	dom_post	887.841	631.245	0.679467	832.537	468.637	0.746058	839.966	466.16	0.779497	850.696	466.16	0.827821	858.951	468.637	0.836795	867.205	473.589	0.849521	909.302	472.764	0.789064	920.858	466.16	0.855795	933.239	462.859	0.822314	947.271	462.859	0.77711	958.827	469.462	0.739414	885.364	500.003	0.890197	691.71	781.276	0.290438	922.752	699.608	gen-q-sur
945	Alt	12	gen_q_sur_dom.post_alt	21	dom_post	879.371	639.016	0.740286	832.165	465.927	0.781173	840.446	463.443	0.718443	848.728	465.927	0.809662	857.838	467.584	0.834162	864.464	473.381	0.894757	906.701	472.553	0.744988	918.295	466.755	0.897341	931.546	464.271	0.848545	944.797	463.443	0.817347	957.22	469.24	0.723797	882.684	499.054	0.876104	745.406	687.458	0.145596	928.836	699.732	gen-q-sur
984	Alt	12	gen_q_sur_dom.post_alt	60	dom_post	902.214	617.954	0.813399	839.353	461.651	0.79719	848.698	454.855	0.801991	859.741	451.457	0.827182	871.633	451.457	0.814921	880.978	454.005	0.76821	920.903	454.855	0.759856	934.495	454.005	0.857456	949.785	454.855	0.842047	962.527	460.801	0.786201	973.57	470.995	0.705438	901.365	481.189	0.855023	692.201	1185.13	0.00336082	922.739	717.826	gen-q-sur
985	Alt	12	gen_q_sur_dom.post_alt	61	dom_post	906.184	610.107	0.871841	840.989	455.05	0.774126	849.799	448.883	0.851717	863.015	447.121	0.907349	873.587	447.121	0.817878	885.04	451.526	0.775022	922.042	454.169	0.768198	935.257	448.883	0.850455	950.234	450.645	0.810122	963.45	456.812	0.762723	974.903	468.265	0.75392	904.422	476.194	0.881062	702.854	1198.66	0.00197099	922.651	723.771	gen-q-sur
986	Alt	12	gen_q_sur_dom.post_alt	62	dom_post	909.629	610.359	0.787162	840.761	454.544	0.757477	849.369	446.796	0.846007	863.143	443.353	0.844146	876.917	443.353	0.82681	888.969	446.796	0.733629	921.681	447.657	0.725891	936.316	445.075	0.820293	951.811	445.936	0.870569	964.724	452.822	0.801691	973.333	461.431	0.741282	905.325	472.622	0.851974	695.738	1203.15	0.00197099	922.616	717.922	gen-q-sur
987	Alt	12	gen_q_sur_dom.post_alt	63	dom_post	909.388	606.644	0.804823	840.748	451.986	0.796386	852.912	445.035	0.835706	865.076	442.428	0.81709	876.371	443.297	0.824656	889.404	446.772	0.783326	922.421	449.379	0.712635	936.323	444.166	0.853447	951.094	444.166	0.885063	964.995	451.117	0.822234	972.815	459.805	0.770451	906.781	471.101	0.805432	687.111	1196.06	0.00197099	910.818	717.823	gen-q-sur
988	Alt	12	gen_q_sur_dom.post_alt	64	dom_post	910.148	604.93	0.835276	839.792	450.146	0.765367	852.104	443.111	0.83933	865.296	440.472	0.842035	877.609	440.472	0.787293	889.041	443.99	0.722669	922.461	443.111	0.754167	936.532	441.352	0.85058	951.482	442.231	0.909843	964.674	449.267	0.830797	972.589	457.182	0.770284	907.51	469.494	0.815442	668.13	1198.72	0.00197099	904.819	717.869	gen-q-sur
990	Alt	12	gen_q_sur_dom.post_alt	66	dom_post	908.13	606.975	0.801527	837.861	451.122	0.74546	848.672	443.014	0.832366	862.185	441.212	0.90463	876.599	441.212	0.87839	890.112	444.815	0.720451	920.743	443.915	0.737086	935.157	441.212	0.872988	949.571	441.212	0.882455	963.084	448.419	0.80225	971.192	456.527	0.705276	905.428	469.139	0.856435	659.06	1209.82	0.00197099	898.901	723.755	gen-q-sur
991	Alt	13	part_q_anger_dom.post_alt	0	dom_post	933.481	614.268	0.848683	860.416	455.51	0.796236	870.339	448.294	0.854468	884.771	445.588	0.842254	899.204	447.392	0.828859	913.636	451	0.757203	942.502	449.196	0.782426	956.032	443.784	0.833261	970.465	444.686	0.843593	983.995	449.196	0.843844	993.016	459.118	0.725646	929.873	470.845	0.832146	637.143	1182.58	0.0129375	928.562	705.819	part-q-anger
992	Alt	13	part_q_anger_dom.post_alt	1	dom_post	932.523	615.311	0.854136	860.301	457.324	0.807216	871.134	450.101	0.825188	883.773	447.393	0.838917	898.217	448.296	0.839638	911.759	451.907	0.753167	942.454	449.199	0.757376	955.996	444.685	0.816998	970.44	446.49	0.844254	983.982	451.004	0.829319	992.107	462.74	0.769283	928.912	471.768	0.841329	657.665	1185.84	0.00765071	922.865	705.737	part-q-anger
993	Alt	13	part_q_anger_dom.post_alt	2	dom_post	930.694	616.232	0.807655	860.281	457.351	0.806163	870.211	450.129	0.816005	883.752	448.323	0.866622	898.195	449.226	0.862165	911.736	454.643	0.757575	942.429	451.934	0.787356	955.068	449.226	0.903807	969.511	449.226	0.918696	983.052	452.837	0.837803	991.177	463.67	0.814586	927.083	471.794	0.850939	635.5	1180.27	0.012965	922.83	705.691	part-q-anger
994	Alt	13	part_q_anger_dom.post_alt	3	dom_post	928.874	616.232	0.802181	859.376	460.089	0.741261	869.304	451.965	0.797034	882.843	449.258	0.933567	897.284	449.258	0.922094	910.823	452.868	0.822807	940.607	451.063	0.820301	955.048	449.258	0.913604	969.489	449.258	0.941711	983.028	455.576	0.84649	991.151	464.601	0.832933	927.069	472.724	0.8582	715.149	1241.77	0.0155275	922.842	705.694	part-q-anger
995	Alt	13	part_q_anger_dom.post_alt	4	dom_post	927.109	616.187	0.83994	860.369	459.256	0.759051	870.29	452.041	0.80584	883.818	450.237	0.916299	898.249	451.139	0.885502	911.777	457.452	0.858365	940.638	455.649	0.789139	955.068	450.237	0.897854	969.499	450.237	0.906333	983.027	456.55	0.835515	992.046	464.668	0.834762	927.109	474.588	0.874976	721.862	1245.6	0.0160095	928.559	705.684	part-q-anger
996	Alt	13	part_q_anger_dom.post_alt	5	dom_post	927.119	617.105	0.85676	859.477	461.979	0.738331	869.398	454.764	0.815052	883.828	450.255	0.894802	898.259	451.157	0.865206	912.689	457.47	0.882398	940.648	456.568	0.829227	955.078	451.157	0.879581	969.508	451.157	0.874282	983.037	456.568	0.850528	991.154	464.685	0.812984	927.119	475.508	0.868144	722.879	1244.4	0.0159111	928.59	705.647	part-q-anger
997	Alt	13	part_q_anger_dom.post_alt	6	dom_post	927.136	618.133	0.88071	859.505	462.13	0.730888	869.425	455.818	0.795647	883.853	452.211	0.904375	898.281	454.015	0.874414	912.708	459.425	0.894706	941.564	458.523	0.85527	955.091	453.113	0.926472	969.519	453.113	0.90512	983.045	459.425	0.85989	992.062	467.541	0.817907	927.136	475.657	0.899472	715.229	1241.82	0.015318	928.67	705.649	part-q-anger
998	Alt	13	part_q_anger_dom.post_alt	7	dom_post	927.244	617.065	0.844344	858.493	462.816	0.735744	870.833	454.884	0.829511	884.936	454.002	0.909519	899.038	454.002	0.900512	913.141	460.172	0.868515	941.347	460.172	0.843166	955.449	454.002	0.949721	969.552	454.002	0.95475	982.773	460.172	0.86626	991.588	468.105	0.803437	927.244	476.038	0.902294	696.823	1226.28	0.0120628	928.624	700.048	part-q-anger
999	Alt	13	part_q_anger_dom.post_alt	8	dom_post	927.228	620.569	0.805841	857.615	462.838	0.766821	870.833	455.788	0.821742	884.932	454.026	0.902284	899.03	454.907	0.891695	913.129	461.075	0.877526	940.446	460.194	0.804347	954.545	454.907	0.874623	968.644	454.907	0.902116	982.742	460.194	0.842668	991.554	469.006	0.759874	926.347	476.936	0.897635	663.814	1191.69	0.00557584	928.7	699.993	part-q-anger
1000	Alt	13	part_q_anger_dom.post_alt	9	dom_post	927.049	621.47	0.778039	857.6	462.095	0.721349	869.175	456.752	0.787208	883.421	453.191	0.847703	898.557	454.972	0.828177	911.912	459.423	0.825487	938.623	459.423	0.831612	952.869	456.752	0.865415	967.115	455.862	0.856151	981.361	459.423	0.829016	990.265	468.327	0.735288	925.268	479.011	0.888327	662.618	1191	0.00509707	928.756	699.985	part-q-anger
1001	Alt	13	part_q_anger_dom.post_alt	10	dom_post	926.133	619.732	0.765847	856.695	461.272	0.724817	868.268	454.151	0.826525	882.512	453.26	0.900304	896.755	454.151	0.887273	910.109	460.382	0.88398	938.596	459.492	0.827215	952.839	455.041	0.871844	967.083	455.041	0.871374	981.326	459.492	0.83862	989.338	467.504	0.776942	924.352	476.406	0.916335	713.135	1185.13	0.00523384	928.827	699.955	part-q-anger
1028	Alt	13	part_q_anger_dom.post_alt	37	dom_post	916.435	643.125	0.824075	847.118	463.232	0.726247	857.846	458.28	0.815512	870.224	459.106	0.870753	883.427	464.057	0.860267	896.63	469.008	0.80967	929.638	465.707	0.846422	942.841	460.756	0.868507	956.869	459.106	0.880931	970.898	464.882	0.799154	981.625	472.309	0.714035	914.784	485.512	0.87332	766.903	710.891	0.528492	928.811	699.523	part-q-anger
1029	Alt	13	part_q_anger_dom.post_alt	38	dom_post	920.456	639.181	0.64862	847.082	461.665	0.731155	858.916	457.72	0.790331	871.54	460.876	0.855482	884.163	464.821	0.83859	896.787	469.554	0.810014	930.712	467.976	0.773081	943.335	462.454	0.840168	957.537	462.454	0.845129	970.949	465.609	0.761886	980.417	473.499	0.732769	914.933	486.911	0.859864	697.527	777.341	0.58275	928.621	693.933	part-q-anger
1030	Alt	13	part_q_anger_dom.post_alt	39	dom_post	921.878	638.211	0.690793	847.733	463.102	0.691206	859.565	460.736	0.773492	872.974	462.313	0.795155	886.383	467.835	0.820206	897.426	473.356	0.789246	931.343	472.567	0.758481	943.964	467.046	0.830381	958.162	464.68	0.826887	971.571	467.046	0.841673	981.825	474.934	0.740447	914.779	487.554	0.88401	702.766	769.562	0.528274	922.844	693.787	part-q-anger
1031	Alt	13	part_q_anger_dom.post_alt	40	dom_post	919.691	633.46	0.629221	848.123	470.875	0.809229	859.791	465.429	0.848278	873.016	466.207	0.856264	885.463	471.652	0.860447	897.91	477.876	0.818059	928.249	477.876	0.788411	940.695	471.652	0.905277	954.698	467.763	0.814984	970.256	470.097	0.799429	981.147	477.098	0.759843	915.802	490.323	0.877235	716.336	741.11	0.343796	928.684	693.801	part-q-anger
1032	Alt	13	part_q_anger_dom.post_alt	41	dom_post	925.517	627.627	0.662629	848.558	479.152	0.747089	857.887	472.933	0.790799	872.656	472.933	0.802411	885.872	474.488	0.809442	898.309	479.929	0.742532	929.403	479.929	0.768248	942.618	473.71	0.867857	955.833	471.378	0.841368	969.049	472.156	0.803847	980.709	479.152	0.755888	915.411	493.144	0.793621	711.768	707.881	0.204106	934.502	693.875	part-q-anger
1033	Alt	13	part_q_anger_dom.post_alt	42	dom_post	918.147	641.597	0.767566	846.285	485.013	0.70522	856.875	478.962	0.786543	872.004	477.449	0.77799	885.62	481.988	0.803513	897.723	487.283	0.77681	928.737	484.257	0.766607	940.84	477.449	0.863386	955.969	475.936	0.81627	970.341	476.693	0.82999	981.688	482.744	0.74816	915.877	499.386	0.826562	685.806	688.287	0.297593	934.476	693.79	part-q-anger
1034	Alt	13	part_q_anger_dom.post_alt	43	dom_post	921.246	645.779	0.764104	845.931	491.267	0.713419	855.248	485.056	0.829875	868.448	484.279	0.809891	881.647	485.832	0.807752	894.07	491.267	0.787651	928.234	491.267	0.814731	940.657	485.056	0.879332	953.856	479.621	0.871539	967.056	478.844	0.79775	978.702	485.832	0.755051	913.481	503.69	0.826759	681.275	653.701	0.271345	928.842	699.952	part-q-anger
1035	Alt	13	part_q_anger_dom.post_alt	44	dom_post	916.775	648.641	0.768458	844.196	494.596	0.728722	854.564	489.412	0.831401	867.895	488.672	0.791823	881.226	491.634	0.762989	894.557	495.337	0.759134	925.662	494.596	0.79119	938.252	488.672	0.808224	953.804	482.747	0.827174	967.135	482.747	0.825525	978.985	488.672	0.719733	911.59	507.187	0.796175	669.642	636.472	0.20522	928.87	699.475	part-q-anger
1038	Alt	13	part_q_anger_dom.post_alt	47	dom_post	916.186	665.71	0.799422	840.342	503.188	0.656177	852.622	497.41	0.723377	865.623	497.41	0.792511	880.07	500.299	0.763122	893.071	504.633	0.799856	924.853	503.911	0.791125	938.577	497.41	0.834234	951.579	492.354	0.887605	965.303	491.631	0.783345	976.86	497.41	0.71134	910.407	515.468	0.883721	696.583	606.363	0.57544	928.774	693.83	part-q-anger
1043	Alt	13	part_q_anger_dom.post_alt	52	dom_post	920.943	656.004	0.814332	845.925	502.14	0.707907	857.407	496.781	0.753218	871.186	496.781	0.829735	884.965	499.843	0.84742	897.213	502.905	0.811918	927.833	502.14	0.829961	940.846	495.25	0.865514	955.39	489.892	0.83136	969.935	489.892	0.871374	982.183	496.781	0.716205	914.819	514.388	0.928428	782.8	797.625	0.0320505	922.612	699.477	part-q-anger
1045	Alt	13	part_q_anger_dom.post_alt	54	dom_post	921.778	654.77	0.754201	843.713	499.42	0.669578	855.423	493.956	0.798837	870.255	493.175	0.799226	885.087	495.517	0.820423	898.359	500.201	0.852983	928.804	498.64	0.789319	942.075	492.394	0.865032	955.346	486.93	0.919005	970.179	487.71	0.822585	981.108	493.956	0.744615	914.752	511.911	0.86013	753.843	911.053	0.32181	916.669	699.641	part-q-anger
1046	Alt	13	part_q_anger_dom.post_alt	55	dom_post	919.027	654.289	0.817626	844.377	494.881	0.680313	856.819	493.326	0.769943	869.26	493.326	0.845909	883.257	494.103	0.827274	895.699	499.546	0.804186	926.803	497.991	0.79236	940.8	490.993	0.803715	956.352	487.105	0.898557	969.571	487.105	0.8531	982.013	494.103	0.716015	913.584	511.988	0.912639	740.603	946.801	0.418226	916.735	699.496	part-q-anger
1047	Alt	13	part_q_anger_dom.post_alt	56	dom_post	917.847	653.1	0.850799	845.317	498.008	0.714973	856.119	492.607	0.866813	869.236	491.835	0.840306	883.125	494.15	0.799954	895.471	498.78	0.800298	926.335	497.237	0.762032	940.224	491.064	0.810998	954.112	485.663	0.91677	967.23	486.434	0.875462	979.575	493.379	0.748442	912.446	510.354	0.892439	757.592	960.908	0.537926	916.679	693.927	part-q-anger
1050	Alt	13	part_q_anger_dom.post_alt	59	dom_post	913.522	665.138	0.7858	844.592	493.19	0.669155	853.681	488.645	0.742788	868.073	489.402	0.809813	880.951	491.675	0.806632	893.828	495.462	0.830091	924.885	493.947	0.81544	937.004	487.13	0.865967	951.396	482.585	0.865524	966.546	483.342	0.885827	977.908	490.16	0.755082	911.25	507.582	0.874906	751.163	901.048	0.192873	904.815	699.667	part-q-anger
1053	Alt	13	part_q_anger_dom.post_alt	62	dom_post	910.092	663.739	0.815791	837.856	485.868	0.668963	848.731	484.314	0.767091	861.158	484.314	0.813916	875.916	485.091	0.818486	888.344	490.528	0.809382	917.859	488.975	0.778606	931.841	481.984	0.811923	947.375	478.1	0.903178	960.58	478.877	0.848009	972.23	486.644	0.728934	904.655	502.956	0.931095	689.566	731.19	0.203703	928.828	693.784	part-q-anger
1055	Alt	13	part_q_anger_dom.post_alt	64	dom_post	908.149	657.081	0.798554	834.96	489.558	0.669856	844.718	483.053	0.78626	857.73	482.239	0.837402	871.554	482.239	0.814746	885.379	487.932	0.787108	917.094	483.866	0.764924	929.293	478.173	0.838041	943.931	475.734	0.869535	959.382	478.173	0.804661	968.327	486.305	0.741158	902.457	500.943	0.930819	718.971	625.158	0.148892	928.683	699.86	part-q-anger
1056	Alt	13	part_q_anger_dom.post_alt	65	dom_post	908.866	652.142	0.815948	832.963	488.476	0.718866	844.823	482.151	0.833684	857.474	482.151	0.868147	870.915	482.942	0.859687	885.146	486.895	0.789247	915.191	482.942	0.814434	928.633	477.407	0.860479	943.655	475.826	0.864429	958.677	476.616	0.872788	969.747	485.314	0.727156	901.75	500.336	0.911431	695.189	627.744	0.371602	922.828	693.945	part-q-anger
1057	Alt	13	part_q_anger_dom.post_alt	66	dom_post	909.948	648.587	0.839602	833.161	487.814	0.736802	845.159	482.215	0.839977	857.956	481.415	0.879198	871.554	482.215	0.856268	885.152	487.814	0.828528	916.347	483.015	0.807894	929.144	477.416	0.878581	943.542	475.016	0.876017	959.539	476.616	0.819179	968.338	485.414	0.730138	902.749	499.812	0.886409	685.703	630.892	0.596798	922.853	699.56	part-q-anger
1058	Alt	13	part_q_anger_dom.post_alt	67	dom_post	909.945	645.441	0.767327	832.337	487.025	0.778224	844.339	481.424	0.814187	857.94	481.424	0.865822	871.541	482.224	0.880383	884.343	487.025	0.812263	915.546	482.224	0.838813	929.147	475.823	0.906721	943.549	475.023	0.851691	959.55	475.823	0.844431	969.151	483.824	0.7166	902.745	499.026	0.859749	686.214	633.05	0.54456	922.708	699.595	part-q-anger
1060	Alt	13	part_q_anger_dom.post_alt	69	dom_post	910.736	641.171	0.783803	834.983	483.218	0.647479	846.265	479.994	0.752877	859.159	479.188	0.814448	873.665	479.994	0.828886	887.365	483.218	0.770347	917.183	480.8	0.820803	930.077	474.353	0.857381	947.001	472.741	0.866827	960.701	474.353	0.859131	972.789	485.635	0.717544	903.483	496.918	0.871387	695.242	653.164	0.335968	922.843	700.004	part-q-anger
1061	Alt	13	part_q_anger_dom.post_alt	70	dom_post	910.999	637.966	0.844854	834.164	484.296	0.704064	845.608	478.574	0.77874	859.504	476.122	0.826062	874.217	478.574	0.810104	887.295	481.843	0.787146	917.539	481.026	0.833877	930.617	474.487	0.934985	945.33	471.217	0.813835	960.86	474.487	0.834534	969.852	481.843	0.761442	904.46	494.922	0.951203	688.586	721.244	0.0935466	928.591	705.879	part-q-anger
1062	Alt	13	part_q_anger_dom.post_alt	71	dom_post	912.862	635.552	0.829484	836.301	480.801	0.760606	847.704	475.1	0.780509	860.735	473.471	0.862273	874.581	474.285	0.889322	887.613	479.172	0.896524	916.12	478.358	0.784342	930.781	472.657	0.848899	946.256	468.584	0.862946	960.102	472.657	0.882606	971.504	480.801	0.762837	903.903	493.019	0.87096	663.202	786.616	0.0500348	910.726	699.8	part-q-anger
1063	Alt	13	part_q_anger_dom.post_alt	72	dom_post	914.989	632.069	0.819728	835.441	477.998	0.765537	848.001	472.974	0.797111	861.399	470.462	0.845746	874.796	472.974	0.86271	888.194	476.323	0.852899	914.989	476.323	0.850691	929.224	469.624	0.937465	944.296	467.112	0.823573	961.043	469.624	0.858029	970.253	477.998	0.735479	902.429	489.721	0.908022	759.018	690.354	0.0867847	916.829	705.658	part-q-anger
1064	Alt	13	part_q_anger_dom.post_alt	73	dom_post	913.852	627.932	0.804174	836.221	476.799	0.705528	848.609	471.018	0.785199	861.823	468.541	0.849113	875.036	470.192	0.821129	888.25	474.322	0.832049	915.504	473.496	0.795924	928.718	466.889	0.85665	945.235	462.76	0.832258	960.1	466.889	0.859213	970.011	475.148	0.734023	903.116	487.536	0.840628	725.521	771.774	0.144269	910.843	700.046	part-q-anger
1066	Alt	13	part_q_anger_dom.post_alt	75	dom_post	912.221	622.841	0.787772	835.877	470.152	0.736553	846.783	462.601	0.837806	860.206	461.762	0.879235	874.469	462.601	0.881914	887.892	468.474	0.843698	914.738	466.796	0.7669	928.162	461.762	0.878026	943.263	458.407	0.830381	958.364	461.762	0.79815	968.431	469.313	0.783605	902.154	482.736	0.866708	698.131	1046.35	0.0381388	904.764	700.003	part-q-anger
1067	Alt	13	part_q_anger_dom.post_alt	76	dom_post	911.38	621.853	0.864087	836.013	467.612	0.80134	848.282	460.601	0.865282	862.304	458.848	0.861312	876.326	460.601	0.91289	889.471	466.736	0.796126	913.133	462.354	0.760829	927.155	457.096	0.819658	942.93	454.467	0.853675	957.828	459.725	0.773895	968.344	467.612	0.774812	903.493	481.634	0.895488	810.007	1209.91	0.0143172	904.842	700.067	part-q-anger
1068	Alt	13	part_q_anger_dom.post_alt	77	dom_post	910.659	615.57	0.796127	835.423	465.099	0.754247	848.7	458.018	0.788111	862.862	454.477	0.862138	877.024	458.018	0.869713	891.186	461.558	0.815501	914.199	459.788	0.81575	927.476	453.592	0.908525	943.408	452.707	0.879232	959.341	458.018	0.763628	969.962	466.869	0.777585	903.578	476.605	0.814908	746.787	1239.35	0.0157026	910.634	705.654	part-q-anger
1069	Alt	13	part_q_anger_dom.post_alt	78	dom_post	910.52	611.783	0.780125	835.284	459.54	0.745557	847.676	452.459	0.816728	861.838	451.574	0.88735	876	452.459	0.876634	888.392	458.655	0.843398	914.061	457.77	0.805008	927.338	451.574	0.894077	943.27	450.689	0.8749	957.432	452.459	0.773397	968.054	462.195	0.724522	902.554	473.702	0.842776	681.747	1232.83	0.0142572	904.713	705.677	part-q-anger
1070	Alt	13	part_q_anger_dom.post_alt	79	dom_post	907.901	608.113	0.748857	836.323	456.009	0.729432	847.06	449.746	0.833432	861.375	447.957	0.886626	874.796	449.746	0.8611	886.428	455.115	0.835361	914.164	453.325	0.744797	927.585	447.957	0.885075	941.901	447.062	0.858065	956.216	448.852	0.804676	967.848	457.799	0.705689	900.743	470.325	0.849058	661.192	1236.97	0.00825824	904.617	705.766	part-q-anger
1071	Alt	13	part_q_anger_dom.post_alt	80	dom_post	908.803	605.916	0.782715	835.017	455.611	0.738261	845.038	447.412	0.842715	858.702	445.59	0.908726	873.277	446.501	0.91652	886.941	451.967	0.798179	911.536	447.412	0.747897	926.111	444.679	0.859057	940.686	443.768	0.86182	955.261	446.501	0.830578	967.104	456.522	0.739632	900.605	467.453	0.874167	638.008	1196.1	0.00377878	898.91	705.724	part-q-anger
1072	Alt	13	part_q_anger_dom.post_alt	81	dom_post	908.578	600.87	0.780322	832.393	453.878	0.75979	844.045	446.708	0.828717	858.386	440.434	0.874484	871.83	441.33	0.85091	885.275	446.708	0.802372	913.956	445.812	0.77442	927.4	440.434	0.85042	942.637	440.434	0.867023	955.185	446.708	0.801174	965.044	454.775	0.741642	899.615	464.634	0.813868	646.695	1185.88	0.00371302	898.755	705.696	part-q-anger
1073	Alt	13	part_q_anger_dom.post_alt	82	dom_post	906.82	598.592	0.779873	832.009	452.62	0.788647	842.957	444.409	0.850274	856.642	438.935	0.904254	871.239	438.935	0.875776	884.011	445.321	0.757014	911.381	441.672	0.741529	925.066	438.022	0.856123	939.663	438.022	0.868597	953.348	443.496	0.783952	964.296	452.62	0.719516	898.609	461.743	0.847083	615.721	1188.12	0.0117504	898.719	705.693	part-q-anger
1074	Alt	13	part_q_anger_dom.post_alt	83	dom_post	905.859	598.556	0.80589	829.236	451.695	0.793759	841.094	443.485	0.852343	855.689	438.012	0.881408	869.372	438.012	0.844883	882.142	443.485	0.717136	913.157	438.924	0.732541	926.839	437.1	0.840698	939.61	437.1	0.84919	952.38	443.485	0.78352	962.414	451.695	0.70333	897.649	460.816	0.835113	622.26	1178.11	0.0105525	898.795	705.708	part-q-anger
1075	Alt	14	part_q_neut_dom.post_alt	0	dom_post	921.794	634.514	0.83484	846.379	480.575	0.75931	856.486	473.578	0.765374	869.703	470.468	0.808501	882.92	470.468	0.889134	895.36	475.91	0.833745	933.456	471.245	0.786813	945.118	466.58	0.835169	958.335	465.803	0.846332	970.775	470.468	0.841665	980.104	478.242	0.71041	914.797	494.569	0.897305	709.006	1180.24	0.00474079	922.704	705.986	part-q-neut
1076	Alt	14	part_q_neut_dom.post_alt	1	dom_post	922.906	633.166	0.814584	847.164	479.314	0.768583	858.999	471.424	0.794796	871.622	467.479	0.87863	885.035	468.268	0.869679	897.659	473.791	0.838716	933.163	471.424	0.73908	944.209	465.901	0.815815	958.411	464.323	0.81085	971.823	467.479	0.815019	979.713	474.58	0.746777	916.595	492.727	0.908448	701.54	1178.59	0.00389372	922.751	705.999	part-q-neut
1077	Alt	14	part_q_neut_dom.post_alt	2	dom_post	924.793	634.088	0.837832	851.077	477.745	0.756315	859.178	470.454	0.81679	872.139	466.404	0.907147	885.1	466.404	0.89906	898.061	472.074	0.852067	934.514	468.024	0.755042	945.855	463.163	0.796975	960.437	462.353	0.812276	974.208	466.404	0.811099	982.308	474.504	0.74563	917.503	491.516	0.873572	700.915	1172.73	0.00353092	922.883	711.689	part-q-neut
1078	Alt	14	part_q_neut_dom.post_alt	3	dom_post	924.334	631.645	0.793005	849.994	475.531	0.767892	859.906	467.271	0.815137	873.122	463.141	0.903667	886.338	463.967	0.892165	899.554	468.923	0.811886	934.246	463.967	0.771756	946.636	460.663	0.815318	960.678	460.663	0.810933	973.068	463.967	0.803149	983.806	473.053	0.735438	918.552	489.573	0.895319	701.704	1173.5	0.00341774	922.872	711.775	part-q-neut
1079	Alt	14	part_q_neut_dom.post_alt	4	dom_post	924.511	632.154	0.784087	853.466	470.237	0.742405	862.553	463.629	0.767354	874.119	461.15	0.864521	887.336	461.15	0.884067	899.728	464.455	0.782286	938.555	461.976	0.794866	950.12	457.846	0.803553	962.512	458.672	0.805279	974.078	461.976	0.809073	983.991	471.064	0.715103	920.381	487.586	0.893027	707.062	1170.55	0.00330238	928.547	711.771	part-q-neut
1080	Alt	14	part_q_neut_dom.post_alt	5	dom_post	926.232	630.781	0.823184	853.256	471.407	0.781785	864.16	463.858	0.796112	875.904	459.664	0.821558	889.325	460.503	0.821981	901.068	465.536	0.812611	939.653	461.341	0.744656	952.235	457.986	0.845487	964.818	457.986	0.867026	976.561	463.858	0.779262	986.627	471.407	0.803836	920.361	485.667	0.905893	718.767	1182.34	0.00329437	928.562	711.733	part-q-neut
1081	Alt	14	part_q_neut_dom.post_alt	6	dom_post	925.283	629.936	0.850315	853.37	467.924	0.765951	864.116	460.485	0.786662	878.168	458.005	0.867377	891.393	458.005	0.875428	904.619	463.791	0.799727	938.509	461.311	0.784726	950.908	456.352	0.859429	964.96	457.178	0.891746	978.185	461.311	0.793429	986.451	470.404	0.779786	921.151	484.456	0.847247	710.721	1179.99	0.00361547	922.873	705.997	part-q-neut
1082	Alt	14	part_q_neut_dom.post_alt	7	dom_post	928.336	628.874	0.786705	853.225	466.566	0.793051	865.312	459.659	0.827189	877.399	456.206	0.815879	891.212	457.932	0.82408	902.436	460.522	0.829273	942.149	457.932	0.755872	954.236	453.616	0.843799	966.323	453.616	0.840413	977.546	459.659	0.847983	986.18	467.429	0.755504	922.292	481.242	0.89897	720.778	1171.52	0.0032364	928.583	705.967	part-q-neut
1083	Alt	14	part_q_neut_dom.post_alt	8	dom_post	925.872	629.514	0.785869	856.763	465.382	0.742532	867.13	458.472	0.86713	880.087	455.016	0.846462	893.045	455.88	0.832153	903.411	458.472	0.819544	940.557	457.608	0.761515	951.787	451.561	0.85704	965.609	452.425	0.877674	978.566	458.472	0.843256	986.341	466.246	0.729023	923.28	479.204	0.913943	710.581	1177.24	0.0036398	928.641	705.988	part-q-neut
1084	Alt	14	part_q_neut_dom.post_alt	9	dom_post	926.026	627.195	0.769641	855.199	464.555	0.762867	867.44	456.685	0.85257	880.557	454.062	0.838662	894.547	454.062	0.839055	907.663	458.434	0.758039	939.142	456.685	0.775028	952.258	450.564	0.911895	966.249	451.439	0.907093	980.24	457.559	0.853943	988.109	465.429	0.750104	924.277	478.545	0.90533	696.413	1180.81	0.00429446	928.726	705.952	part-q-neut
1085	Alt	14	part_q_neut_dom.post_alt	10	dom_post	926.09	626.232	0.837852	858.559	461.457	0.773272	867.563	453.353	0.864873	881.07	450.652	0.864342	895.476	451.553	0.853534	908.982	454.254	0.747404	942.297	453.353	0.78395	954.903	449.752	0.82386	968.409	452.453	0.891554	981.915	458.756	0.846595	990.019	467.76	0.874082	925.19	477.664	0.85841	708.347	1181.87	0.00694723	928.805	705.885	part-q-neut
1086	Alt	14	part_q_neut_dom.post_alt	11	dom_post	926.092	625.405	0.846081	859.332	461.21	0.799576	868.353	453.091	0.830997	881.886	450.384	0.898982	895.418	451.286	0.881132	908.951	454.895	0.753739	939.625	451.286	0.786248	954.06	446.776	0.850596	968.494	449.482	0.85057	982.027	453.993	0.814339	990.146	464.819	0.79049	926.092	475.645	0.839032	769.094	1234.04	0.0150132	928.805	705.826	part-q-neut
1088	Alt	14	part_q_neut_dom.post_alt	13	dom_post	927.202	622.297	0.859027	861.408	456.461	0.804912	869.52	448.35	0.824138	883.94	442.041	0.897627	898.361	441.139	0.821345	912.782	443.843	0.70272	942.524	445.646	0.718416	957.846	442.942	0.846457	972.266	444.744	0.797602	984.884	452.856	0.78585	992.996	463.671	0.759822	927.202	470.882	0.879654	829.421	1214.88	0.0183102	928.889	705.672	part-q-neut
1093	Alt	14	part_q_neut_dom.post_alt	18	dom_post	920.708	610.281	0.849919	861.585	445.844	0.763206	869.899	432.91	0.838747	884.68	425.52	0.847257	901.308	423.672	0.772529	918.861	425.52	0.798727	942.88	430.139	0.73624	958.584	428.291	0.778953	975.213	432.91	0.816738	988.146	441.225	0.769485	995.537	454.158	0.724557	928.099	454.158	0.91175	635.104	824.919	0.0470638	934.793	699.832	part-q-neut
1094	Alt	14	part_q_neut_dom.post_alt	19	dom_post	919.481	607.611	0.785181	861.853	441.339	0.700761	872.245	429.058	0.785537	886.416	421.5	0.81627	903.421	417.721	0.810864	919.481	422.445	0.856966	943.099	427.168	0.740665	959.16	426.223	0.794378	974.276	430.002	0.848862	987.502	438.505	0.828843	995.06	451.731	0.767777	927.984	449.842	0.895049	673.549	777.457	0.132245	934.722	705.671	part-q-neut
1095	Alt	14	part_q_neut_dom.post_alt	20	dom_post	920.266	601.921	0.839282	861.918	441.224	0.711773	872.44	427.833	0.784448	884.875	419.224	0.780943	902.092	416.354	0.803495	918.353	418.267	0.802829	942.266	424.006	0.800735	958.527	423.05	0.821473	973.832	426.876	0.844436	988.18	438.354	0.830708	995.832	449.833	0.774355	927.918	446.963	0.907506	669.237	737.85	0.0131373	934.57	699.935	part-q-neut
1096	Alt	14	part_q_neut_dom.post_alt	21	dom_post	918.178	597.864	0.742452	862.138	439.407	0.669726	871.8	424.914	0.764547	886.293	416.218	0.800553	902.719	412.353	0.802667	919.144	416.218	0.854861	943.299	422.015	0.798293	960.691	422.015	0.79229	975.184	424.914	0.795506	988.711	436.508	0.808027	996.44	448.102	0.744907	927.84	443.271	0.878028	725.618	602.459	0.0587266	934.715	699.778	part-q-neut
1097	Alt	14	part_q_neut_dom.post_alt	22	dom_post	916.253	593.981	0.742015	864.045	433.487	0.698983	872.746	422.852	0.862764	887.248	414.151	0.835994	902.718	409.317	0.846281	919.154	415.118	0.869225	942.358	418.985	0.809336	958.794	418.018	0.832772	974.263	423.819	0.881166	986.832	432.521	0.779979	995.534	446.056	0.7205	927.855	439.288	0.929763	705.006	622.184	0.183127	934.601	699.848	part-q-neut
1103	Alt	14	part_q_neut_dom.post_alt	28	dom_post	911.635	576.834	0.746786	865.703	429.47	0.711231	875.273	417.987	0.805505	888.669	413.203	0.841686	903.98	409.375	0.897119	919.29	415.116	0.865622	943.213	417.03	0.833351	958.524	416.073	0.886795	973.834	422.772	0.875006	988.188	431.384	0.823285	995.843	444.781	0.711478	927.903	439.039	0.922746	735.837	601.534	0.572178	934.658	699.697	part-q-neut
1104	Alt	14	part_q_neut_dom.post_alt	29	dom_post	913.625	578.776	0.753375	866.76	430.533	0.73804	875.368	421.925	0.831439	889.714	415.23	0.875353	905.017	411.405	0.823327	920.319	415.23	0.851071	944.23	420.012	0.806445	959.532	418.099	0.81101	974.835	423.838	0.847312	989.181	434.358	0.786132	996.832	446.792	0.744453	928.927	440.097	0.911372	740.855	608.572	0.64003	934.871	699.719	part-q-neut
1106	Alt	14	part_q_neut_dom.post_alt	31	dom_post	916.799	588.616	0.710433	867.63	438.271	0.736422	877.085	426.924	0.892371	891.269	419.359	0.86666	907.344	417.468	0.85913	922.473	420.305	0.814927	946.112	425.978	0.810463	962.186	425.978	0.830311	977.315	431.652	0.805063	990.553	441.107	0.843259	998.118	452.454	0.719139	930.983	448.672	0.900576	749.797	637.637	0.5893	934.959	700.052	part-q-neut
1107	Alt	14	part_q_neut_dom.post_alt	32	dom_post	916.052	594.878	0.805084	869.066	439.822	0.758442	878.463	429.485	0.891362	892.559	422.907	0.864132	908.535	421.967	0.847656	923.57	425.726	0.780926	947.064	429.485	0.791314	962.099	429.485	0.831097	977.135	434.184	0.803906	991.231	444.521	0.837551	998.749	454.858	0.713647	932.028	452.978	0.889709	742.979	662.888	0.550723	934.996	699.997	part-q-neut
1108	Alt	14	part_q_neut_dom.post_alt	33	dom_post	921.028	605.296	0.729361	867.206	443.829	0.733675	878.341	433.621	0.86738	893.189	427.125	0.866086	908.964	425.269	0.816007	925.668	428.981	0.733592	950.723	433.621	0.79653	966.499	433.621	0.843053	980.418	439.189	0.802691	991.554	448.469	0.83361	998.05	458.676	0.723399	934.02	456.821	0.851442	753.132	675.606	0.551263	934.881	700.064	part-q-neut
1109	Alt	14	part_q_neut_dom.post_alt	34	dom_post	921.661	613.454	0.75047	868.826	447.399	0.75915	879.204	437.021	0.817013	894.3	433.247	0.872443	909.396	429.473	0.807234	924.492	434.19	0.792035	949.023	438.908	0.723852	966.006	437.021	0.764141	980.158	441.738	0.855741	993.367	450.229	0.81591	1000.91	463.438	0.805856	933.927	462.495	0.857307	746.83	695.438	0.524382	934.694	700.059	part-q-neut
1110	Alt	14	part_q_neut_dom.post_alt	35	dom_post	924.492	620.257	0.840377	868.768	451.196	0.749161	880.101	441.751	0.792644	894.269	436.084	0.875509	910.325	435.14	0.804027	926.381	438.918	0.702962	953.771	443.64	0.766263	968.882	442.696	0.824157	983.049	444.585	0.838859	994.383	453.085	0.782179	1001.94	466.308	0.750015	936.77	466.308	0.842007	740.655	713.039	0.460382	934.609	705.697	part-q-neut
1111	Alt	14	part_q_neut_dom.post_alt	36	dom_post	924.501	625.052	0.838148	869.763	454.23	0.80671	879.201	445.736	0.887255	893.357	441.961	0.839424	908.457	441.017	0.822	922.614	446.68	0.757751	951.87	446.68	0.766719	967.915	445.736	0.844751	983.015	449.511	0.818758	994.34	458.949	0.772241	1003.78	469.33	0.778965	938.658	470.274	0.856788	731.913	735.475	0.502273	928.767	705.681	part-q-neut
1112	Alt	14	part_q_neut_dom.post_alt	37	dom_post	926.468	627.86	0.792682	868.965	458.18	0.758029	880.277	448.753	0.839775	894.417	445.925	0.849658	908.557	443.097	0.769792	923.64	446.867	0.711497	954.748	452.523	0.76252	969.831	448.753	0.844478	983.971	454.409	0.869417	995.283	461.95	0.818769	1002.82	470.434	0.76343	938.723	477.033	0.860877	723.992	748.827	0.54534	934.647	705.666	part-q-neut
1113	Alt	14	part_q_neut_dom.post_alt	38	dom_post	927.412	629.863	0.790767	871.822	459.324	0.784219	881.244	451.786	0.843699	895.377	449.902	0.918394	908.568	449.902	0.857075	919.875	454.613	0.786118	956.621	456.497	0.800366	970.754	452.728	0.860179	984.887	457.439	0.874776	995.251	464.977	0.833113	1003.73	473.457	0.790473	938.719	480.052	0.847743	712.598	764.406	0.486849	934.645	705.658	part-q-neut
1114	Alt	14	part_q_neut_dom.post_alt	39	dom_post	927.873	629.015	0.810023	869.86	464.04	0.791759	879.831	456.788	0.80271	892.521	454.069	0.844802	906.118	454.069	0.832278	920.621	455.882	0.784464	956.88	459.507	0.759792	971.383	455.882	0.901566	984.98	459.507	0.863321	996.764	465.853	0.76039	1004.92	476.73	0.794066	939.657	483.075	0.832029	701.104	775.179	0.542848	934.737	700.055	part-q-neut
1115	Alt	14	part_q_neut_dom.post_alt	40	dom_post	929.823	629.946	0.77626	871.599	466.918	0.77588	883.244	459.752	0.829632	894.889	457.961	0.834919	907.429	458.856	0.861072	919.97	462.439	0.785711	957.592	462.439	0.75591	971.028	458.856	0.912601	984.465	459.752	0.913705	996.109	466.918	0.819826	1005.07	475.876	0.766893	939.677	486.625	0.82022	698.704	777.59	0.563573	934.787	700.053	part-q-neut
1116	Alt	14	part_q_neut_dom.post_alt	41	dom_post	932.515	629.196	0.756217	869.847	469.842	0.802875	879.695	461.785	0.832188	893.124	459.995	0.871587	906.552	460.89	0.898236	920.876	466.261	0.811926	954.896	465.366	0.761415	969.22	460.89	0.853828	982.649	461.785	0.880585	994.287	468.052	0.83076	1005.03	477.9	0.772378	937.886	488.643	0.823818	697.889	781.859	0.558428	934.838	699.989	part-q-neut
1117	Alt	14	part_q_neut_dom.post_alt	42	dom_post	930.737	628.222	0.76338	869.736	470.858	0.806514	878.577	463.786	0.843226	891.838	462.017	0.877505	905.983	462.902	0.903473	919.244	468.206	0.809861	954.607	465.554	0.768335	968.752	462.902	0.874989	982.897	463.786	0.922312	995.274	469.974	0.837993	1004.11	478.815	0.800293	937.81	490.308	0.816103	695.681	786.708	0.562808	934.719	699.993	part-q-neut
1118	Alt	14	part_q_neut_dom.post_alt	43	dom_post	932.54	628.954	0.790479	869.663	472.635	0.782576	878.396	465.649	0.895653	891.495	463.902	0.887729	905.468	464.776	0.921228	917.694	469.142	0.755633	955.245	465.649	0.763101	969.218	463.902	0.866607	982.317	464.776	0.916346	993.67	470.889	0.786325	1002.4	479.622	0.807123	936.033	490.974	0.806262	703.295	786.398	0.567156	934.709	699.963	part-q-neut
1119	Alt	14	part_q_neut_dom.post_alt	44	dom_post	931.572	628.953	0.846743	867.721	474.503	0.725737	877.212	467.6	0.852076	891.018	463.286	0.866922	904.823	464.149	0.865458	917.766	468.463	0.847711	952.28	468.463	0.812967	965.223	463.286	0.825588	979.029	463.286	0.835835	991.108	468.463	0.826818	1000.6	477.092	0.785909	935.023	490.034	0.810636	709.631	788.817	0.511598	934.648	699.934	part-q-neut
1120	Alt	14	part_q_neut_dom.post_alt	45	dom_post	933.294	631.503	0.800701	867.749	474.539	0.698229	877.236	467.639	0.831214	890.172	464.189	0.844451	903.971	465.052	0.858077	915.183	469.364	0.798917	952.268	467.639	0.788843	966.067	462.465	0.842976	979.004	464.189	0.82411	991.078	469.364	0.788529	1000.56	479.713	0.788595	933.294	490.063	0.831688	711.475	798.031	0.405742	934.831	699.911	part-q-neut
1121	Alt	14	part_q_neut_dom.post_alt	46	dom_post	930.608	633.216	0.809847	864.199	474.525	0.75648	876.273	467.625	0.852143	889.21	463.313	0.833058	902.147	465.038	0.831272	913.359	468.488	0.818137	951.307	467.625	0.781211	962.519	461.588	0.82585	975.455	462.45	0.83867	987.53	468.488	0.845783	996.154	477.112	0.727858	932.333	490.049	0.868994	726.512	791.157	0.511919	934.706	699.871	part-q-neut
1122	Alt	14	part_q_neut_dom.post_alt	47	dom_post	927.903	633.29	0.778645	863.276	476.091	0.741345	873.756	467.358	0.793534	885.109	464.738	0.852841	898.209	464.738	0.88065	911.309	468.231	0.813416	947.989	465.611	0.778304	961.089	462.118	0.820915	974.189	463.864	0.852188	987.289	469.104	0.794732	996.022	478.711	0.763789	932.269	491.811	0.871915	733.611	784.123	0.614689	934.822	699.798	part-q-neut
1123	Alt	14	part_q_neut_dom.post_alt	48	dom_post	930.461	629.909	0.764994	862.683	473.761	0.802642	871.262	466.898	0.814012	884.132	466.04	0.869423	897.001	466.04	0.899794	909.87	469.472	0.804304	946.762	466.898	0.773816	958.774	461.75	0.843894	973.359	464.324	0.837608	986.228	468.614	0.814452	994.808	478.909	0.759683	930.461	491.779	0.852904	735.839	780.851	0.421565	934.72	699.685	part-q-neut
1124	Alt	14	part_q_neut_dom.post_alt	49	dom_post	925.281	630.52	0.749258	861.716	474.573	0.79963	869.344	467.793	0.872666	882.057	466.098	0.876455	895.617	466.098	0.851835	906.635	467.793	0.804032	949.86	465.25	0.758224	961.725	461.013	0.822992	973.591	463.555	0.785053	984.608	468.64	0.813478	993.084	477.963	0.71991	929.519	493.219	0.857465	741.599	758.803	0.368493	934.632	699.684	part-q-neut
1125	Alt	14	part_q_neut_dom.post_alt	50	dom_post	927.65	635.541	0.829028	861.239	476.983	0.782871	869.54	470.342	0.833681	881.992	466.191	0.855286	895.275	466.191	0.865129	908.557	471.172	0.874934	945.083	469.512	0.734735	956.705	463.701	0.845356	971.648	464.531	0.862288	983.27	470.342	0.80987	994.062	478.644	0.76902	927.65	491.926	0.870856	723.822	731.957	0.382662	934.8	699.634	part-q-neut
1126	Alt	14	part_q_neut_dom.post_alt	51	dom_post	926.737	633.176	0.846385	857.613	477.245	0.76904	868.866	470.815	0.851872	880.922	466.796	0.856514	893.782	467.6	0.858889	905.839	472.423	0.808342	940.401	470.815	0.797703	953.261	465.189	0.909829	966.925	465.189	0.872473	979.785	470.011	0.777429	991.038	478.049	0.783123	925.933	492.517	0.829113	723.708	704.85	0.414519	935.063	693.897	part-q-neut
1128	Alt	14	part_q_neut_dom.post_alt	53	dom_post	922.452	637.503	0.82392	851.666	481.284	0.751898	862.243	474.775	0.831843	872.007	470.707	0.794706	884.211	470.707	0.825256	896.416	474.775	0.866589	935.47	469.08	0.734635	948.488	465.825	0.801718	962.32	467.452	0.796226	974.525	472.334	0.753766	985.916	481.284	0.745976	916.757	495.93	0.82634	715.865	654.615	0.236233	934.795	711.782	part-q-neut
1136	Alt	14	part_q_neut_dom.post_alt	61	dom_post	922.442	646.191	0.801917	843.498	490.603	0.696374	851.162	485.238	0.778172	861.892	481.405	0.859845	873.389	482.172	0.847279	884.119	486.004	0.821985	923.974	479.872	0.773349	936.238	473.741	0.903356	949.267	472.974	0.82366	962.297	476.04	0.739762	973.027	485.238	0.730426	905.58	505.165	0.901829	703.246	781.339	0.0339339	934.817	699.946	part-q-neut
1140	Alt	14	part_q_neut_dom.post_alt	65	dom_post	921.333	640.913	0.770476	842.101	496.787	0.682147	849.647	490.75	0.799872	861.72	487.732	0.896807	873.794	486.977	0.907657	885.113	489.241	0.804187	922.842	481.695	0.722971	934.915	475.659	0.838068	950.007	474.904	0.813364	964.344	480.186	0.774236	975.663	487.732	0.711868	905.486	508.106	0.80484	779.757	954.622	0.533178	928.774	693.96	part-q-neut
1142	Alt	14	part_q_neut_dom.post_alt	67	dom_post	922.11	641.027	0.784467	839.972	500.219	0.779018	847.013	493.179	0.893014	858.747	489.267	0.851784	870.481	489.267	0.832623	881.432	493.179	0.796178	920.546	486.138	0.755528	933.062	479.88	0.826195	947.143	475.969	0.85299	960.441	480.662	0.806965	972.175	487.703	0.731443	903.336	509.606	0.848137	762.457	949.946	0.438635	928.765	700.062	part-q-neut
1143	Alt	14	part_q_neut_dom.post_alt	68	dom_post	920.063	641.88	0.780447	838.707	500.863	0.678614	845.68	494.664	0.811612	857.303	491.565	0.834448	869.7	490.016	0.879503	882.097	493.89	0.855022	918.513	486.916	0.737997	930.91	480.718	0.825325	944.857	476.844	0.87278	958.029	481.492	0.759262	969.651	488.466	0.707296	901.467	510.161	0.846401	742.029	931.665	0.402302	928.71	699.747	part-q-neut
1146	Alt	14	part_q_neut_dom.post_alt	71	dom_post	912.191	640.496	0.715032	833.732	500.839	0.679761	840.794	493.778	0.798993	850.993	492.993	0.82304	860.408	492.993	0.822889	871.393	493.778	0.83185	909.837	487.501	0.814684	922.391	481.225	0.897159	938.083	478.871	0.797171	952.99	481.225	0.83872	965.543	488.286	0.709006	896.499	512.608	0.884982	736.019	854.477	0.236478	934.514	699.7	part-q-neut
1149	Alt	14	part_q_neut_dom.post_alt	74	dom_post	908.694	642.748	0.835826	827.241	501.019	0.667686	834.571	495.317	0.764759	843.531	493.688	0.842668	854.935	492.873	0.91251	866.338	494.502	0.805508	902.992	487.172	0.753511	915.21	480.655	0.861552	930.686	479.026	0.813941	946.163	480.655	0.849059	958.381	487.172	0.725685	887.516	512.422	0.913364	727.393	729.888	0.106041	934.738	699.858	part-q-neut
1150	Alt	14	part_q_neut_dom.post_alt	75	dom_post	908.646	643.12	0.810736	825.374	501.885	0.69156	832.722	495.354	0.776709	842.518	493.721	0.863158	854.764	493.721	0.856797	863.744	494.538	0.799752	902.115	487.19	0.771807	914.36	480.659	0.897496	929.055	477.394	0.804752	944.567	480.659	0.789004	955.18	488.007	0.704511	886.603	512.498	0.851765	729.277	752.148	0.349423	934.596	699.756	part-q-neut
1151	Alt	14	part_q_neut_dom.post_alt	76	dom_post	907.454	642.663	0.783452	824.618	502.167	0.694378	831.927	494.858	0.795338	840.86	494.046	0.854178	853.042	494.046	0.91755	863.6	495.67	0.807813	897.709	487.549	0.75682	910.702	481.052	0.882128	925.32	476.18	0.852899	942.375	481.052	0.781045	955.369	488.361	0.709873	884.715	513.537	0.855902	728.354	743.748	0.509575	934.481	699.844	part-q-neut
1155	Alt	14	part_q_neut_dom.post_alt	80	dom_post	907.914	639.376	0.895766	819.174	499.441	0.701961	826.853	491.761	0.786798	838.799	489.202	0.901018	849.038	489.202	0.8509	860.131	490.908	0.859107	898.528	483.229	0.796666	909.62	476.403	0.867989	925.832	474.696	0.851224	941.191	476.403	0.848105	953.137	484.935	0.711607	880.609	507.974	0.846474	686.016	829.197	0.07088	928.638	705.996	part-q-neut
1156	Alt	14	part_q_neut_dom.post_alt	81	dom_post	908.075	640.029	0.82474	821.204	496.391	0.728097	828.085	489.51	0.814407	839.266	487.789	0.879064	849.588	487.789	0.811459	859.909	489.51	0.888813	899.474	481.769	0.785329	909.795	474.888	0.881742	925.277	472.308	0.818106	941.619	475.748	0.824594	952.801	482.629	0.70422	881.412	504.132	0.888567	771.472	703.581	0.19191	928.583	711.783	part-q-neut
1158	Alt	14	part_q_neut_dom.post_alt	83	dom_post	909.979	633.666	0.856946	823.17	493.036	0.734657	830.983	486.091	0.821034	840.532	480.015	0.885097	853.553	480.015	0.882394	863.97	484.355	0.765857	899.562	478.278	0.76745	911.715	470.466	0.830869	927.341	466.125	0.865801	942.966	471.334	0.819205	955.119	479.146	0.72642	886.541	500.849	0.897272	751.504	1038.55	0.0579512	922.738	711.929	part-q-neut
1159	Alt	14	part_q_neut_dom.post_alt	84	dom_post	910.773	631.519	0.810347	825.063	486.937	0.802492	832.854	479.145	0.875858	844.975	478.279	0.877214	855.364	478.279	0.860495	867.485	480.876	0.836157	902.115	475.682	0.792763	915.102	467.89	0.86344	928.954	464.427	0.931339	943.672	467.024	0.824859	955.793	474.816	0.709615	888.263	498.191	0.907496	730.831	1036.16	0.367842	916.675	711.737	part-q-neut
1160	Alt	14	part_q_neut_dom.post_alt	85	dom_post	911.879	628.716	0.806233	826.938	484.837	0.75662	834.739	477.036	0.850059	846.873	475.303	0.899846	859.008	475.303	0.833309	868.542	477.036	0.852657	904.945	470.969	0.798546	917.08	464.035	0.900503	931.814	462.302	0.893314	946.549	465.769	0.790352	957.816	474.436	0.760878	890.21	493.505	0.847157	727.499	1060.45	0.0585323	916.708	711.756	part-q-neut
1161	Alt	14	part_q_neut_dom.post_alt	86	dom_post	912.994	626.295	0.809706	828.261	479.541	0.721664	838.744	472.553	0.798925	848.352	470.806	0.866674	861.456	471.68	0.917812	874.559	473.427	0.842593	908.626	466.438	0.774646	919.982	460.324	0.829581	934.833	458.577	0.86039	948.809	463.818	0.793874	960.165	471.68	0.779941	893.776	491.771	0.833344	864.305	1219.99	0.0201482	916.836	711.716	part-q-neut
1162	Alt	14	part_q_neut_dom.post_alt	87	dom_post	913.355	623.428	0.868718	829.422	480.301	0.748872	840.024	470.582	0.797917	849.743	467.932	0.880891	863.879	467.932	0.921798	877.132	469.699	0.85448	909.821	464.398	0.754552	921.307	458.213	0.835691	936.326	456.446	0.836969	950.462	461.747	0.848259	961.948	468.815	0.820643	896.569	488.252	0.848488	836.432	1227.81	0.0188023	916.84	711.778	part-q-neut
1163	Alt	14	part_q_neut_dom.post_alt	88	dom_post	914.216	619.368	0.849479	830.604	474.789	0.817487	840.185	467.821	0.85308	851.507	463.466	0.846636	865.442	463.466	0.868667	878.507	467.821	0.901799	912.474	460.853	0.783587	925.539	453.885	0.836609	940.345	453.885	0.87607	954.28	459.982	0.821851	963.861	467.821	0.779138	898.539	485.24	0.829832	710.057	1176.53	0.0127869	916.815	711.851	part-q-neut
1164	Alt	14	part_q_neut_dom.post_alt	89	dom_post	915.007	621.04	0.800235	832.824	472.939	0.810832	843.097	465.234	0.827071	854.226	460.098	0.899083	867.067	460.098	0.912122	880.764	465.234	0.869388	914.151	459.242	0.815016	926.136	453.249	0.867031	940.69	452.393	0.874539	953.531	456.673	0.763191	962.948	465.234	0.73496	900.454	481.5	0.890364	683.899	1178.29	0.00438799	916.695	711.885	part-q-neut
1165	Alt	14	part_q_neut_dom.post_alt	90	dom_post	915.405	619.035	0.840049	833.529	469.37	0.752983	844.974	461.447	0.816177	856.419	457.045	0.857426	868.744	457.925	0.849769	881.07	463.207	0.857606	915.405	456.164	0.799236	928.61	450.002	0.875922	943.577	450.002	0.892321	955.902	456.164	0.819389	965.586	464.088	0.810181	901.319	479.054	0.877589	685.456	1182.63	0.0042384	916.712	711.772	part-q-neut
1166	Alt	14	part_q_neut_dom.post_alt	91	dom_post	911.81	621.328	0.802828	835.854	466.002	0.709328	846.948	458.321	0.798477	857.19	456.614	0.833358	869.991	457.468	0.864269	882.793	460.028	0.826585	916.077	455.761	0.773254	928.878	450.64	0.873894	943.387	449.787	0.8701	957.042	452.347	0.793908	965.576	461.735	0.716238	901.568	478.804	0.900348	691.088	1188.43	0.00470133	910.79	706.016	part-q-neut
1167	Alt	14	part_q_neut_dom.post_alt	92	dom_post	912.69	622.021	0.795681	836.969	465.415	0.7543	847.295	457.671	0.864313	860.202	455.089	0.85728	873.109	455.95	0.870313	884.295	459.392	0.801642	916.993	455.95	0.79009	929.9	449.927	0.921654	943.667	449.927	0.903264	957.435	452.508	0.805456	966.039	462.834	0.739892	902.365	478.322	0.926813	682.31	1183.24	0.0121761	910.695	711.701	part-q-neut
1168	Alt	15	part_q_sur_dom.post_alt	0	dom_post	925.278	615.9	0.760867	863.062	452.466	0.74435	875.134	445.037	0.832647	889.991	440.394	0.877774	903.92	441.322	0.83944	916.921	446.894	0.77893	949.422	448.751	0.770777	963.351	445.965	0.870635	977.28	446.894	0.869636	987.495	453.394	0.850894	995.852	462.68	0.764319	931.779	469.181	0.835662	693.582	1185.23	0.00390493	922.813	705.817	part-q-sur
1169	Alt	15	part_q_sur_dom.post_alt	1	dom_post	923.512	616.86	0.782751	864.083	453.43	0.725985	877.083	445.073	0.81432	891.012	439.501	0.889317	905.869	439.501	0.877031	920.726	446.002	0.796095	947.655	447.859	0.732233	962.512	445.073	0.804042	977.369	446.002	0.852673	989.441	453.43	0.823928	997.798	462.716	0.729259	932.798	469.216	0.839641	702.117	1180.8	0.00335961	928.595	705.818	part-q-sur
1170	Alt	15	part_q_sur_dom.post_alt	2	dom_post	926.387	617.779	0.781533	866.033	448.789	0.686273	877.175	441.36	0.766786	892.032	439.503	0.908128	905.959	439.503	0.891996	920.816	445.075	0.794208	950.528	446.003	0.813311	965.385	443.218	0.821284	980.241	446.003	0.879148	992.312	452.503	0.749514	1000.67	461.788	0.707606	934.744	469.216	0.866432	691.738	1182.04	0.00826591	928.708	705.806	part-q-sur
1173	Alt	15	part_q_sur_dom.post_alt	5	dom_post	923.651	622.317	0.812058	866.098	448.729	0.737681	878.166	438.518	0.838508	893.018	433.877	0.843593	907.871	432.021	0.871159	923.651	437.59	0.794126	952.428	440.375	0.754495	967.28	437.59	0.845854	982.133	438.518	0.864057	996.057	443.16	0.750376	1005.34	451.514	0.718335	935.719	467.295	0.873324	728.48	1052.24	0.186283	934.471	699.956	part-q-sur
1174	Alt	15	part_q_sur_dom.post_alt	6	dom_post	923.493	622.111	0.824164	865.906	443.684	0.736942	878.178	435.188	0.83025	893.283	429.523	0.8613	908.388	429.523	0.861126	923.493	436.132	0.806228	952.759	440.852	0.769463	966.92	436.132	0.837306	979.192	436.132	0.818908	991.465	440.852	0.809248	1001.85	449.349	0.709014	935.766	466.342	0.860175	639.269	1017.69	0.174393	928.888	699.907	part-q-sur
1175	Alt	15	part_q_sur_dom.post_alt	7	dom_post	922.41	620.351	0.81014	866.095	438.998	0.679006	877.549	428.499	0.800644	892.821	426.59	0.881105	908.093	427.545	0.856356	923.364	434.226	0.811282	951.999	438.044	0.754493	966.316	434.226	0.826965	977.77	434.226	0.850638	992.088	438.044	0.823651	1000.68	445.68	0.705897	934.818	464.77	0.855715	751.803	1071.27	0.036784	928.895	699.928	part-q-sur
1176	Alt	15	part_q_sur_dom.post_alt	8	dom_post	922.529	621.14	0.836926	865.852	435.996	0.681558	877.188	427.495	0.843204	892.302	426.55	0.87905	907.415	426.55	0.894069	922.529	434.107	0.832878	950.867	435.052	0.765865	965.036	433.163	0.792174	977.316	433.163	0.815244	990.541	435.052	0.866036	999.042	442.609	0.729801	934.809	463.39	0.849423	641.668	815.634	0.0669272	928.905	699.951	part-q-sur
1177	Alt	15	part_q_sur_dom.post_alt	9	dom_post	918.708	619.178	0.744468	867.72	433.165	0.696781	878.106	425.611	0.84938	893.214	422.779	0.831414	907.377	425.611	0.896789	922.485	432.221	0.82397	948.923	434.109	0.740084	962.142	430.333	0.785049	976.305	430.333	0.829922	990.469	433.165	0.863644	998.967	441.663	0.757743	931.927	460.548	0.832213	638.562	808.498	0.0637088	934.595	699.991	part-q-sur
1179	Alt	15	part_q_sur_dom.post_alt	11	dom_post	915.925	613.796	0.820758	867.092	427.856	0.636276	877.422	418.465	0.828741	892.448	417.526	0.867785	907.473	419.404	0.852134	922.499	426.917	0.810199	946.915	431.613	0.77003	961.001	425.978	0.857261	975.088	425.978	0.877642	990.113	431.613	0.846031	998.565	440.064	0.721017	930.95	456.029	0.875735	664.29	693.405	0.0771355	934.676	699.599	part-q-sur
1180	Alt	15	part_q_sur_dom.post_alt	12	dom_post	914.018	610.025	0.791844	866.11	430.605	0.683273	876.443	419.333	0.80828	891.473	417.454	0.873413	906.503	418.394	0.881899	921.533	424.969	0.821938	946.896	429.666	0.739005	960.986	424.969	0.859088	975.077	424.969	0.883084	990.107	430.605	0.852475	998.561	439.06	0.731639	929.987	454.09	0.894024	680.637	621.083	0.0612554	934.525	699.628	part-q-sur
1181	Alt	15	part_q_sur_dom.post_alt	13	dom_post	913.933	605.356	0.845838	866.925	425.787	0.65075	876.327	417.325	0.831611	891.369	416.385	0.854103	906.412	417.325	0.891743	920.514	424.847	0.834495	946.838	429.547	0.763954	960	424.847	0.876183	974.103	424.847	0.898313	988.205	429.547	0.834291	997.607	438.009	0.742144	929.916	453.051	0.870957	676.667	623.973	0.194348	934.466	699.604	part-q-sur
1183	Alt	15	part_q_sur_dom.post_alt	15	dom_post	913.686	598.737	0.797092	867.039	426.43	0.672595	876.559	415.007	0.822293	891.79	413.103	0.885605	907.022	415.007	0.879421	922.253	421.671	0.831063	946.053	427.382	0.778296	960.332	422.622	0.857276	975.564	422.622	0.850122	989.843	428.334	0.863412	999.363	436.902	0.713235	929.869	451.182	0.892855	678.157	600.244	0.52426	934.676	699.595	part-q-sur
1184	Alt	15	part_q_sur_dom.post_alt	16	dom_post	913.715	598.75	0.782185	868.009	424.493	0.665694	877.531	414.018	0.796684	892.766	413.066	0.854389	908.002	414.971	0.846617	922.285	421.636	0.811903	946.091	428.302	0.814004	960.374	422.588	0.872437	975.61	423.541	0.860209	989.893	428.302	0.878747	999.416	436.872	0.742599	929.903	451.155	0.902091	691.89	586.802	0.576762	934.705	699.588	part-q-sur
1185	Alt	15	part_q_sur_dom.post_alt	17	dom_post	913.524	603.512	0.801564	868.294	421.63	0.650233	880.805	413.931	0.797539	895.24	412.007	0.828103	910.637	413.931	0.812355	923.147	421.63	0.776306	949.13	427.404	0.805682	962.603	423.555	0.810852	977.038	424.517	0.825616	991.473	428.366	0.880665	1000.13	437.027	0.707522	930.846	451.462	0.872513	706.002	581.561	0.58366	934.653	699.577	part-q-sur
1188	Alt	15	part_q_sur_dom.post_alt	20	dom_post	913.107	620.109	0.778743	872.407	423.236	0.675966	885.658	415.664	0.780838	900.802	414.717	0.868712	915	416.61	0.874665	927.304	424.182	0.802219	953.806	429.861	0.832497	968.004	426.075	0.80021	981.255	427.022	0.800267	992.613	430.808	0.851221	1002.08	439.326	0.702552	936.769	453.524	0.85826	729.691	592.844	0.628507	934.875	699.561	part-q-sur
1190	Alt	15	part_q_sur_dom.post_alt	22	dom_post	916.397	625.108	0.787901	873.543	428.542	0.635442	887.517	419.226	0.759078	902.423	417.363	0.840021	916.397	421.089	0.838696	929.439	429.474	0.755524	955.523	432.269	0.811925	970.429	430.405	0.856323	984.403	431.337	0.912547	997.445	434.132	0.797712	1005.83	445.311	0.73955	939.686	457.422	0.8412	732.339	603.976	0.608727	934.887	699.653	part-q-sur
1191	Alt	15	part_q_sur_dom.post_alt	23	dom_post	917.433	623.192	0.795432	874.689	428.987	0.716513	888.627	421.554	0.783897	903.495	421.554	0.876142	918.362	423.412	0.890399	931.371	430.846	0.773391	955.53	436.421	0.818362	970.398	432.704	0.813362	985.265	432.704	0.833622	998.274	437.35	0.832085	1006.64	445.713	0.728141	940.663	459.651	0.879936	736.831	618.263	0.581801	935.053	699.708	part-q-sur
1192	Alt	15	part_q_sur_dom.post_alt	24	dom_post	919.333	620.54	0.820113	875.66	430.981	0.65311	889.598	423.547	0.787313	904.465	422.618	0.873032	919.333	425.405	0.844992	933.271	434.698	0.775176	957.431	437.485	0.798414	971.369	435.627	0.850194	986.236	436.556	0.899284	1000.17	439.344	0.821824	1008.54	450.494	0.733515	940.705	462.574	0.858937	729.49	641.678	0.618239	935.059	699.862	part-q-sur
1193	Alt	15	part_q_sur_dom.post_alt	25	dom_post	920.252	617.149	0.823188	874.649	435.665	0.640919	886.748	426.358	0.714726	903.5	424.497	0.804666	919.322	429.15	0.849957	932.351	437.526	0.781148	957.48	440.318	0.792847	972.371	437.526	0.891106	986.331	437.526	0.920547	1000.29	442.18	0.789193	1008.67	452.417	0.752032	941.658	467.308	0.897864	733.553	653.485	0.516475	935.06	699.94	part-q-sur
1194	Alt	15	part_q_sur_dom.post_alt	26	dom_post	919.281	617.098	0.793017	875.576	434.837	0.700257	889.524	428.328	0.769557	904.402	426.468	0.850391	919.281	431.118	0.864555	933.229	439.487	0.80762	959.267	442.276	0.77043	973.215	440.417	0.861743	987.164	440.417	0.90509	1001.11	444.136	0.814982	1009.48	454.365	0.733851	942.528	469.243	0.907828	733.249	678.982	0.527195	935.068	705.649	part-q-sur
1195	Alt	15	part_q_sur_dom.post_alt	27	dom_post	919.258	616.431	0.808017	874.551	437.601	0.70375	887.59	432.012	0.735375	903.424	431.081	0.816547	919.258	433.875	0.884719	932.298	442.258	0.784186	960.24	447.846	0.781026	973.28	442.258	0.851535	987.251	443.189	0.893602	1001.22	448.777	0.860567	1009.6	457.16	0.776055	942.544	472.063	0.910278	737.248	691.859	0.62181	935.038	705.665	part-q-sur
1196	Alt	15	part_q_sur_dom.post_alt	28	dom_post	920.383	619.493	0.827371	876.043	443.98	0.789341	889.899	436.59	0.789649	904.679	435.666	0.88198	919.459	436.59	0.870431	933.315	444.904	0.742746	960.104	450.446	0.81282	973.037	444.904	0.832245	986.893	444.904	0.849182	1000.75	449.523	0.858889	1009.06	457.836	0.775482	942.553	473.54	0.869715	743.079	707.038	0.518448	934.928	699.996	part-q-sur
1197	Alt	15	part_q_sur_dom.post_alt	29	dom_post	920.342	620.529	0.80441	876.014	445.063	0.750441	889.866	438.598	0.798302	904.642	437.675	0.869707	919.418	439.522	0.843739	932.348	446.91	0.724287	960.976	452.451	0.759731	972.982	446.91	0.848624	986.834	446.91	0.886504	1000.69	452.451	0.824899	1009	460.762	0.785653	942.506	477.385	0.857701	733.723	738.797	0.584554	934.776	705.654	part-q-sur
1198	Alt	15	part_q_sur_dom.post_alt	30	dom_post	925.014	622.444	0.800434	876.998	446.999	0.725412	889.925	443.305	0.782831	904.7	439.611	0.860308	919.474	442.382	0.832062	931.478	448.845	0.739448	962.874	453.462	0.81781	973.954	449.769	0.792388	986.882	449.769	0.836187	1000.73	452.539	0.864033	1009.04	459.926	0.829905	943.482	480.241	0.837536	728.446	760.603	0.642686	934.703	705.949	part-q-sur
1199	Alt	15	part_q_sur_dom.post_alt	31	dom_post	925.82	625.502	0.808127	875.406	449.988	0.737759	888.477	446.254	0.773983	902.48	445.32	0.815875	915.551	447.187	0.841432	928.621	452.789	0.794022	964.097	455.59	0.827091	975.3	451.855	0.783927	987.437	450.922	0.828732	1001.44	454.656	0.832925	1008.91	462.125	0.813262	943.558	482.664	0.821463	719.698	784.328	0.493389	934.853	711.695	part-q-sur
1200	Alt	15	part_q_sur_dom.post_alt	32	dom_post	926.962	628.917	0.841723	876.37	452.303	0.740267	890.168	448.623	0.781108	903.046	447.703	0.829163	915.924	449.543	0.815973	927.882	454.143	0.770637	963.757	457.822	0.826672	975.715	453.223	0.787291	986.753	452.303	0.844413	1000.55	455.982	0.815478	1008.83	463.341	0.772802	944.44	484.498	0.814552	700.195	819.898	0.452449	934.895	711.692	part-q-sur
1201	Alt	15	part_q_sur_dom.post_alt	33	dom_post	928.199	635.818	0.860404	877.053	459.947	0.640112	888.718	453.666	0.725226	901.28	450.077	0.805691	914.74	452.769	0.832199	927.302	456.358	0.815784	964.091	459.05	0.77201	977.551	455.461	0.867794	989.216	454.563	0.828628	999.983	456.358	0.838433	1008.96	463.536	0.73748	945.248	485.072	0.799171	680.838	834.781	0.52242	935.029	705.863	part-q-sur
1202	Alt	15	part_q_sur_dom.post_alt	34	dom_post	929.347	642.101	0.850275	877.375	463.281	0.726177	887.065	457.115	0.836802	901.159	453.591	0.857764	914.372	456.234	0.902197	926.705	460.638	0.765879	963.702	462.4	0.770901	976.034	457.115	0.826826	986.605	456.234	0.844325	999.818	457.115	0.869691	1008.63	465.042	0.759706	944.322	487.065	0.837455	664.942	841.723	0.592274	934.961	705.927	part-q-sur
1203	Alt	15	part_q_sur_dom.post_alt	35	dom_post	932.19	648.619	0.813598	876.333	463.002	0.74342	887.504	456.986	0.841407	901.254	456.127	0.916724	914.144	456.986	0.860864	924.456	463.002	0.756791	963.126	463.861	0.776231	974.298	457.846	0.787116	985.469	456.986	0.843866	998.359	457.846	0.84205	1007.81	465.58	0.746567	944.221	490.501	0.871024	657.009	842.892	0.497945	934.944	705.951	part-q-sur
1204	Alt	15	part_q_sur_dom.post_alt	36	dom_post	935.6	649.426	0.860108	874.609	469.029	0.746217	886.636	462.157	0.811622	899.521	457.862	0.816031	911.548	460.439	0.820887	922.715	464.734	0.795813	963.948	467.311	0.730446	975.975	461.298	0.814979	985.424	457.003	0.80827	998.31	459.58	0.840202	1006.04	466.452	0.773817	943.332	491.364	0.839526	645.734	837.647	0.566937	934.973	705.982	part-q-sur
1205	Alt	15	part_q_sur_dom.post_alt	37	dom_post	933.103	649.091	0.817754	874.629	471.973	0.739675	883.103	465.193	0.789831	895.815	460.108	0.854849	909.374	461.803	0.848235	922.086	466.888	0.820186	963.611	466.888	0.748803	975.476	460.956	0.776478	985.645	459.261	0.820012	997.51	460.956	0.825441	1006.83	469.43	0.754454	943.272	494.006	0.859931	651.369	827.611	0.487628	934.964	705.906	part-q-sur
1206	Alt	15	part_q_sur_dom.post_alt	38	dom_post	935.462	649.285	0.870745	873.366	471.619	0.796835	882.853	464.72	0.80546	894.064	463.857	0.872193	907.864	464.72	0.898687	919.938	469.895	0.76442	961.336	470.757	0.731963	970.823	463.857	0.830346	983.759	462.132	0.838449	996.696	463.857	0.855087	1005.32	470.757	0.810639	941.499	498.355	0.899976	658.953	824.565	0.316105	935.017	705.842	part-q-sur
1207	Alt	15	part_q_sur_dom.post_alt	39	dom_post	934.612	647.295	0.820512	872.415	473.486	0.776957	880.935	467.522	0.825064	893.716	466.67	0.909997	906.496	467.522	0.855561	916.72	473.486	0.815714	962.728	472.634	0.714107	973.804	466.67	0.803333	983.176	464.114	0.808169	995.956	465.818	0.819267	1004.48	471.782	0.760649	941.428	500.751	0.892714	709.66	768.036	0.196449	935.088	705.682	part-q-sur
1208	Alt	15	part_q_sur_dom.post_alt	40	dom_post	934.654	647.694	0.859762	869.857	479.39	0.792983	880.797	472.658	0.857981	893.419	469.292	0.843163	905.201	471.817	0.856242	916.14	476.024	0.812887	961.582	474.341	0.711846	970.839	469.292	0.764557	982.62	466.768	0.873049	995.243	467.609	0.818328	1002.82	476.866	0.77325	939.703	504.636	0.808951	708.585	753.014	0.0775071	935.058	699.979	part-q-sur
1210	Alt	15	part_q_sur_dom.post_alt	42	dom_post	934.377	651.284	0.876925	867.5	484.515	0.776661	877.659	476.896	0.803963	888.664	476.05	0.838657	901.362	477.743	0.848787	913.214	483.668	0.831486	955.541	482.822	0.707523	967.392	476.05	0.826122	978.397	472.663	0.763188	990.249	473.51	0.761531	1001.25	481.129	0.785082	934.377	510.758	0.86304	736.897	707.995	0.444404	934.895	699.922	part-q-sur
1212	Alt	15	part_q_sur_dom.post_alt	44	dom_post	927.632	655.82	0.718507	864.523	493.896	0.769837	872.827	485.592	0.822293	886.113	481.44	0.902961	899.399	483.101	0.856029	909.364	489.744	0.755516	952.543	488.083	0.744653	963.338	481.44	0.79718	974.133	476.458	0.823688	987.419	476.458	0.816709	998.214	483.931	0.775112	932.614	514.655	0.914185	676.645	755.026	0.544049	940.593	699.76	part-q-sur
1213	Alt	15	part_q_sur_dom.post_alt	45	dom_post	932.374	662.07	0.776515	864.336	492.393	0.767035	873.575	485.674	0.78623	885.335	482.314	0.863985	897.935	485.674	0.861875	910.535	489.873	0.823986	954.214	487.354	0.727242	965.134	480.634	0.852279	976.893	477.274	0.801862	987.813	478.114	0.762599	997.893	485.674	0.777232	931.534	515.913	0.854464	690.115	746.381	0.59907	935.008	699.663	part-q-sur
1215	Alt	15	part_q_sur_dom.post_alt	47	dom_post	935.716	662.909	0.662997	863.408	490.548	0.764473	872.657	485.503	0.794816	885.269	482.14	0.839359	897.881	485.503	0.877815	910.492	491.388	0.811278	950.85	489.707	0.726871	960.099	481.299	0.793919	972.711	477.936	0.808472	986.163	478.777	0.822799	997.093	486.344	0.822667	931.512	515.771	0.839189	702.133	735.646	0.512742	934.999	699.493	part-q-sur
1216	Alt	15	part_q_sur_dom.post_alt	48	dom_post	932.348	642.686	0.460799	863.41	492.2	0.806978	871.817	485.474	0.830854	884.428	481.271	0.877378	897.879	484.634	0.865519	910.49	490.519	0.826491	951.684	487.156	0.718983	962.613	479.589	0.803537	972.702	475.386	0.796984	985.312	476.227	0.816241	996.242	483.793	0.77153	931.507	514.899	0.840213	699.626	729.252	0.474537	934.93	699.538	part-q-sur
1217	Alt	15	part_q_sur_dom.post_alt	49	dom_post	937.426	660.385	0.629171	862.555	491.293	0.776215	870.968	484.563	0.831854	884.427	479.516	0.894554	897.046	482.04	0.854364	908.824	487.087	0.789126	953.41	486.246	0.717441	964.346	479.516	0.823683	973.6	475.31	0.777012	985.378	475.31	0.815987	995.473	482.04	0.769734	931.538	514.007	0.847866	688.864	715.904	0.441805	934.923	699.721	part-q-sur
1218	Alt	15	part_q_sur_dom.post_alt	50	dom_post	931.494	656.245	0.752061	863.311	491.26	0.754319	871.729	484.526	0.794643	884.355	479.476	0.875341	897.823	482.001	0.845511	910.45	487.052	0.805793	951.696	486.21	0.748773	962.639	478.634	0.809454	972.74	473.584	0.819611	985.366	473.584	0.83226	996.309	480.318	0.766193	932.335	513.146	0.857526	686.197	689.981	0.453288	934.928	699.87	part-q-sur
1220	Alt	15	part_q_sur_dom.post_alt	52	dom_post	930.506	661.178	0.845812	860.694	492.115	0.783534	870.787	485.386	0.887126	884.245	481.181	0.871462	897.703	485.386	0.922842	910.32	491.274	0.838268	950.693	486.227	0.730286	959.945	479.498	0.802809	971.72	476.134	0.815241	984.337	475.293	0.804758	992.748	482.022	0.770987	931.347	513.984	0.870511	679.902	641.249	0.306363	934.71	699.674	part-q-sur
1221	Alt	15	part_q_sur_dom.post_alt	53	dom_post	931.268	662.075	0.866111	859.822	493.126	0.739389	869.909	486.402	0.866839	882.517	483.039	0.839486	895.125	486.402	0.855248	906.052	491.445	0.767598	950.6	487.242	0.735817	959.846	480.518	0.80418	971.614	477.996	0.827642	984.222	477.996	0.797138	991.787	484.72	0.79664	930.427	515.82	0.858058	684.35	623.086	0.370608	934.583	699.474	part-q-sur
1222	Alt	15	part_q_sur_dom.post_alt	54	dom_post	928.57	664.186	0.863932	858.443	496.526	0.792682	868.921	488.465	0.809162	882.624	484.435	0.880954	895.521	487.659	0.860734	908.418	493.302	0.788532	947.109	490.884	0.735039	955.976	483.629	0.781436	967.261	477.987	0.836725	980.158	477.987	0.844067	992.248	483.629	0.803353	928.57	517.483	0.836997	677.652	621.772	0.402947	928.838	693.906	part-q-sur
1228	Alt	15	part_q_sur_dom.post_alt	60	dom_post	927.677	676.416	0.732621	853.566	507.474	0.793458	863.128	500.302	0.79106	877.473	495.52	0.822456	891.817	497.911	0.814973	903.77	502.692	0.723124	944.412	501.896	0.752245	955.568	494.723	0.786884	964.334	489.145	0.805669	976.288	488.348	0.788905	988.241	490.739	0.775508	926.88	526.599	0.757564	933.643	633.843	0.0337211	898.655	699.49	part-q-sur
1229	Alt	15	part_q_sur_dom.post_alt	61	dom_post	932.745	675.804	0.656866	856.156	503.285	0.664955	866.214	497.096	0.771307	879.365	496.323	0.827438	894.064	498.644	0.813226	905.668	504.059	0.786496	947.444	501.738	0.702965	958.275	495.549	0.774712	966.785	490.907	0.786731	977.616	490.134	0.79989	988.447	494.002	0.742038	928.104	528.042	0.796931	722.644	712.082	0.0829879	898.796	693.903	part-q-sur
1234	Alt	15	part_q_sur_dom.post_alt	66	dom_post	923.5	669.312	0.784744	854.563	504.673	0.771833	866.728	498.996	0.803269	882.949	498.996	0.853524	896.736	502.24	0.867837	908.901	507.917	0.795477	947.831	506.295	0.720646	955.941	498.996	0.805225	967.295	493.319	0.776704	977.839	491.697	0.753311	987.571	496.563	0.765188	929.177	531.437	0.902194	771.117	912.624	0.322393	892.626	717.764	part-q-sur
1235	Alt	15	part_q_sur_dom.post_alt	67	dom_post	917.827	671.485	0.794052	853.656	507.768	0.801173	865.174	501.187	0.837357	881.628	500.364	0.844472	896.437	502.832	0.896257	909.6	508.591	0.83299	948.267	508.591	0.74447	956.494	502.009	0.841336	967.189	496.251	0.775278	977.061	494.605	0.769245	988.579	500.364	0.75943	929.344	534.095	0.890422	760.304	924.071	0.481385	892.545	723.851	part-q-sur
1236	Alt	15	part_q_sur_dom.post_alt	68	dom_post	920.484	672.603	0.847175	853.216	506.459	0.719865	866.183	502.406	0.77608	880.772	502.406	0.852352	894.549	504.027	0.891209	907.517	510.511	0.854097	946.419	509.7	0.727947	957.765	503.217	0.778202	965.87	498.354	0.809142	978.027	496.733	0.79823	986.131	499.975	0.705362	928.589	534.825	0.83523	756.354	916.612	0.479437	886.856	723.817	part-q-sur
1237	Alt	15	part_q_sur_dom.post_alt	69	dom_post	916.624	675.454	0.77825	850.722	511.523	0.800848	863.079	504.933	0.845145	877.907	504.109	0.833301	893.559	505.756	0.866963	906.739	512.347	0.807546	947.928	511.523	0.701717	956.166	504.933	0.758068	966.875	499.99	0.752745	975.112	498.342	0.737852	985.821	502.461	0.722112	927.333	537.06	0.907	764.433	896.675	0.359668	886.731	723.812	part-q-sur
1242	Alt	15	part_q_sur_dom.post_alt	74	dom_post	904.161	686.634	0.796485	841.417	516.857	0.738738	854.704	511.69	0.761262	869.467	510.951	0.874583	883.493	515.38	0.852612	897.518	522.024	0.773545	934.426	522.024	0.729581	944.022	516.119	0.756882	952.88	510.213	0.803887	964.691	507.999	0.780694	975.763	510.213	0.77944	917.448	544.907	0.889811	743.879	768.691	0.204463	886.703	705.916	part-q-sur
1246	Alt	15	part_q_sur_dom.post_alt	78	dom_post	900.683	682.922	0.819821	836.327	519.788	0.721014	849.797	514.549	0.791322	864.015	513.053	0.82138	877.485	515.298	0.861536	890.955	521.284	0.773655	929.867	523.529	0.724465	938.099	516.046	0.758106	948.576	511.556	0.781548	959.8	508.563	0.832619	971.025	510.06	0.731925	911.908	545.231	0.869647	722.765	745.435	0.623367	880.611	705.866	part-q-sur
1250	Alt	15	part_q_sur_dom.post_alt	82	dom_post	903.827	656.167	0.84142	838.805	491.555	0.679446	851.974	486.617	0.721588	865.966	485.794	0.807094	879.135	490.732	0.882211	891.481	497.317	0.769812	926.872	498.14	0.731914	938.395	492.378	0.796995	950.741	492.378	0.802371	963.087	497.317	0.763377	970.494	505.547	0.713747	911.234	517.893	0.85319	678.877	755.798	0.0335998	880.699	711.808	part-q-sur
1251	Alt	15	part_q_sur_dom.post_alt	83	dom_post	905.754	648.209	0.829727	834.234	486.875	0.740599	847.54	481.054	0.761428	863.341	480.222	0.805088	879.142	482.717	0.859852	892.448	487.707	0.814869	929.039	487.707	0.720163	939.85	485.212	0.813556	952.324	486.043	0.811006	961.472	489.37	0.739782	969.788	499.349	0.7117	911.575	511.824	0.851142	807.226	756.223	0.13959	886.483	711.957	part-q-sur
1252	Alt	15	part_q_sur_dom.post_alt	84	dom_post	903.663	641.803	0.799393	834.055	482.461	0.784095	847.473	475.751	0.822082	861.73	474.074	0.838039	875.987	474.913	0.857503	889.406	479.945	0.757062	927.983	481.622	0.734469	939.724	475.751	0.786614	952.304	475.751	0.77562	962.368	482.461	0.793214	969.916	494.202	0.721736	910.372	502.588	0.842015	757.836	855.571	0.0197001	886.554	717.856	part-q-sur
1253	Alt	15	part_q_sur_dom.post_alt	85	dom_post	908.817	634.606	0.900722	835.022	478.63	0.747377	848.439	471.083	0.76087	862.695	466.89	0.84161	879.467	467.729	0.839712	892.884	473.599	0.753379	928.105	473.599	0.734243	941.522	471.083	0.787282	954.101	471.922	0.791911	964.164	476.114	0.744855	971.711	487.016	0.754	909.656	497.918	0.798546	708.891	1043.16	0.223377	886.874	711.949	part-q-sur
1254	Alt	15	part_q_sur_dom.post_alt	86	dom_post	910.15	628.757	0.889611	836.315	470.785	0.767361	849.193	463.917	0.855371	862.93	461.341	0.833777	878.384	462.199	0.82072	892.121	466.492	0.715968	926.462	469.068	0.712559	938.482	463.917	0.879372	952.219	463.917	0.885554	965.097	470.785	0.863693	971.965	481.087	0.801838	911.009	491.39	0.909262	731.933	1075.08	0.0447416	892.6	711.953	part-q-sur
1256	Alt	15	part_q_sur_dom.post_alt	88	dom_post	913.124	620.376	0.845114	840.482	461.257	0.722322	851.725	454.338	0.803628	866.426	452.609	0.835857	882.857	453.474	0.839046	895.828	459.527	0.746508	926.961	460.392	0.816566	940.797	456.068	0.853296	954.633	457.798	0.856954	967.605	462.121	0.80671	974.523	473.364	0.841145	912.259	481.147	0.934599	732.533	1225.22	0.0147212	892.845	711.913	part-q-sur
1257	Alt	15	part_q_sur_dom.post_alt	89	dom_post	913.45	618.558	0.840397	842.397	458.255	0.745474	852.795	451.323	0.842369	867.526	448.724	0.834426	882.256	450.457	0.83958	895.254	455.656	0.732469	928.181	453.923	0.762491	942.045	451.323	0.874742	955.909	451.323	0.919254	968.907	458.255	0.82654	976.705	469.52	0.740521	913.45	478.185	0.859191	715.073	1231.85	0.0138724	892.957	717.734	part-q-sur
1260	Alt	15	part_q_sur_dom.post_alt	92	dom_post	910.368	613.293	0.813851	842.966	452.371	0.829377	855.604	443.946	0.79149	869.927	438.891	0.894393	885.093	439.733	0.856872	898.573	446.473	0.740566	929.746	445.631	0.77422	944.069	442.261	0.817001	957.55	444.788	0.874448	970.188	450.686	0.784634	977.77	459.954	0.801417	912.896	467.537	0.807726	632.685	1175.79	0.00359865	898.814	711.707	part-q-sur
1262	Alt	15	part_q_sur_dom.post_alt	94	dom_post	908.895	613.119	0.743234	844.533	450.927	0.830166	856.547	442.345	0.802228	871.136	437.196	0.893388	885.725	438.054	0.83941	899.455	444.061	0.739428	930.349	444.061	0.714557	944.079	441.487	0.779673	958.668	442.345	0.83046	970.682	449.21	0.751773	980.122	457.792	0.743641	913.186	465.515	0.879306	694.301	1174.5	0.00317696	898.848	705.952	part-q-sur
1263	Alt	16	st_anger_dom.post_alt	0	dom_post	912.211	596.756	0.801401	839.754	445.18	0.860697	849.748	436.019	0.787247	863.073	431.855	0.859386	877.232	431.855	0.834291	890.557	435.186	0.700387	919.706	432.688	0.783916	933.031	428.524	0.832093	947.19	430.189	0.846558	959.682	435.186	0.777811	970.509	445.18	0.730589	905.548	453.509	0.861953	667.89	1233.67	0.0139605	910.683	700.03	st-anger
1266	Alt	16	st_anger_dom.post_alt	3	dom_post	910.226	598.292	0.798211	837.354	442.496	0.66369	849.08	434.12	0.77721	862.482	431.607	0.809146	876.722	429.932	0.775641	890.123	434.12	0.716478	916.089	433.282	0.762482	930.329	429.094	0.840149	944.568	432.445	0.875677	957.97	437.47	0.797215	968.022	446.684	0.734025	903.525	454.223	0.87071	617.439	1186.54	0.00546487	910.647	700.031	st-anger
1267	Alt	16	st_anger_dom.post_alt	4	dom_post	910.093	598.494	0.785718	838.004	438.203	0.627244	848.182	431.418	0.8128	861.751	428.874	0.832426	875.321	431.418	0.840075	888.042	435.659	0.716973	915.182	434.811	0.744698	929.599	432.266	0.872684	944.017	432.266	0.927485	957.586	437.355	0.788823	966.916	445.836	0.717825	901.612	456.013	0.814899	670.074	1236.99	0.0147754	910.619	700.007	st-anger
1268	Alt	16	st_anger_dom.post_alt	5	dom_post	909.959	601.757	0.792384	839.925	441.192	0.727352	847.612	433.505	0.890014	860.423	430.943	0.871739	874.088	431.797	0.863435	886.045	435.213	0.729354	913.375	435.213	0.735591	928.749	432.651	0.900417	943.268	433.505	0.943047	956.933	439.484	0.816939	966.328	447.17	0.724094	901.418	456.565	0.845213	606.418	1180.64	0.00505834	910.775	700.027	st-anger
1272	Alt	16	st_anger_dom.post_alt	9	dom_post	911.647	606.309	0.796616	838.235	446.682	0.739191	847.625	438.999	0.839138	860.429	435.584	0.861751	873.234	439.853	0.821213	882.624	444.974	0.703147	909.94	443.267	0.757119	926.159	440.706	0.844298	941.524	440.706	0.893382	955.182	445.828	0.791992	964.572	454.364	0.71113	900.55	465.461	0.824467	629.088	1188.25	0.00358528	910.644	700.064	st-anger
1273	Alt	16	st_anger_dom.post_alt	10	dom_post	909.967	607.246	0.823724	838.274	445.085	0.688529	847.662	439.11	0.825045	860.465	438.257	0.849086	874.12	441.671	0.88387	886.069	447.645	0.748547	913.381	446.792	0.767759	927.89	442.524	0.87606	942.399	442.524	0.917558	956.055	448.499	0.816141	965.443	456.18	0.72756	901.432	468.129	0.846069	659.155	1235.32	0.0143885	910.71	700.018	st-anger
1274	Alt	16	st_anger_dom.post_alt	11	dom_post	908.961	609.995	0.798691	836.82	453.396	0.810477	845.618	442.839	0.803765	857.935	441.079	0.921548	871.131	441.959	0.860912	883.448	448.117	0.754022	913.36	448.117	0.840766	927.437	445.478	0.8678	941.513	444.598	0.85845	955.589	448.117	0.813254	964.387	456.035	0.71452	899.284	469.232	0.932581	673.39	1238.95	0.0143291	910.638	700.004	st-anger
1275	Alt	16	st_anger_dom.post_alt	12	dom_post	910.645	611.846	0.795267	837.591	445.735	0.718446	846.288	440.517	0.787971	858.464	440.517	0.837883	871.509	443.996	0.864329	881.076	450.084	0.73792	913.254	450.953	0.795881	927.169	445.735	0.897355	941.084	445.735	0.906168	954.999	450.953	0.828179	964.566	458.78	0.745768	899.339	471.826	0.907052	539.797	1076.75	0.0630609	910.655	700.021	st-anger
1276	Alt	16	st_anger_dom.post_alt	13	dom_post	908.206	612.244	0.841702	835.98	450.174	0.739277	844.788	444.009	0.87536	858	443.128	0.904708	870.331	444.89	0.833999	880.901	451.055	0.760851	912.61	451.936	0.791513	926.703	447.532	0.804661	941.677	447.532	0.829813	954.889	451.936	0.807051	964.578	458.983	0.729122	900.279	472.195	0.913935	558.024	1079.33	0.0266538	916.683	705.774	st-anger
1279	Alt	16	st_anger_dom.post_alt	16	dom_post	910.593	614.968	0.809963	834.907	458.316	0.818903	842.828	449.515	0.846207	855.149	445.995	0.890173	866.59	450.395	0.79446	878.031	453.915	0.767511	913.233	453.915	0.760081	927.315	452.155	0.890989	941.396	452.155	0.904873	954.597	454.795	0.810392	964.278	464.476	0.707359	899.152	475.917	0.873806	609.06	976.564	0.234122	910.619	700.02	st-anger
1281	Alt	16	st_anger_dom.post_alt	18	dom_post	908.068	619.405	0.77536	835.884	454.791	0.806608	843.807	448.629	0.82345	857.011	447.748	0.873639	868.455	452.15	0.820595	879.018	455.671	0.746776	912.469	456.551	0.740061	927.434	452.15	0.88212	941.519	452.15	0.89498	955.604	456.551	0.787507	964.407	465.354	0.703053	899.265	477.678	0.844362	631.976	838.533	0.101558	916.725	699.774	st-anger
1282	Alt	16	st_anger_dom.post_alt	19	dom_post	910.794	621.58	0.796856	837.882	453.189	0.742586	846.562	447.982	0.815066	858.714	448.85	0.869411	868.262	453.189	0.82851	879.546	457.529	0.784166	909.926	455.793	0.733232	924.681	453.189	0.829256	940.305	453.189	0.852765	955.061	457.529	0.781326	963.741	467.077	0.741356	897.774	478.361	0.797587	642.05	831.537	0.241524	928.636	699.606	st-anger
1284	Alt	16	st_anger_dom.post_alt	21	dom_post	906.18	626.64	0.801622	833.156	455.678	0.749767	843.465	451.383	0.841701	853.774	450.524	0.797228	864.943	453.96	0.881453	875.252	458.256	0.719817	911.334	455.678	0.75037	925.939	453.96	0.897198	939.685	453.96	0.923078	953.43	457.397	0.814893	963.74	466.847	0.726106	897.589	479.733	0.829616	656.632	789.123	0.508727	922.828	693.713	st-anger
1285	Alt	16	st_anger_dom.post_alt	22	dom_post	901.844	627.798	0.692399	832.616	459.55	0.763185	842.256	452.539	0.885979	854.524	452.539	0.850011	865.039	454.292	0.869126	877.307	460.426	0.836129	912.359	459.55	0.812392	926.38	454.292	0.883628	940.401	454.292	0.906282	953.545	459.55	0.847787	963.184	467.436	0.778898	897.462	480.581	0.857657	700	757.564	0.550427	928.555	693.679	st-anger
1286	Alt	16	st_anger_dom.post_alt	23	dom_post	897.321	617.446	0.616801	833.296	454.314	0.773668	842.067	451.683	0.845702	855.222	452.56	0.870526	864.87	454.314	0.86086	876.272	460.454	0.837516	910.477	460.454	0.783509	924.51	455.191	0.852867	939.42	454.314	0.90319	953.453	459.577	0.812667	962.223	467.47	0.73652	896.444	480.626	0.867555	701.501	740.79	0.598068	922.649	693.504	st-anger
1287	Alt	16	st_anger_dom.post_alt	24	dom_post	906.024	616.378	0.595137	831.493	460.463	0.730033	841.773	452.753	0.827022	852.053	451.896	0.798161	864.047	456.18	0.873063	876.04	461.32	0.716846	909.451	461.32	0.755614	924.014	456.18	0.867387	938.577	456.18	0.909847	952.284	458.75	0.830862	962.564	468.173	0.712965	896.6	481.023	0.81176	712.058	730.799	0.646233	916.796	693.44	st-anger
1291	Alt	16	st_anger_dom.post_alt	28	dom_post	908.088	608.05	0.745611	834.217	459.468	0.762238	842.612	454.432	0.784258	854.364	456.111	0.856191	866.116	459.468	0.822909	875.35	464.505	0.716581	910.607	462.826	0.720807	924.877	458.629	0.849252	939.987	458.629	0.874631	953.418	460.308	0.812704	962.652	467.863	0.705354	896.336	482.973	0.815593	697.046	704.271	0.572923	922.808	687.635	st-anger
1292	Alt	16	st_anger_dom.post_alt	29	dom_post	903.45	612.125	0.527804	830.889	464.412	0.764966	841.255	457.501	0.864142	851.62	456.638	0.824437	863.714	458.365	0.875556	875.807	464.412	0.762195	912.952	464.412	0.779914	925.909	458.365	0.940574	939.73	458.365	0.944079	953.551	460.957	0.815726	963.053	469.595	0.702435	897.403	484.28	0.874884	691.139	680.041	0.521223	916.811	693.401	st-anger
1293	Alt	16	st_anger_dom.post_alt	30	dom_post	905.042	611.351	0.739167	831.802	464.87	0.788271	840.521	457.895	0.908908	852.728	457.895	0.867224	863.19	459.639	0.845045	875.397	465.742	0.811638	911.145	464.87	0.80894	924.224	458.767	0.932667	938.174	458.767	0.942068	952.125	463.127	0.826829	961.716	470.974	0.721812	896.323	484.924	0.886414	683.62	654.274	0.55009	916.633	693.863	st-anger
1294	Alt	16	st_anger_dom.post_alt	31	dom_post	909.621	623.026	0.838128	830.36	463.604	0.699994	838.467	457.299	0.845181	851.076	457.299	0.869822	860.083	461.803	0.815962	870.891	465.406	0.761865	910.522	464.505	0.810949	924.032	460.902	0.867993	938.443	460.002	0.866766	951.953	463.604	0.853439	960.96	471.71	0.785601	894.309	485.221	0.911302	678.994	637.225	0.385884	922.774	699.491	st-anger
1296	Alt	16	st_anger_dom.post_alt	33	dom_post	904.139	627.083	0.843213	817.915	471.352	0.676774	827.594	463.433	0.793393	841.671	458.154	0.866935	856.628	459.034	0.807714	869.826	465.193	0.730264	909.418	466.073	0.785359	921.736	462.553	0.797314	934.933	461.674	0.814627	948.131	465.193	0.843266	959.569	472.232	0.797067	890.062	486.309	0.898009	692.377	580.909	0.407745	922.812	693.975	st-anger
1297	Alt	16	st_anger_dom.post_alt	34	dom_post	905.864	634.246	0.787308	825.763	464.361	0.626169	833.685	459.08	0.846315	845.128	459.08	0.847882	855.691	461.72	0.803981	868.014	466.122	0.799735	906.744	466.122	0.782336	919.948	461.72	0.820509	934.032	461.72	0.831847	947.235	466.122	0.859567	959.558	473.163	0.775794	890.02	486.367	0.936925	685.087	572.254	0.578307	922.771	693.823	st-anger
1298	Alt	16	st_anger_dom.post_alt	35	dom_post	904.986	637.464	0.811964	826.384	462.598	0.722348	836.099	459.066	0.809983	846.697	459.949	0.923767	858.178	462.598	0.793866	867.893	467.897	0.825888	907.635	467.014	0.754676	919.116	461.715	0.841319	933.247	461.715	0.893681	946.494	467.014	0.830864	957.092	474.079	0.705427	889.089	488.21	0.920277	687.632	564.507	0.718917	922.84	693.904	st-anger
1299	Alt	16	st_anger_dom.post_alt	36	dom_post	905.078	641.858	0.840533	827.453	465.044	0.716785	836.078	460.732	0.878282	848.153	461.594	0.877574	856.778	464.182	0.82144	867.991	469.357	0.758678	905.078	467.632	0.813597	918.016	462.457	0.901946	932.679	461.594	0.935353	945.616	466.769	0.836097	956.829	474.532	0.72307	889.553	488.332	0.91006	694.947	562.177	0.682063	928.553	693.901	st-anger
1300	Alt	16	st_anger_dom.post_alt	37	dom_post	903.962	644.083	0.79757	825.226	466.031	0.731099	835.962	460.663	0.810766	844.91	460.663	0.841467	858.331	465.137	0.862385	867.278	468.716	0.732001	902.172	466.031	0.826008	916.488	465.137	0.896285	930.804	464.242	0.909885	945.12	466.031	0.85576	954.962	473.189	0.726937	887.857	487.505	0.940204	711.907	564.637	0.480857	916.701	693.823	st-anger
1301	Alt	16	st_anger_dom.post_alt	38	dom_post	907.423	639.388	0.818724	822.664	467.192	0.708417	830.694	461.839	0.80874	843.185	461.839	0.881085	855.675	466.3	0.800984	865.49	469.869	0.735046	902.962	468.084	0.76005	916.345	466.3	0.850783	931.513	465.408	0.843058	944.896	467.192	0.832379	957.387	475.222	0.765752	887.795	488.605	0.897364	730.962	603.825	0.0823622	916.619	693.828	st-anger
1302	Alt	16	st_anger_dom.post_alt	39	dom_post	905.662	634.63	0.76936	822.933	469.171	0.675709	831.734	463.01	0.803165	844.055	463.01	0.865872	855.496	467.411	0.795102	866.058	470.931	0.870054	905.662	469.171	0.786734	917.983	464.77	0.816341	932.065	464.77	0.833187	945.267	469.171	0.860546	957.588	477.092	0.796952	888.06	491.173	0.940016	919.373	625.795	0.158336	922.798	693.708	st-anger
1304	Alt	16	st_anger_dom.post_alt	41	dom_post	902.12	629.742	0.84645	826.788	468.687	0.762614	837.179	464.358	0.841454	846.703	464.358	0.931139	857.094	466.09	0.822746	866.619	471.285	0.833205	907.316	470.419	0.770254	921.17	465.224	0.861326	935.024	465.224	0.886946	948.878	470.419	0.836533	957.537	478.212	0.779949	889.132	492.066	0.888803	905.636	627.628	0.0600702	916.772	693.765	st-anger
1307	Alt	16	st_anger_dom.post_alt	44	dom_post	904.677	632.544	0.784421	825.071	473.334	0.780652	832.944	465.461	0.857985	844.317	464.586	0.947899	857.438	467.21	0.846238	866.186	472.459	0.838862	907.301	471.584	0.776258	921.297	466.335	0.879517	935.294	465.461	0.918453	949.291	471.584	0.845894	958.913	478.582	0.736123	888.93	492.579	0.877676	782.87	909.11	0.476441	910.658	699.521	st-anger
1308	Alt	16	st_anger_dom.post_alt	45	dom_post	908.07	632.488	0.843574	826.805	472.58	0.791904	835.543	465.59	0.890161	844.281	465.59	0.897884	857.389	469.085	0.843628	865.253	472.58	0.829899	906.322	471.707	0.79381	920.303	467.338	0.866072	935.158	466.464	0.901252	948.265	471.707	0.873006	959.624	478.697	0.739439	891.467	493.552	0.894587	774.058	930.496	0.538066	910.816	699.49	st-anger
1309	Alt	16	st_anger_dom.post_alt	46	dom_post	907.35	636.738	0.776718	825.944	472.192	0.826359	834.604	466.13	0.827251	845.862	466.13	0.899079	857.121	471.326	0.815543	866.647	474.79	0.785298	904.752	472.192	0.755565	918.609	466.996	0.798174	933.331	466.996	0.820343	948.054	471.326	0.828546	957.58	479.121	0.746429	888.298	493.843	0.885016	774.083	929.316	0.572123	916.643	693.942	st-anger
1313	Alt	16	st_anger_dom.post_alt	50	dom_post	906.853	648.674	0.827831	824.168	482.453	0.779949	830.988	472.224	0.879395	841.217	471.371	0.839429	852.298	473.076	0.836315	864.232	479.043	0.771119	906	477.338	0.778631	919.639	472.224	0.875599	933.278	471.371	0.922018	946.916	476.486	0.83004	957.145	484.158	0.711451	887.247	498.649	0.883601	765.878	823.881	0.298383	910.762	699.562	st-anger
1314	Alt	16	st_anger_dom.post_alt	51	dom_post	910.587	639.461	0.675046	825.855	475.133	0.819737	833.558	469.997	0.857657	842.116	469.997	0.805259	853.243	474.277	0.841137	860.946	477.7	0.803348	908.019	475.133	0.768176	920.857	471.709	0.804179	933.695	471.709	0.80149	946.534	475.133	0.816331	956.804	482.836	0.767082	887.478	499.953	0.843425	724.373	734.599	0.227719	922.657	693.633	st-anger
1315	Alt	16	st_anger_dom.post_alt	52	dom_post	901.749	645.259	0.716375	823.923	475.224	0.760639	831.536	470.995	0.885764	839.996	470.995	0.878312	850.993	475.224	0.826563	859.452	478.608	0.839613	902.595	476.916	0.731264	916.976	471.84	0.818385	931.357	470.995	0.866924	945.738	476.916	0.829619	955.044	483.684	0.745225	885.677	498.911	0.853815	731.628	702.772	0.216451	922.705	693.795	st-anger
1316	Alt	16	st_anger_dom.post_alt	53	dom_post	902.605	646.598	0.742937	822.999	477.113	0.812192	830.703	471.121	0.882698	838.407	471.121	0.899735	848.678	474.545	0.789012	858.094	477.969	0.820832	900.893	477.113	0.763306	913.733	471.121	0.876636	928.285	471.121	0.880059	942.837	476.257	0.791734	954.82	483.961	0.761598	884.63	499.369	0.831995	733.189	662.116	0.0255633	922.62	699.535	st-anger
1317	Alt	16	st_anger_dom.post_alt	54	dom_post	903.99	645.957	0.773394	822.965	475.466	0.776057	829.717	471.246	0.887419	838.157	471.246	0.86877	848.285	472.934	0.808225	856.725	477.998	0.857404	903.99	477.154	0.732742	917.494	472.09	0.868054	930.998	472.09	0.886389	944.503	476.31	0.801253	953.787	483.906	0.702822	883.734	499.099	0.891182	692.628	643.814	0.19838	916.731	699.479	st-anger
1318	Alt	16	st_anger_dom.post_alt	55	dom_post	903.88	644.643	0.80778	820.479	477.84	0.780817	829.653	472.002	0.875722	838.827	472.002	0.865271	850.504	476.172	0.822876	858.844	479.508	0.761276	902.212	477.84	0.730638	915.557	472.836	0.825048	929.735	472.002	0.870508	943.913	477.006	0.803868	953.921	483.678	0.700955	883.864	498.691	0.907772	707.816	624.27	0.192654	916.699	693.951	st-anger
1319	Alt	16	st_anger_dom.post_alt	56	dom_post	901.427	641.52	0.746532	822.113	478.718	0.765776	829.627	472.874	0.852878	837.976	472.874	0.907064	847.995	473.709	0.798144	857.178	479.553	0.82687	903.097	477.883	0.721874	916.455	472.874	0.861661	929.813	472.039	0.877022	944.006	476.213	0.790577	953.19	484.562	0.709623	883.895	499.59	0.893896	691.037	622.265	0.400387	916.643	699.487	st-anger
1320	Alt	16	st_anger_dom.post_alt	57	dom_post	902.293	640.756	0.782763	822.928	475.342	0.761297	830.447	472.001	0.901228	838.801	472.001	0.865538	849.662	475.342	0.803321	858.016	479.52	0.822432	903.129	478.684	0.775792	916.495	473.672	0.861815	930.698	472.836	0.899599	944.064	476.178	0.815991	954.925	484.532	0.706494	883.914	499.57	0.910733	690.024	616.116	0.606988	916.844	699.619	st-anger
1321	Alt	16	st_anger_dom.post_alt	58	dom_post	901.664	640.021	0.809483	824.899	472.15	0.757405	831.647	471.307	0.875149	839.24	472.15	0.876516	850.206	475.525	0.782813	858.642	478.899	0.841083	899.977	477.212	0.755782	913.474	472.15	0.899814	928.658	472.15	0.877186	943.842	477.212	0.791384	953.965	484.804	0.761295	884.792	499.145	0.89273	705.152	624.109	0.372314	916.773	699.536	st-anger
1323	Alt	16	st_anger_dom.post_alt	60	dom_post	902.996	639.816	0.819886	825.778	475.943	0.792172	833.5	470.795	0.872172	842.08	470.795	0.84215	853.233	475.085	0.828643	860.955	478.517	0.815175	905.57	475.943	0.744446	917.581	471.653	0.819013	932.167	471.653	0.832132	945.037	475.943	0.846475	957.048	483.665	0.764371	886.694	498.25	0.824401	939.925	636.94	0.0649161	928.582	699.621	st-anger
1324	Alt	16	st_anger_dom.post_alt	61	dom_post	904.004	637.152	0.821194	824.282	476.86	0.770204	834.46	470.923	0.859091	842.941	470.923	0.908	854.814	473.467	0.826915	863.295	478.556	0.855054	904.852	476.012	0.712699	918.422	471.771	0.885818	932.84	470.923	0.874944	947.258	475.164	0.779694	958.283	483.645	0.752302	888.738	498.911	0.901477	674.409	814.708	0.0943058	928.606	699.699	st-anger
1325	Alt	16	st_anger_dom.post_alt	62	dom_post	904.635	637.26	0.805328	828.437	473.268	0.74296	836.72	469.955	0.811001	847.487	470.784	0.795274	856.598	472.44	0.857006	868.193	478.238	0.754028	904.635	474.096	0.730568	920.372	471.612	0.834355	934.452	471.612	0.874528	948.532	472.44	0.842573	960.128	480.722	0.712458	889.727	497.287	0.876637	1012.86	814.027	0.0188011	916.801	699.727	st-anger
1326	Alt	16	st_anger_dom.post_alt	63	dom_post	906.404	636.074	0.813002	826.261	475.789	0.706662	836.074	468.429	0.800584	845.888	468.429	0.820428	858.155	472.518	0.891134	868.786	478.243	0.761555	904.768	473.336	0.788849	919.488	470.065	0.803171	935.026	470.065	0.820055	948.928	472.518	0.848427	958.742	479.878	0.717437	890.866	496.234	0.852175	782.882	913.039	0.0422243	916.701	699.838	st-anger
1327	Alt	16	st_anger_dom.post_alt	64	dom_post	909.681	636.253	0.806934	828.667	475.042	0.733316	837.668	469.314	0.845032	846.67	469.314	0.792108	858.126	473.406	0.864163	868.765	479.134	0.722218	909.681	474.224	0.803767	922.775	470.132	0.858135	936.686	469.314	0.875723	949.779	473.406	0.856812	961.236	479.952	0.754447	891.678	495.5	0.847059	775.717	989.076	0.343842	916.695	699.741	st-anger
1328	Alt	16	st_anger_dom.post_alt	65	dom_post	909.846	633.955	0.799708	830.308	474.878	0.745785	837.764	470.736	0.83524	849.364	469.907	0.836285	858.478	472.393	0.860648	870.077	478.193	0.791961	909.846	472.393	0.768939	923.102	470.736	0.860293	936.359	469.907	0.851143	949.615	472.393	0.847052	959.557	479.021	0.708506	891.618	496.42	0.836519	755.679	1026.3	0.262396	916.816	699.736	st-anger
1330	Alt	16	st_anger_dom.post_alt	67	dom_post	909.941	630.666	0.841457	828.487	471.955	0.752233	836.884	468.596	0.872613	848.64	468.596	0.902053	858.717	470.276	0.832734	870.474	475.314	0.863715	908.262	470.276	0.754166	921.698	467.756	0.825033	935.973	466.917	0.825518	949.409	469.436	0.81711	958.646	476.154	0.717801	890.627	493.788	0.876293	742.567	1059.53	0.0429005	916.716	699.621	st-anger
1331	Alt	16	st_anger_dom.post_alt	68	dom_post	909.149	628.779	0.812745	826.134	471.396	0.810081	838.24	465.343	0.856175	847.752	465.343	0.886152	859.859	468.802	0.865396	871.965	473.126	0.815399	906.554	469.667	0.750594	920.39	464.479	0.848179	935.091	463.614	0.85896	949.791	466.208	0.822125	960.168	473.991	0.70164	890.124	491.285	0.858713	737.442	1077.84	0.0505118	910.841	699.743	st-anger
1332	Alt	16	st_anger_dom.post_alt	69	dom_post	907.992	625.714	0.847804	827.937	472.345	0.79619	835.521	464.761	0.843575	848.161	463.918	0.913157	860.802	464.761	0.86336	871.756	470.66	0.76597	906.306	465.604	0.752601	919.789	461.39	0.796552	934.958	459.705	0.832019	948.441	464.761	0.845885	959.396	471.502	0.739348	890.295	487.513	0.798544	935.409	1231.09	0.0175535	916.743	699.703	st-anger
1333	Alt	16	st_anger_dom.post_alt	70	dom_post	905.012	622.048	0.793409	832.774	465.979	0.697818	841.693	462.411	0.766977	852.394	460.628	0.805762	861.313	463.303	0.825708	872.906	466.87	0.769731	904.12	463.303	0.781456	917.498	457.06	0.891974	932.659	457.06	0.876091	946.928	461.519	0.778015	959.414	470.438	0.772601	890.743	484.707	0.87316	719.253	1110.02	0.0202339	916.66	699.633	st-anger
1334	Alt	16	st_anger_dom.post_alt	71	dom_post	906.897	618.378	0.786078	831.096	464.972	0.752109	842.827	459.558	0.789988	852.754	458.655	0.858516	865.387	459.558	0.826658	874.411	463.167	0.777808	905.092	459.558	0.786401	917.726	453.241	0.907753	932.164	453.241	0.890785	946.602	457.753	0.805608	959.236	466.777	0.756113	892.459	481.215	0.86957	859.798	1243.5	0.0169459	916.69	699.914	st-anger
1336	Alt	16	st_anger_dom.post_alt	73	dom_post	905.692	608.147	0.82088	829.73	461.584	0.744823	837.773	452.648	0.779174	850.284	449.967	0.925886	863.689	450.86	0.859141	873.52	456.222	0.805322	907.48	450.86	0.819015	920.885	445.498	0.830218	936.077	444.604	0.838258	949.482	449.967	0.786648	958.419	457.116	0.712167	892.287	472.308	0.926638	721.498	1238.97	0.0142499	904.651	699.946	st-anger
1337	Alt	16	st_anger_dom.post_alt	74	dom_post	904.804	605.989	0.8156	829.061	459.848	0.730441	837.972	450.937	0.785031	850.447	448.264	0.907447	864.705	447.373	0.859205	876.289	450.046	0.768195	903.022	448.264	0.772707	918.171	442.026	0.839001	935.102	442.026	0.872765	949.359	448.264	0.802525	958.27	456.284	0.752634	893.22	469.65	0.95964	710.837	1254.04	0.0157893	898.896	700.072	st-anger
1338	Alt	16	st_anger_dom.post_alt	75	dom_post	907.649	603.142	0.843527	830.083	456.033	0.822186	838.107	447.118	0.880606	851.48	440.877	0.859449	865.745	440.877	0.836326	879.119	446.226	0.745423	907.649	446.226	0.798016	921.914	439.985	0.882895	937.071	439.985	0.901383	951.336	446.226	0.8006	960.251	454.25	0.745553	893.384	467.624	0.893117	701.29	1254.16	0.0162677	904.703	700.021	st-anger
1342	Alt	16	st_anger_dom.post_alt	79	dom_post	909.016	594.229	0.82137	837.409	447.522	0.814572	845.269	439.663	0.872508	858.367	433.55	0.899817	872.34	432.677	0.856851	886.312	435.296	0.744234	914.256	434.423	0.767461	928.228	432.677	0.866983	942.2	432.677	0.899705	956.172	439.663	0.816588	964.031	447.522	0.752077	900.284	456.254	0.856058	689.5	1251.04	0.0158534	904.665	705.708	st-anger
1353	Alt	17	st_neut_dom.post_alt	0	dom_post	909.195	599.966	0.873877	839.704	449.831	0.837585	849.141	442.11	0.841844	862.009	437.821	0.827513	875.736	437.821	0.825658	888.605	442.968	0.796579	922.063	442.11	0.814047	934.932	436.105	0.85792	948.659	436.105	0.865227	960.669	442.968	0.801975	970.106	450.689	0.718601	903.189	462.7	0.871654	706.921	1183.21	0.00325394	904.65	711.736	st-neut
1354	Alt	17	st_neut_dom.post_alt	1	dom_post	909.179	600.841	0.852831	839.67	449.81	0.834063	849.11	442.086	0.845549	861.982	437.796	0.83805	874.854	437.796	0.846146	888.584	442.944	0.82775	922.051	442.086	0.840932	935.781	436.079	0.873878	948.653	436.938	0.85629	959.809	442.944	0.793424	969.248	451.526	0.700171	902.314	462.682	0.880237	706.823	1183.26	0.00331428	904.714	711.763	st-neut
1355	Alt	17	st_neut_dom.post_alt	2	dom_post	908.317	603.408	0.790559	838.849	449.894	0.829393	847.426	442.176	0.880035	861.148	437.888	0.858047	874.87	437.888	0.869987	887.734	442.176	0.845628	921.181	440.46	0.736134	934.903	436.172	0.86841	948.625	436.172	0.869453	960.632	443.033	0.78264	969.208	452.467	0.700245	902.313	462.759	0.887671	707.029	1183.19	0.00324107	904.679	711.745	st-neut
1356	Alt	17	st_neut_dom.post_alt	3	dom_post	908.31	603.443	0.801662	839.663	448.989	0.826183	848.244	442.124	0.837183	861.115	438.692	0.842912	874.845	439.55	0.846633	887.716	442.982	0.800639	922.039	442.124	0.825525	935.768	436.117	0.87766	948.639	436.976	0.850497	958.936	442.982	0.796273	968.375	451.563	0.703794	902.303	462.718	0.911882	656.923	1185.4	0.00295262	904.658	711.786	st-neut
1357	Alt	17	st_neut_dom.post_alt	4	dom_post	908.303	603.435	0.797459	838.807	450.715	0.797586	847.387	442.994	0.891065	861.114	438.704	0.848673	874.842	439.562	0.84143	887.711	442.994	0.792064	918.599	442.136	0.790805	930.61	436.13	0.861362	945.196	436.13	0.872239	957.207	442.994	0.832895	967.503	451.573	0.710104	901.439	462.727	0.914818	707.355	1191.73	0.00223603	904.683	711.819	st-neut
1361	Alt	17	st_neut_dom.post_alt	8	dom_post	906.377	605.078	0.806328	836.512	450.315	0.794132	847.125	442.356	0.804799	858.621	439.702	0.88308	871.887	439.702	0.91779	885.152	445.009	0.806562	914.336	440.587	0.791619	928.486	437.934	0.867268	942.636	438.818	0.887633	956.786	442.356	0.806382	965.629	452.968	0.714224	900.186	461.812	0.932672	683.222	1183.72	0.00359217	904.813	711.797	st-neut
1362	Alt	17	st_neut_dom.post_alt	9	dom_post	907.183	607.51	0.862113	836.401	452.838	0.816802	844.266	444.1	0.823709	857.374	439.731	0.906374	871.355	439.731	0.877662	882.715	444.1	0.723858	915.922	440.604	0.768242	929.029	437.983	0.829627	942.137	438.857	0.867733	956.119	443.226	0.791319	964.857	452.838	0.719311	899.318	462.451	0.874435	704.773	1236.59	0.01438	904.794	705.981	st-neut
1363	Alt	17	st_neut_dom.post_alt	10	dom_post	907.156	607.558	0.840359	836.338	453.68	0.819595	844.206	445.811	0.856113	857.321	440.565	0.910767	870.436	440.565	0.863595	880.927	445.811	0.762962	914.151	442.314	0.759246	927.266	438.817	0.892015	941.254	439.691	0.901702	954.369	443.188	0.770995	963.112	452.806	0.739322	898.413	465.046	0.8301	663.755	1193.38	0.00476157	904.736	705.985	st-neut
1364	Alt	17	st_neut_dom.post_alt	11	dom_post	907.085	608.271	0.816058	834.094	453.386	0.80642	842.105	446.265	0.889303	855.457	443.595	0.872565	867.919	443.595	0.815364	878.601	446.265	0.809761	913.316	444.485	0.803078	926.668	438.254	0.923216	940.91	439.144	0.922982	954.262	445.375	0.814917	963.164	453.386	0.78318	897.293	465.848	0.858303	698.773	1237.79	0.015092	904.686	705.931	st-neut
1365	Alt	17	st_neut_dom.post_alt	12	dom_post	908.676	609.334	0.824878	831.988	456.848	0.785349	840.905	447.931	0.803954	853.389	445.256	0.909651	866.765	445.256	0.896565	879.249	447.931	0.759218	912.243	445.256	0.808736	924.727	439.014	0.932989	938.995	439.014	0.919752	952.371	445.256	0.835136	960.396	453.281	0.773534	895.3	467.549	0.927024	610.722	1190.84	0.01035	904.695	705.891	st-neut
1366	Alt	17	st_neut_dom.post_alt	13	dom_post	908.669	611.327	0.845778	830.955	459.473	0.794728	838.995	450.54	0.815047	852.393	446.074	0.908977	864.899	446.074	0.858615	876.511	449.647	0.772827	910.455	446.074	0.831007	923.854	439.821	0.909289	938.146	439.821	0.904788	950.652	446.074	0.804245	959.584	454.114	0.769102	893.483	467.512	0.868068	647.359	1189.92	0.00329436	904.823	705.83	st-neut
1367	Alt	17	st_neut_dom.post_alt	14	dom_post	906.836	611.409	0.817706	828.197	460.385	0.751733	838.027	452.342	0.829097	847.857	447.874	0.863286	860.367	447.874	0.895643	873.772	451.449	0.823156	906.836	446.98	0.820919	918.454	440.725	0.898728	932.752	439.831	0.906675	946.156	446.087	0.810146	955.986	454.13	0.731986	889.857	468.428	0.891476	682.731	1239.47	0.0159938	904.793	705.794	st-neut
1368	Alt	17	st_neut_dom.post_alt	15	dom_post	906.789	613.85	0.818818	828.597	461.103	0.792236	835.871	453.829	0.878754	848.6	448.374	0.864537	858.601	447.465	0.858532	871.33	452.92	0.869651	905.88	446.555	0.819282	916.791	440.191	0.891696	930.429	440.191	0.910376	944.976	446.555	0.824889	954.068	453.829	0.74618	887.696	469.286	0.883838	751.085	1246.28	0.0184281	904.746	705.697	st-neut
1369	Alt	17	st_neut_dom.post_alt	16	dom_post	905.833	612.963	0.811588	826.733	462.039	0.790709	834.007	453.856	0.882714	844.008	448.401	0.854582	857.646	447.492	0.918479	871.283	452.947	0.865549	901.287	447.492	0.828631	914.924	440.218	0.920278	929.471	440.218	0.917954	943.109	446.582	0.809992	952.201	453.856	0.768965	886.74	469.312	0.921743	580.285	1060.64	0.0526815	904.777	705.659	st-neut
1370	Alt	17	st_neut_dom.post_alt	17	dom_post	902.215	612.043	0.867842	826.622	460.857	0.739524	835.621	453.658	0.829085	844.62	449.158	0.831353	857.219	450.058	0.81692	867.118	453.658	0.849217	901.315	447.358	0.802182	913.914	440.159	0.849508	928.313	440.159	0.863533	940.911	446.458	0.80223	951.71	453.658	0.778607	886.016	469.856	0.867916	599.366	1038.44	0.330149	910.71	700.036	st-neut
1371	Alt	17	st_neut_dom.post_alt	18	dom_post	903.026	611.921	0.826435	824.808	460.879	0.770172	833.799	453.686	0.839815	843.689	449.191	0.862051	854.477	448.292	0.808826	865.266	451.888	0.790974	900.329	446.494	0.827024	913.815	440.201	0.871121	927.301	440.201	0.871373	938.989	445.595	0.812295	950.676	453.686	0.787722	885.045	469.869	0.864075	544.568	982.493	0.151814	904.855	700.001	st-neut
1372	Alt	17	st_neut_dom.post_alt	19	dom_post	903.127	611.841	0.875564	824.87	461.551	0.729707	832.873	453.548	0.815876	844.434	449.101	0.855501	854.216	448.212	0.843875	866.666	453.548	0.881272	897.792	447.323	0.790827	910.242	441.098	0.944552	924.47	440.208	0.940889	937.81	444.655	0.807238	948.481	453.548	0.715479	881.784	469.555	0.903213	643.362	827.063	0.129891	910.776	699.928	st-neut
1373	Alt	17	st_neut_dom.post_alt	20	dom_post	903.212	610.114	0.886803	825.684	460.405	0.743218	833.704	453.276	0.831673	845.289	449.712	0.820316	855.091	450.603	0.825997	866.676	454.167	0.899888	898.756	446.147	0.808387	911.232	439.909	0.945065	925.49	439.909	0.933731	938.857	445.256	0.824275	947.768	453.276	0.753381	882.716	468.425	0.921561	754.764	718.818	0.124624	916.747	699.739	st-neut
1375	Alt	17	st_neut_dom.post_alt	22	dom_post	904.25	604.748	0.855528	825.827	458.719	0.72997	833.038	451.507	0.867099	843.855	449.704	0.805044	854.672	449.704	0.867956	865.489	451.507	0.847175	897.039	444.296	0.810715	911.462	437.986	0.868151	925.884	437.986	0.869658	938.504	443.395	0.819462	948.42	451.507	0.756541	882.616	468.634	0.877683	654.816	826.061	0.437247	922.798	699.666	st-neut
1376	Alt	17	st_neut_dom.post_alt	23	dom_post	904.225	603.819	0.844276	825.783	460.306	0.778875	832.914	452.284	0.890672	841.828	448.718	0.794801	854.307	447.827	0.85682	865.004	452.284	0.837011	897.985	445.153	0.834574	911.356	438.913	0.906414	924.726	438.022	0.891757	938.097	443.37	0.768022	947.902	451.393	0.725773	882.831	467.437	0.91042	680.87	792.98	0.550231	922.633	699.646	st-neut
1377	Alt	17	st_neut_dom.post_alt	24	dom_post	903.249	602.532	0.860821	825.175	461.298	0.74854	833.07	453.402	0.851863	841.842	448.139	0.86191	854.124	448.139	0.921071	866.405	451.648	0.814559	897.108	445.507	0.797084	910.267	440.244	0.939578	924.302	439.367	0.885446	938.338	441.121	0.829507	947.988	449.016	0.707319	882.195	468.315	0.935889	692.759	771.48	0.586362	922.664	699.487	st-neut
1378	Alt	17	st_neut_dom.post_alt	25	dom_post	902.414	602.457	0.769069	825.225	460.358	0.788971	833.119	452.464	0.880584	841.891	449.832	0.790764	854.171	448.955	0.850599	865.574	452.464	0.848756	897.151	445.447	0.810485	910.309	439.306	0.926968	924.343	438.429	0.917799	937.5	441.938	0.786272	946.272	450.709	0.713773	882.24	467.375	0.914211	710.534	750.207	0.654278	922.874	693.928	st-neut
1379	Alt	17	st_neut_dom.post_alt	26	dom_post	903.285	602.108	0.860671	823.88	459.358	0.754538	831.91	452.22	0.896638	840.831	450.436	0.810315	852.43	449.544	0.850242	864.028	451.328	0.844766	897.04	445.083	0.847677	909.53	437.945	0.932446	923.805	437.053	0.924917	938.08	442.406	0.789225	947.002	450.436	0.707138	881.872	466.495	0.910203	719.039	742.156	0.68291	922.828	693.929	st-neut
1380	Alt	17	st_neut_dom.post_alt	27	dom_post	902.233	602.963	0.786099	826.404	459.334	0.748196	833.541	452.197	0.808544	843.354	449.521	0.85855	852.275	449.521	0.810295	864.765	452.197	0.903575	894.204	444.168	0.838238	908.478	437.924	0.953448	922.751	437.032	0.932934	937.025	442.384	0.816079	948.622	451.305	0.727869	879.93	467.363	0.894068	730.005	736.427	0.630464	916.701	693.85	st-neut
1381	Alt	17	st_neut_dom.post_alt	28	dom_post	902.207	602.047	0.74511	825.474	460.181	0.712208	831.72	452.151	0.828466	842.427	449.474	0.836431	852.241	448.582	0.804431	864.733	451.258	0.916967	898.638	444.12	0.823655	909.345	437.875	0.903501	922.728	437.875	0.918828	937.004	443.228	0.822842	946.819	451.258	0.719878	879.901	467.319	0.886275	739.003	732.036	0.612347	916.64	693.823	st-neut
1382	Alt	17	st_neut_dom.post_alt	29	dom_post	904.779	595.614	0.646407	827.308	459.373	0.731306	834.432	452.249	0.815989	843.337	449.578	0.853041	853.132	449.578	0.765914	863.817	451.359	0.885633	895.874	445.126	0.827924	907.45	438.002	0.922564	921.698	438.002	0.925661	935.945	443.345	0.820986	947.521	451.359	0.706791	878.955	467.387	0.886879	741.784	735.224	0.635437	910.652	693.681	st-neut
1383	Alt	17	st_neut_dom.post_alt	30	dom_post	906.549	595.592	0.61034	825.541	460.282	0.708882	831.772	452.27	0.798945	842.455	450.49	0.890162	854.027	450.49	0.810435	864.71	452.27	0.928814	894.086	445.148	0.823251	907.439	438.027	0.938042	921.682	438.027	0.940943	935.925	442.478	0.822401	947.498	451.38	0.728296	879.843	467.403	0.888245	745.113	736.553	0.637705	910.709	693.677	st-neut
1384	Alt	17	st_neut_dom.post_alt	31	dom_post	906.42	599.042	0.619564	825.572	460.195	0.746353	832.603	453.165	0.820855	843.148	449.65	0.835858	851.936	449.65	0.792157	864.239	452.286	0.879621	894.996	445.256	0.802366	907.299	438.226	0.90665	922.238	438.226	0.898334	936.298	441.741	0.805967	948.601	451.407	0.743346	879.178	468.104	0.881242	744.999	737.859	0.637134	904.839	693.73	st-neut
1385	Alt	17	st_neut_dom.post_alt	32	dom_post	908.302	600.052	0.646897	824.725	462.81	0.710655	831.763	454.013	0.804568	843.2	451.373	0.837611	851.997	450.494	0.845815	864.314	452.253	0.843964	895.105	445.215	0.82809	908.302	439.057	0.945168	922.378	438.177	0.920066	936.454	443.456	0.82163	948.77	452.253	0.734253	880.15	468.089	0.898614	745.964	735.074	0.622567	910.76	693.755	st-neut
1387	Alt	17	st_neut_dom.post_alt	34	dom_post	902.466	593.933	0.691939	826.06	461.321	0.737431	833.086	454.295	0.857668	840.99	451.661	0.833706	853.285	450.783	0.790692	862.067	454.295	0.850592	895.44	446.391	0.78457	907.735	440.244	0.859865	921.787	439.366	0.85161	934.082	442	0.780075	945.499	450.783	0.700505	879.632	469.225	0.865313	730.745	716.515	0.536589	928.615	693.963	st-neut
1390	Alt	17	st_neut_dom.post_alt	37	dom_post	903.201	609.676	0.79308	821.73	462.504	0.798328	828.739	456.372	0.840654	838.375	452.868	0.782212	847.135	452.868	0.802755	855.895	455.496	0.793751	889.184	447.611	0.799831	903.201	441.479	0.897987	917.217	439.727	0.853604	930.357	442.355	0.810847	939.994	449.363	0.701226	875.168	470.388	0.905489	714.144	662.002	0.563784	934.591	700.023	st-neut
1394	Alt	17	st_neut_dom.post_alt	41	dom_post	897.974	608.468	0.752658	817.113	465.086	0.74387	823.782	457.583	0.85521	831.285	455.082	0.829964	842.956	453.415	0.801826	852.125	456.75	0.842297	883.803	446.746	0.768268	897.141	440.911	0.870793	911.312	438.41	0.888494	924.65	443.412	0.829157	937.155	450.914	0.708478	870.465	470.921	0.901714	704.148	625.756	0.646858	928.665	693.901	st-neut
1395	Alt	17	st_neut_dom.post_alt	42	dom_post	897.957	608.394	0.783073	817.002	467.349	0.725524	823.679	457.334	0.824993	831.19	454.83	0.879429	842.874	453.995	0.815553	852.055	455.665	0.85619	882.934	448.988	0.780641	896.288	441.477	0.877114	911.31	438.973	0.850894	924.664	443.146	0.839603	937.182	450.657	0.729541	870.416	470.687	0.859001	713.11	620.017	0.639804	928.68	693.802	st-neut
1397	Alt	17	st_neut_dom.post_alt	44	dom_post	900.597	609.818	0.692878	815.135	467.952	0.776469	821.972	457.697	0.831727	831.373	455.133	0.843971	842.483	453.424	0.865062	855.302	455.133	0.877974	884.359	447.442	0.739727	898.033	441.459	0.929375	911.707	439.75	0.858427	925.381	442.314	0.85011	937.345	450.006	0.710004	870.685	470.516	0.882871	726.415	643.936	0.508269	928.884	693.943	st-neut
1400	Alt	17	st_neut_dom.post_alt	47	dom_post	905.847	612.123	0.718	820.085	465.102	0.721879	827.086	456.35	0.871505	836.712	453.725	0.795998	847.214	452.85	0.830625	859.466	455.475	0.855878	890.095	447.599	0.789881	903.222	441.473	0.935492	917.224	440.598	0.88304	931.226	442.348	0.830975	940.852	449.349	0.705627	875.218	470.352	0.920386	922.52	625.134	0.0663443	934.493	699.563	st-neut
1402	Alt	17	st_neut_dom.post_alt	49	dom_post	907.251	615.284	0.840928	823.486	463.461	0.69926	830.466	455.608	0.816196	838.319	453.863	0.881364	849.662	452.99	0.793575	859.26	454.735	0.908697	893.29	447.755	0.836344	905.505	441.647	0.868376	919.466	440.775	0.878716	933.427	443.392	0.783009	943.025	452.118	0.726755	875.839	470.441	0.831337	763.579	891.538	0.071156	910.626	693.92	st-neut
1403	Alt	17	st_neut_dom.post_alt	50	dom_post	908.409	614.83	0.808243	823.548	465.439	0.745716	830.62	456.599	0.814237	838.576	453.947	0.891847	850.067	453.947	0.815005	859.791	455.715	0.91196	889.846	448.643	0.804629	902.222	441.572	0.939345	917.249	440.688	0.88713	932.277	443.34	0.791797	943.768	452.179	0.724959	874.818	470.743	0.859019	783.254	927.247	0.351954	916.827	699.477	st-neut
1404	Alt	17	st_neut_dom.post_alt	51	dom_post	907.518	610.445	0.840492	824.284	464.342	0.702217	830.482	457.258	0.767137	838.451	454.601	0.87185	849.077	453.716	0.822993	858.817	454.601	0.880628	889.809	447.518	0.790473	903.091	440.434	0.904791	917.259	440.434	0.891519	931.426	444.861	0.789666	943.823	452.831	0.723268	874.756	472.311	0.848504	774.805	945.398	0.5832	916.781	699.502	st-neut
1405	Alt	17	st_neut_dom.post_alt	52	dom_post	903.165	608.902	0.809894	824.173	466.007	0.717818	830.386	458.906	0.759291	839.262	454.469	0.883061	849.025	454.469	0.827212	859.675	457.131	0.848328	888.077	448.256	0.817593	902.278	441.155	0.893747	916.478	440.268	0.923931	930.679	444.706	0.819188	941.33	452.694	0.708007	874.764	473.107	0.8751	785.057	963.879	0.64654	922.635	699.573	st-neut
1406	Alt	17	st_neut_dom.post_alt	53	dom_post	906.372	607.114	0.804836	820.192	468.364	0.756696	826.224	460.608	0.832628	835.704	455.437	0.854749	846.908	454.576	0.900391	858.973	456.299	0.822758	889.136	448.543	0.822483	902.063	441.649	0.934711	916.714	440.787	0.901564	930.502	445.958	0.786935	942.568	453.714	0.718601	874.485	473.535	0.870261	788.236	971.551	0.662992	922.655	693.597	st-neut
1413	Alt	17	st_neut_dom.post_alt	60	dom_post	899.204	611.429	0.814519	819.553	467.71	0.701746	824.747	460.784	0.793122	835.137	458.187	0.843346	844.66	457.321	0.865115	855.915	459.052	0.846573	885.352	451.26	0.791545	899.204	444.334	0.9117	913.057	443.468	0.878712	926.909	445.2	0.847325	939.03	452.992	0.712807	871.499	474.636	0.872443	734.112	822.018	0.392393	922.812	699.497	st-neut
1414	Alt	17	st_neut_dom.post_alt	61	dom_post	901.044	612.093	0.821533	817.162	469.669	0.781003	824.152	462.679	0.85562	833.764	457.436	0.826388	844.249	456.563	0.903312	854.734	460.058	0.797707	885.316	451.32	0.759615	896.675	443.456	0.836437	912.403	442.582	0.869431	927.257	446.951	0.794406	936.868	454.815	0.72352	872.209	475.786	0.883889	746.671	699.413	0.31833	928.736	699.634	st-neut
1417	Alt	17	st_neut_dom.post_alt	64	dom_post	896.046	613.154	0.818417	813.178	471.844	0.764733	818.412	464.865	0.813786	827.135	459.632	0.848922	838.475	458.759	0.869887	847.198	459.632	0.835761	881.217	451.781	0.831317	894.301	444.803	0.943727	909.13	443.93	0.883844	923.087	445.675	0.840171	935.299	453.526	0.704467	867.26	476.205	0.874287	722.818	692.648	0.159848	928.693	705.947	st-neut
1423	Alt	17	st_neut_dom.post_alt	70	dom_post	899.514	614.723	0.73425	813.346	474.92	0.733831	817.743	467.006	0.790961	827.415	463.489	0.82279	837.086	461.731	0.833063	847.638	463.489	0.823004	880.17	452.938	0.754115	893.359	448.542	0.861638	907.428	445.025	0.879833	921.496	450.3	0.819904	932.926	457.334	0.705165	866.102	479.316	0.925343	707.584	736.805	0.0673701	928.877	699.961	st-neut
1424	Alt	17	st_neut_dom.post_alt	71	dom_post	901.204	614.64	0.797119	814.188	473.129	0.75074	820.341	466.098	0.786017	830.01	464.34	0.870011	837.92	463.461	0.839863	850.225	465.219	0.865656	880.11	455.55	0.770751	893.294	448.519	0.884967	908.236	445.003	0.888657	922.299	450.277	0.814695	934.605	457.308	0.70604	866.046	479.282	0.934428	762.355	694.484	0.311811	928.596	699.861	st-neut
1427	Alt	17	st_neut_dom.post_alt	74	dom_post	902.531	613.027	0.780745	814.583	473.703	0.806044	820.678	466.737	0.89867	828.515	463.254	0.82836	840.706	462.383	0.803129	849.414	465.866	0.863161	879.02	454.546	0.741492	892.082	447.58	0.854991	906.885	445.838	0.881137	922.559	448.451	0.785249	933.008	456.288	0.710699	866.829	479.799	0.867134	779.79	895.506	0.481738	910.674	699.721	st-neut
1433	Alt	17	st_neut_dom.post_alt	80	dom_post	902.881	609.475	0.833939	816.442	470.832	0.725831	821.577	463.985	0.798762	832.703	457.994	0.860923	841.261	457.138	0.876948	853.243	458.85	0.819143	882.341	451.148	0.835707	895.178	444.301	0.956212	909.727	442.589	0.891392	923.421	444.301	0.844777	936.258	452.003	0.724926	868.648	475.966	0.861897	751.903	895.252	0.500456	916.703	699.977	st-neut
1434	Alt	17	st_neut_dom.post_alt	81	dom_post	902.111	608.522	0.827352	817.441	469.422	0.749671	824.353	461.646	0.776955	832.993	456.463	0.903108	841.633	456.463	0.863569	853.728	457.327	0.896748	887.423	450.415	0.837262	896.927	443.503	0.888084	911.615	441.775	0.854708	925.438	443.503	0.810751	937.534	451.279	0.739896	869.28	473.742	0.838501	753.126	894.668	0.541124	910.77	699.972	st-neut
1435	Alt	17	st_neut_dom.post_alt	82	dom_post	901.275	607.664	0.790814	817.448	465.937	0.711517	824.362	458.159	0.795021	833.004	455.567	0.903797	845.102	454.702	0.817461	855.473	456.431	0.875623	888.312	447.789	0.758149	901.275	441.74	0.846591	915.102	440.875	0.833565	928.929	443.468	0.816761	938.435	451.246	0.709935	872.756	472.85	0.826262	737.644	906.464	0.54216	910.692	699.973	st-neut
1436	Alt	17	st_neut_dom.post_alt	83	dom_post	903.546	603.949	0.767802	819.892	463.625	0.748557	826.189	456.429	0.861541	836.083	454.63	0.818121	846.877	453.731	0.873082	855.872	455.53	0.867819	889.154	447.434	0.824248	900.848	441.138	0.865382	914.341	440.238	0.878573	928.733	442.937	0.795365	940.426	451.032	0.716023	874.762	470.821	0.861753	728.519	929.858	0.362949	910.649	705.689	st-neut
1437	Alt	17	st_neut_dom.post_alt	84	dom_post	900.905	602.028	0.774404	821.823	463.197	0.742419	828.853	456.167	0.863675	838.518	452.652	0.786108	849.062	450.895	0.848185	859.607	455.289	0.844699	891.239	447.38	0.80723	904.419	441.23	0.880021	918.478	439.472	0.84513	931.658	442.108	0.82206	941.324	450.016	0.732229	876.302	470.226	0.919836	714.105	947.582	0.0704525	910.667	700.056	st-neut
1438	Alt	17	st_neut_dom.post_alt	85	dom_post	901.194	602.145	0.74193	823.721	460.87	0.697249	829.189	453.578	0.782242	840.127	450.844	0.856297	849.241	450.844	0.849519	862.002	452.667	0.884186	892.08	445.375	0.834078	905.752	438.995	0.874796	919.423	438.083	0.873542	932.184	441.729	0.781436	943.121	449.932	0.722976	877.496	467.25	0.93194	692.731	977.203	0.018279	910.682	705.759	st-neut
1439	Alt	17	st_neut_dom.post_alt	86	dom_post	903.121	598.461	0.779459	821.998	463.56	0.71376	828.378	453.533	0.822695	841.139	448.976	0.85342	851.166	448.064	0.816144	863.927	451.71	0.922432	894.006	444.418	0.800428	906.767	438.038	0.935423	921.351	437.126	0.933668	935.935	439.861	0.79918	945.05	448.976	0.709948	878.51	467.206	0.909484	684.115	1024.53	0.162514	910.823	705.719	st-neut
1440	Alt	17	st_neut_dom.post_alt	87	dom_post	904.096	596.105	0.809819	826.209	459.132	0.785211	834.266	451.075	0.805495	845.009	445.703	0.879486	854.857	445.703	0.812786	866.495	450.179	0.797279	896.039	443.913	0.818671	909.467	437.646	0.941341	923.791	437.646	0.89308	936.325	438.541	0.795363	946.173	445.703	0.718434	881.715	467.189	0.926774	675.452	1045.92	0.203233	916.674	705.72	st-neut
1442	Alt	17	st_neut_dom.post_alt	89	dom_post	908.788	596.39	0.804565	829.674	457.259	0.834509	837.858	449.074	0.843383	848.77	444.528	0.838017	859.683	444.528	0.895155	872.414	449.074	0.838432	902.422	441.8	0.771523	915.153	436.344	0.885158	927.884	436.344	0.845152	940.615	438.162	0.800834	952.437	445.437	0.707645	887.873	465.443	0.937192	844.941	1237.01	0.0161786	910.747	705.844	st-neut
1443	Alt	17	st_neut_dom.post_alt	90	dom_post	909.727	595.522	0.791532	831.493	456.14	0.752553	839.587	448.047	0.806617	850.377	444.45	0.841399	861.168	444.45	0.862053	874.657	445.349	0.829137	905.231	440.853	0.786963	917.82	437.256	0.938211	932.208	436.357	0.886652	942.999	439.055	0.789178	953.79	446.249	0.715944	889.944	466.032	0.905845	741.536	1235.03	0.0151066	910.793	705.942	st-neut
1444	Alt	17	st_neut_dom.post_alt	91	dom_post	911.436	595.137	0.846006	833.739	456.518	0.794792	840.802	447.688	0.889656	852.28	444.157	0.802971	863.758	442.391	0.842234	876.119	446.805	0.878628	906.139	439.742	0.829003	919.383	433.562	0.931734	933.509	433.562	0.912702	947.636	439.742	0.838608	956.465	447.688	0.719238	891.129	462.698	0.88397	631.874	1185.76	0.011569	910.803	705.96	st-neut
1445	Alt	17	st_neut_dom.post_alt	92	dom_post	912.386	594.214	0.838777	833.755	455.504	0.797847	841.706	446.669	0.899498	854.959	441.368	0.85959	867.328	441.368	0.808275	878.813	445.786	0.823521	907.085	439.601	0.803672	920.338	433.417	0.864101	935.357	433.417	0.865296	948.61	439.601	0.859615	960.095	447.553	0.760498	893.833	462.572	0.819833	653.397	1190.52	0.00464624	910.835	705.982	st-neut
1446	Alt	17	st_neut_dom.post_alt	93	dom_post	913.317	595.497	0.851557	835.294	454.355	0.792887	843.184	447.341	0.869791	855.458	441.205	0.860022	865.978	441.205	0.864232	878.251	445.588	0.848795	910.687	440.328	0.782173	923.837	434.191	0.843895	937.864	434.191	0.869151	951.014	440.328	0.836227	961.534	448.218	0.771091	894.907	462.245	0.859618	685.309	1191.51	0.0126662	910.826	711.692	st-neut
1447	Alt	17	st_neut_dom.post_alt	94	dom_post	913.224	594.554	0.812017	836.111	455.059	0.82084	843.043	447.261	0.901602	856.039	442.063	0.852598	866.436	441.196	0.848978	878.566	445.529	0.800081	913.224	439.464	0.772275	926.22	434.265	0.910182	940.083	434.265	0.907252	953.079	440.33	0.808347	961.744	447.261	0.765605	897.628	461.991	0.879626	720.847	1237.21	0.0165656	910.845	705.997	st-neut
1448	Alt	17	st_neut_dom.post_alt	95	dom_post	912.483	599.921	0.808267	835.322	454.368	0.810726	844.09	445.599	0.804533	856.366	441.215	0.89987	870.395	440.339	0.869232	883.547	442.092	0.751873	913.36	439.462	0.796522	926.512	434.201	0.927534	940.541	434.201	0.920465	953.694	440.339	0.828048	962.462	448.23	0.767911	898.454	461.382	0.920188	650.275	1185.49	0.0122268	910.845	711.73	st-neut
1449	Alt	17	st_neut_dom.post_alt	96	dom_post	914.138	601.468	0.810977	836.212	454.274	0.808678	844.005	446.481	0.861616	855.261	441.286	0.849184	866.517	440.42	0.880345	879.505	443.018	0.823294	913.273	439.554	0.797137	927.126	433.493	0.908156	940.98	434.359	0.90544	953.102	439.554	0.808818	962.626	447.347	0.780904	897.687	461.2	0.883071	727.416	1237.48	0.0175849	910.75	706.001	st-neut
1450	Alt	17	st_neut_dom.post_alt	97	dom_post	914.115	605.661	0.8374	836.243	453.378	0.798001	844.03	445.59	0.84459	856.143	440.399	0.853932	867.391	439.534	0.848759	880.37	442.129	0.778682	912.384	439.534	0.790189	926.228	433.477	0.870512	940.072	433.477	0.886937	953.051	439.534	0.817584	962.568	447.321	0.752864	896.81	461.165	0.853183	715.658	1236.12	0.015128	910.683	705.939	st-neut
1451	Alt	17	st_neut_dom.post_alt	98	dom_post	911.55	605.79	0.796783	834.746	453.076	0.755674	844.57	445.038	0.835002	855.287	439.68	0.826296	868.683	439.68	0.885495	882.079	445.038	0.861422	911.55	438.787	0.839915	924.946	433.428	0.883756	939.235	433.428	0.859553	952.631	438.787	0.832739	961.562	446.824	0.751092	896.368	460.22	0.9113	697.715	1230.45	0.0137617	910.777	705.979	st-neut
1452	Alt	17	st_neut_dom.post_alt	99	dom_post	912.357	602.99	0.826178	834.706	453.864	0.766369	842.648	445.922	0.849804	855.001	440.628	0.866965	869.12	439.745	0.896107	880.591	444.157	0.793443	910.593	438.863	0.821469	923.829	433.569	0.843421	938.83	433.569	0.853844	951.183	438.863	0.817467	960.89	446.805	0.732155	895.592	460.923	0.875581	652.86	1183.1	0.010848	910.725	705.937	st-neut
1453	Alt	17	st_neut_dom.post_alt	100	dom_post	910.586	608.332	0.850052	834.754	453.1	0.73084	844.568	445.07	0.811913	855.273	441.502	0.811048	867.763	440.61	0.846067	881.145	444.178	0.853692	911.478	437.933	0.839055	924.86	435.257	0.873281	939.134	436.149	0.86379	950.732	439.718	0.790923	960.545	449.531	0.76352	895.419	462.021	0.838662	627.761	1178.23	0.0134667	910.682	705.948	st-neut
1454	Alt	17	st_neut_dom.post_alt	101	dom_post	910.553	604.969	0.830397	831.92	453.958	0.811429	839.962	445.916	0.876756	853.365	440.555	0.86555	866.768	440.555	0.842743	879.278	445.023	0.790519	909.659	438.768	0.770065	922.169	432.513	0.823748	936.466	433.406	0.822684	948.975	439.661	0.828796	959.698	447.703	0.746371	894.469	462	0.82552	698.804	1231.18	0.0140878	910.642	705.981	st-neut
1455	Alt	17	st_neut_dom.post_alt	102	dom_post	910.437	605.706	0.800406	831.916	454.017	0.75099	839.946	445.986	0.844863	852.438	443.31	0.850919	865.823	442.417	0.816327	878.315	445.094	0.821992	906.868	438.848	0.767292	919.36	434.387	0.82047	933.637	435.279	0.824237	947.021	438.848	0.837187	958.621	447.771	0.745414	892.591	462.94	0.809269	701.121	1232.35	0.0146321	904.821	705.924	st-neut
1456	Alt	17	st_neut_dom.post_alt	103	dom_post	910.514	605.874	0.806264	831.865	454.831	0.805859	839.908	446.788	0.921623	852.421	442.319	0.844509	863.146	442.319	0.819657	875.658	445.894	0.897119	906.939	439.638	0.783935	919.452	434.275	0.859311	933.752	434.275	0.856017	947.158	439.638	0.841442	958.777	446.788	0.728441	890.852	461.981	0.843186	633.04	1185.22	0.0124047	910.655	705.941	st-neut
1457	Alt	17	st_neut_dom.post_alt	104	dom_post	909.726	606.425	0.82426	829.742	456.454	0.759657	837.922	446.456	0.85709	850.647	443.729	0.872089	860.645	443.729	0.836542	874.279	445.547	0.865692	903.364	439.185	0.792083	917.907	435.549	0.885152	932.449	435.549	0.86861	946.083	438.276	0.82045	956.081	446.456	0.70238	889.73	464.634	0.836164	698.743	1231.17	0.0144732	910.618	705.925	st-neut
1458	Alt	17	st_neut_dom.post_alt	105	dom_post	910.475	604.975	0.848379	829.183	456.685	0.721973	838.117	447.752	0.810694	847.943	444.179	0.8233	860.449	442.392	0.835063	872.956	445.965	0.80997	905.115	439.712	0.836576	918.515	435.246	0.870989	931.915	435.246	0.8468	945.314	439.712	0.819833	954.247	447.752	0.742073	889.929	463.832	0.86168	699.816	1231.19	0.0147711	910.616	705.898	st-neut
1459	Alt	17	st_neut_dom.post_alt	106	dom_post	908.769	606.423	0.79406	827.899	459.221	0.745505	836.076	450.135	0.80531	846.072	444.683	0.873657	859.701	444.683	0.905825	872.423	447.409	0.816949	903.317	443.774	0.805786	916.947	437.413	0.917401	930.576	436.505	0.858956	943.297	439.231	0.790319	953.293	446.5	0.725398	887.87	465.582	0.905007	695.328	1226.73	0.0130462	910.64	705.892	st-neut
1461	Alt	18	st_sur_dom.post_alt	1	dom_post	912.432	621.569	0.813824	838.005	463.196	0.757471	845.794	455.407	0.844292	857.91	449.349	0.893806	870.026	449.349	0.881952	880.411	451.945	0.794192	918.49	447.618	0.721099	929.74	441.56	0.853109	941.856	440.695	0.861804	955.703	441.56	0.84703	966.954	446.753	0.72366	901.181	477.043	0.863189	618.671	1177.12	0.00308181	904.815	705.824	st-sur
1462	Alt	18	st_sur_dom.post_alt	2	dom_post	913.248	624.347	0.828332	837.089	466.038	0.756308	844.79	458.337	0.82173	854.203	453.203	0.870837	866.183	453.203	0.906451	878.163	457.481	0.774044	914.959	450.635	0.763997	927.795	445.501	0.891923	940.631	442.078	0.817249	953.467	442.934	0.776146	962.88	448.924	0.750635	899.556	480.586	0.864797	613.815	1188.58	0.00492832	910.703	705.809	st-sur
1463	Alt	18	st_sur_dom.post_alt	3	dom_post	912.074	630.029	0.833154	835.533	467.486	0.786393	842.413	459.746	0.882647	852.733	458.026	0.818805	863.913	458.886	0.896664	875.094	460.606	0.79711	914.654	453.726	0.767366	925.835	448.566	0.85225	937.875	445.126	0.839499	949.055	445.126	0.802197	960.235	452.006	0.828732	897.454	486.406	0.883399	677.407	1232.27	0.0150058	910.699	700.03	st-sur
1464	Alt	18	st_sur_dom.post_alt	4	dom_post	910.228	631.806	0.794639	831.251	471.332	0.806229	838.813	464.61	0.869038	850.575	461.25	0.858987	862.338	462.93	0.823238	871.58	465.451	0.848473	911.908	458.729	0.798684	923.671	452.008	0.866678	933.753	448.647	0.797323	947.196	448.647	0.778048	958.118	454.528	0.762715	893.424	487.295	0.795212	567.154	1056.63	0.0993237	916.803	699.932	st-sur
1465	Alt	18	st_sur_dom.post_alt	5	dom_post	905.996	634.333	0.826346	830.508	475.974	0.748363	838.713	468.589	0.813056	847.739	465.307	0.844369	859.226	466.128	0.856294	869.072	470.23	0.813708	908.457	463.666	0.729441	919.124	457.102	0.874101	932.252	451.358	0.899251	945.38	451.358	0.860078	957.688	457.922	0.792327	892.047	492.384	0.851487	582.619	1033.43	0.219513	922.705	700.024	st-sur
1466	Alt	18	st_sur_dom.post_alt	6	dom_post	905.68	634.138	0.742626	828.332	478.619	0.756408	836.561	472.036	0.828665	845.612	467.922	0.795134	857.132	470.39	0.850203	867.829	473.682	0.805946	905.68	466.276	0.746157	917.2	458.87	0.901444	930.366	453.933	0.867039	943.532	453.933	0.815395	955.874	460.516	0.765533	890.046	495.076	0.837479	550.112	940.829	0.0649971	916.767	699.921	st-sur
1467	Alt	18	st_sur_dom.post_alt	7	dom_post	904.11	636.814	0.826746	828.276	478.55	0.738481	837.343	472.78	0.839378	845.586	471.956	0.867159	857.95	472.78	0.921868	866.193	476.902	0.849256	903.286	471.132	0.756826	914.002	462.889	0.781434	927.19	458.767	0.817839	942.852	457.943	0.79345	954.392	464.537	0.70566	885.976	499.157	0.863583	653.067	810.437	0.114267	922.79	699.797	st-sur
1470	Alt	18	st_sur_dom.post_alt	10	dom_post	897.317	639.834	0.629696	827.713	481.792	0.787783	835.901	476.879	0.772024	844.09	477.698	0.849917	853.098	480.154	0.835199	862.924	482.611	0.86977	901.411	474.422	0.746613	911.238	467.871	0.819238	923.521	462.958	0.835834	939.079	462.139	0.815772	949.724	468.69	0.772246	882.577	506.358	0.876344	669.096	799.587	0.515612	928.838	699.614	st-sur
1471	Alt	18	st_sur_dom.post_alt	11	dom_post	898.304	636.528	0.686601	825.677	484.091	0.755454	832.86	478.504	0.786522	842.437	477.706	0.782561	852.812	480.899	0.886507	863.188	484.889	0.8094	898.304	476.908	0.752285	910.275	469.725	0.893668	923.045	463.34	0.871521	939.007	463.34	0.803906	949.382	472.918	0.722995	882.342	507.236	0.857252	692.59	774.088	0.564792	928.638	693.991	st-sur
1472	Alt	18	st_sur_dom.post_alt	12	dom_post	902.304	642.345	0.704301	824.816	486.57	0.710148	832.005	480.979	0.766959	839.994	478.582	0.793475	851.977	481.777	0.850402	859.166	484.973	0.812277	898.31	476.984	0.773785	910.292	470.594	0.889931	923.074	465.002	0.875798	938.252	464.203	0.815649	948.637	471.392	0.761745	882.333	508.139	0.847327	707.331	758.988	0.592216	928.664	693.91	st-sur
1473	Alt	18	st_sur_dom.post_alt	13	dom_post	902.37	645.001	0.6977	824.029	485.122	0.7219	832.023	479.527	0.772903	840.816	478.727	0.806735	852.008	482.724	0.867862	860.801	485.922	0.804959	897.573	481.925	0.778005	909.564	472.332	0.86424	922.355	465.937	0.860628	935.944	465.138	0.842031	948.734	471.533	0.769572	880.786	508.305	0.802664	715.08	755.008	0.591947	928.692	693.855	st-sur
1474	Alt	18	st_sur_dom.post_alt	14	dom_post	903.964	647.015	0.662837	821.482	490.058	0.763862	828.689	482.851	0.772546	839.099	479.647	0.87468	851.111	482.851	0.816419	859.119	486.054	0.869356	901.562	478.847	0.734347	911.972	471.639	0.829485	923.984	466.835	0.828914	940	466.034	0.790447	949.61	473.241	0.72657	880.741	509.277	0.812466	722.839	751.083	0.629056	928.649	693.932	st-sur
1475	Alt	18	st_sur_dom.post_alt	15	dom_post	908.562	648.739	0.677335	823.783	485.58	0.766307	831.781	479.981	0.86282	840.579	479.981	0.838461	850.976	482.381	0.843034	858.974	486.38	0.847979	899.764	480.781	0.744742	909.361	473.583	0.877754	922.158	467.984	0.855157	937.354	467.185	0.797323	948.552	473.583	0.745155	881.368	510.374	0.804958	725.971	753.091	0.640991	922.745	693.989	st-sur
1476	Alt	18	st_sur_dom.post_alt	16	dom_post	907.757	650.68	0.666486	824.781	486.322	0.763373	831.961	480.737	0.811313	842.333	479.939	0.794291	851.908	483.928	0.881376	862.28	488.716	0.816205	898.183	480.737	0.737512	909.353	472.759	0.890169	922.119	467.174	0.874074	936.48	466.376	0.814592	947.65	472.759	0.763047	882.226	510.258	0.85852	725.92	756.181	0.657841	922.805	693.94	st-sur
1477	Alt	18	st_sur_dom.post_alt	17	dom_post	903.99	646.249	0.537642	825.529	485.323	0.780001	832.734	480.519	0.788469	841.541	481.32	0.769449	851.949	484.523	0.893497	860.756	488.526	0.815434	899.186	483.722	0.750856	910.395	474.915	0.843187	923.205	470.111	0.851936	936.015	466.108	0.820758	948.825	472.513	0.761758	880.772	510.142	0.825261	724.229	763.361	0.646493	928.696	693.94	st-sur
1478	Alt	18	st_sur_dom.post_alt	18	dom_post	904.771	636.696	0.573958	824.687	488.54	0.739228	831.894	482.934	0.801607	840.704	481.332	0.805668	851.915	484.536	0.884158	859.123	486.938	0.842116	899.165	479.731	0.72705	910.377	472.523	0.862271	922.39	467.718	0.838479	936.004	466.116	0.845453	948.017	472.523	0.766217	881.547	510.163	0.827672	719.792	765.974	0.59761	928.691	693.958	st-sur
1479	Alt	18	st_sur_dom.post_alt	19	dom_post	901.387	645.026	0.583268	824.425	486.189	0.755715	831.794	482.095	0.795453	843.256	481.277	0.861825	851.444	482.914	0.871887	862.087	487.827	0.84531	901.387	481.277	0.780695	911.212	473.089	0.798911	923.494	468.177	0.844961	937.412	467.358	0.793163	948.875	474.727	0.799952	882.556	509.114	0.870126	715.139	765.689	0.564641	928.616	699.467	st-sur
1480	Alt	18	st_sur_dom.post_alt	20	dom_post	899.752	639.63	0.648064	824.52	486.739	0.763238	831.8	481.886	0.811898	842.317	481.077	0.808676	851.215	482.695	0.900807	860.113	487.548	0.815953	901.37	480.268	0.714889	911.077	471.369	0.775307	923.211	467.325	0.799445	937.772	464.898	0.751442	948.289	471.369	0.703717	881.955	508.581	0.840899	702.63	752.532	0.464644	928.782	693.935	st-sur
1481	Alt	18	st_sur_dom.post_alt	21	dom_post	902.141	645.305	0.774809	822.057	488.372	0.726187	830.146	481.901	0.818227	838.235	481.092	0.853925	849.561	482.709	0.861897	857.65	487.563	0.846194	901.332	480.283	0.728337	909.422	472.193	0.807	922.365	467.34	0.842809	935.308	464.913	0.806237	947.442	471.384	0.755046	881.109	508.595	0.836874	682.073	730.52	0.321808	928.909	693.904	st-sur
1482	Alt	18	st_sur_dom.post_alt	22	dom_post	896.532	644.78	0.812262	821.042	486.495	0.732298	829.971	481.624	0.820053	838.088	481.624	0.88806	848.64	482.436	0.869048	857.569	487.306	0.879618	897.343	480.001	0.778887	909.519	472.695	0.830196	921.695	467.825	0.818034	935.494	466.202	0.802462	946.047	473.507	0.734706	877.862	508.411	0.864715	683.966	713.395	0.505973	934.485	693.789	st-sur
1483	Alt	18	st_sur_dom.post_alt	23	dom_post	899.297	645.771	0.743555	817.164	489.558	0.767166	824.411	483.116	0.838652	835.684	481.505	0.844433	846.152	483.116	0.845695	855.815	487.142	0.823125	896.076	478.284	0.719792	907.349	471.037	0.864382	919.427	466.206	0.847262	932.311	464.596	0.853414	944.389	471.037	0.789113	876.75	508.883	0.831327	683.008	693.182	0.493722	928.913	693.935	st-sur
1484	Alt	18	st_sur_dom.post_alt	24	dom_post	896.415	647.532	0.774924	817.949	488.121	0.775016	825.383	482.34	0.860208	834.468	481.514	0.824039	845.206	482.34	0.901381	855.943	488.121	0.856791	891.46	481.514	0.813148	903.023	474.08	0.803671	915.412	468.298	0.8401	930.28	465.82	0.807824	942.669	471.602	0.724465	875.766	508.77	0.837044	682.527	673.381	0.465211	928.694	693.718	st-sur
1486	Alt	18	st_sur_dom.post_alt	26	dom_post	889.5	646.755	0.678801	811.983	490.907	0.75451	819.327	484.379	0.836103	830.75	483.563	0.864838	840.542	484.379	0.869318	851.149	490.091	0.86519	891.947	482.747	0.740695	902.555	474.587	0.844822	915.61	469.692	0.850994	928.666	467.244	0.825574	940.089	473.772	0.73534	872.364	510.49	0.861447	696.871	644.427	0.386038	922.76	693.763	st-sur
1487	Alt	18	st_sur_dom.post_alt	27	dom_post	915.394	643.713	0.67805	811.411	492.465	0.710879	818.501	485.375	0.79821	827.954	483.799	0.818377	838.982	486.163	0.836374	850.798	490.889	0.827089	888.61	484.587	0.751388	898.851	476.71	0.807657	911.455	470.408	0.832137	926.422	469.62	0.82733	938.239	476.71	0.75989	870.492	511.371	0.802585	703.354	640.641	0.391844	922.733	693.82	st-sur
1488	Alt	18	st_sur_dom.post_alt	28	dom_post	888.062	652.034	0.70167	810.353	494.136	0.698889	817.793	487.522	0.794941	826.887	485.869	0.810554	838.46	488.349	0.820376	846.727	490.829	0.821244	887.235	482.562	0.767694	899.636	475.949	0.862624	912.036	470.162	0.841202	926.09	470.162	0.833595	937.664	477.602	0.759603	872.355	514.803	0.803949	705.911	638.457	0.628519	922.816	699.511	st-sur
1489	Alt	18	st_sur_dom.post_alt	29	dom_post	891.917	651.461	0.701645	807.56	495.726	0.724962	814.049	488.426	0.886098	825.405	485.992	0.806455	835.138	487.614	0.790028	846.494	492.481	0.753561	885.428	486.803	0.782015	897.595	477.07	0.836289	910.573	472.203	0.848809	924.362	469.77	0.82159	936.529	476.259	0.763336	871.639	512.759	0.871767	710.244	643.644	0.658082	922.736	693.953	st-sur
1492	Alt	18	st_sur_dom.post_alt	32	dom_post	901.589	663.829	0.732679	814.145	496.162	0.714819	822.97	490.547	0.768282	832.597	489.745	0.825504	843.026	491.349	0.850477	851.85	496.965	0.846855	891.962	486.536	0.707329	902.391	479.316	0.845521	915.227	473.7	0.848266	928.865	472.898	0.858507	940.898	479.316	0.786854	875.115	517.823	0.819094	729.403	706.457	0.21512	922.823	693.944	st-sur
1493	Alt	18	st_sur_dom.post_alt	33	dom_post	894.542	663.285	0.683493	814.8	499.733	0.748784	822.937	493.224	0.782064	832.701	489.969	0.829693	844.906	493.224	0.881597	853.857	497.292	0.792288	892.914	488.342	0.757167	904.306	481.832	0.900916	916.511	475.322	0.896691	930.344	474.509	0.858989	943.363	481.018	0.803762	876.64	519.262	0.841844	757.447	707.661	0.0335	922.78	693.904	st-sur
1494	Alt	18	st_sur_dom.post_alt	34	dom_post	898.765	661.542	0.817562	818.47	496.77	0.724041	825.998	492.588	0.764761	836.871	490.915	0.823347	845.235	493.425	0.848137	856.109	497.607	0.792456	896.256	490.079	0.760785	905.457	481.715	0.841932	918.003	476.696	0.839986	932.222	475.024	0.823834	943.931	480.878	0.787201	877.855	519.353	0.850911	772.516	801.383	0.104457	916.654	699.502	st-sur
1495	Alt	18	st_sur_dom.post_alt	35	dom_post	898.729	656.792	0.867572	818.379	496.92	0.794453	826.663	491.122	0.806688	837.431	491.122	0.916831	847.371	492.779	0.829695	857.312	497.749	0.916081	897.901	490.294	0.76403	909.498	483.667	0.82175	920.266	477.868	0.820538	934.348	477.04	0.801234	945.117	482.838	0.774214	878.849	519.286	0.817801	869.379	769.548	0.0965701	910.667	699.538	st-sur
1496	Alt	18	st_sur_dom.post_alt	36	dom_post	898.755	656.258	0.819182	818.618	500.114	0.762251	826.053	494.331	0.789277	837.619	491.027	0.845636	846.707	494.331	0.828928	857.447	497.636	0.849157	897.102	489.374	0.782663	908.669	482.765	0.832089	920.235	476.982	0.820913	935.106	476.156	0.823547	945.846	482.765	0.789013	879.753	520.768	0.818076	776.258	899.299	0.263361	910.746	699.765	st-sur
1497	Alt	18	st_sur_dom.post_alt	37	dom_post	899.472	655.736	0.830316	816.704	501.068	0.803009	824.229	494.38	0.858104	835.933	492.708	0.872344	846.802	494.38	0.877651	856.834	500.232	0.879879	896.964	492.708	0.797513	908.669	483.512	0.81257	919.537	478.495	0.793862	934.586	476.823	0.785674	944.619	483.512	0.758908	879.407	521.133	0.832101	757.373	908.528	0.535733	910.628	699.623	st-sur
1498	Alt	18	st_sur_dom.post_alt	38	dom_post	902.647	663.37	0.57613	816.59	501.283	0.71657	824.945	495.435	0.797243	835.807	493.764	0.846821	847.504	495.435	0.868416	855.859	500.448	0.838974	895.127	494.599	0.803408	905.153	484.573	0.792797	916.85	478.725	0.806545	931.889	477.054	0.795861	942.751	483.738	0.778696	878.417	522.171	0.828013	754.41	902.416	0.530988	904.821	699.479	st-sur
1499	Alt	18	st_sur_dom.post_alt	39	dom_post	900.782	654.966	0.762726	817.121	499.947	0.768316	825.323	495.846	0.769961	835.986	494.206	0.848298	845.828	497.486	0.843377	855.671	501.587	0.859619	895.04	495.846	0.782956	904.063	485.183	0.83566	916.366	478.622	0.858992	931.129	478.622	0.821411	942.612	485.183	0.816501	876.176	522.093	0.843301	746.359	891.395	0.506402	910.613	699.597	st-sur
1500	Alt	18	st_sur_dom.post_alt	40	dom_post	897.694	658.883	0.774675	814.452	503.605	0.744459	821.656	498.002	0.783943	832.861	494.8	0.852213	844.067	498.002	0.827603	852.871	501.203	0.8465	896.093	493.199	0.721534	904.898	485.996	0.830751	916.904	480.393	0.872651	930.511	479.593	0.806452	943.317	485.195	0.761352	876.083	523.615	0.809051	746.935	872.443	0.468376	916.629	699.506	st-sur
1501	Alt	18	st_sur_dom.post_alt	41	dom_post	894.149	661.735	0.746352	815.491	501.936	0.726354	822.943	496.968	0.794044	834.534	496.14	0.852663	842.814	497.796	0.853516	854.406	502.764	0.832767	893.321	495.312	0.737284	903.257	487.032	0.785081	914.848	482.892	0.838027	928.924	479.58	0.78721	941.344	485.376	0.771386	874.277	523.463	0.903026	741.511	847.691	0.409387	916.793	699.616	st-sur
1502	Alt	18	st_sur_dom.post_alt	42	dom_post	891.47	668.485	0.569388	814.873	500.623	0.761711	822.207	494.919	0.814652	831.985	494.104	0.813995	841.763	497.363	0.822905	851.542	500.623	0.814678	889.84	494.104	0.753926	900.433	487.585	0.900171	913.471	481.066	0.894648	928.139	480.251	0.809593	940.362	486.77	0.803296	873.543	523.439	0.825876	740.074	819.225	0.142146	916.64	699.486	st-sur
1503	Alt	18	st_sur_dom.post_alt	43	dom_post	889.784	663.788	0.74761	810.061	503.529	0.731054	818.196	497.021	0.790108	828.771	494.581	0.816956	840.974	497.021	0.893151	850.736	501.902	0.790145	891.411	493.767	0.727295	900.359	485.632	0.84899	912.562	479.938	0.843961	926.391	478.311	0.860942	938.594	484.005	0.803547	872.7	523.053	0.855352	747.887	706.822	0.110622	916.787	693.895	st-sur
1504	Alt	18	st_sur_dom.post_alt	44	dom_post	888.164	664.926	0.800883	809.365	504.112	0.808682	816.602	496.876	0.850642	827.859	493.66	0.798162	836.704	496.072	0.796761	847.156	499.288	0.772091	887.36	492.051	0.781315	899.421	485.619	0.853951	911.482	479.186	0.844765	925.151	478.382	0.869447	938.016	484.815	0.768436	868.866	521.802	0.800619	774.351	686.692	0.177978	922.751	693.875	st-sur
1505	Alt	18	st_sur_dom.post_alt	45	dom_post	887.85	664.046	0.762117	812.058	497.303	0.725557	820.036	492.516	0.824791	828.014	492.516	0.895282	837.588	494.91	0.809566	846.364	498.899	0.90298	886.254	491.719	0.776652	897.424	485.336	0.887252	910.189	478.954	0.881189	922.954	477.358	0.814287	935.719	482.943	0.71184	867.107	522.035	0.798514	728.159	707.505	0.301049	922.855	693.896	st-sur
1506	Alt	18	st_sur_dom.post_alt	46	dom_post	885.449	661.875	0.791466	807.853	498.062	0.716933	815.691	492.575	0.841263	823.529	491.791	0.851713	834.502	493.359	0.853724	843.124	498.062	0.821671	884.665	491.007	0.732376	896.422	483.169	0.785768	908.963	478.467	0.810127	922.287	476.899	0.795671	934.044	483.169	0.715359	866.638	520.008	0.818871	730.603	692.957	0.193479	928.654	693.891	st-sur
1507	Alt	18	st_sur_dom.post_alt	47	dom_post	883.583	661.143	0.804103	807.895	497.689	0.744598	815.947	492.053	0.81303	825.609	492.053	0.857288	833.661	492.858	0.85986	844.128	498.495	0.826143	884.388	490.443	0.724335	895.66	482.391	0.797961	907.738	477.56	0.795916	921.427	475.144	0.801269	932.699	481.586	0.73322	865.063	518.624	0.877587	724.803	689.892	0.412504	928.685	699.572	st-sur
1508	Alt	18	st_sur_dom.post_alt	48	dom_post	883.398	661.318	0.828565	806.306	498.301	0.747137	813.534	492.68	0.786747	824.776	490.271	0.823397	832.807	493.483	0.834823	843.246	496.695	0.844885	882.595	488.665	0.775755	893.838	481.438	0.806595	905.883	475.816	0.811945	920.338	475.013	0.835368	932.383	481.438	0.776709	864.125	519.18	0.831728	725.72	688.055	0.560499	928.758	705.812	st-sur
1509	Alt	18	st_sur_dom.post_alt	49	dom_post	886.244	660.681	0.747026	805.022	499.049	0.727245	810.707	492.551	0.820262	821.266	490.927	0.815079	830.201	492.551	0.848664	840.759	497.424	0.771636	880.558	487.678	0.724337	891.929	480.368	0.810127	903.3	474.682	0.805371	918.732	473.87	0.844683	930.104	480.368	0.774151	861.877	518.542	0.860543	736.055	692.603	0.691674	928.84	699.967	st-sur
1510	Alt	18	st_sur_dom.post_alt	50	dom_post	886.252	657.626	0.682557	805.748	495.918	0.716575	812.048	491.017	0.80557	821.849	488.917	0.839734	830.949	492.418	0.815233	840.049	495.918	0.805651	880.651	488.217	0.736904	891.152	480.517	0.788484	904.453	474.917	0.76361	917.753	472.817	0.802341	929.654	478.417	0.711993	861.75	517.619	0.848244	747.432	702.573	0.401517	928.543	699.691	st-sur
1511	Alt	18	st_sur_dom.post_alt	51	dom_post	886.538	655.343	0.740914	804.524	497.564	0.697676	811.554	492.096	0.755667	822.489	489.753	0.822759	832.643	492.877	0.816567	842.016	496.002	0.820544	879.508	488.191	0.768462	891.224	481.161	0.878156	903.722	474.912	0.872948	917	473.35	0.839882	929.498	479.599	0.768075	862.324	517.872	0.800093	767.758	695.375	0.0629162	910.798	699.591	st-sur
1512	Alt	18	st_sur_dom.post_alt	52	dom_post	889.957	654.834	0.665052	808.329	494.688	0.739446	815.326	490.801	0.784276	824.655	490.024	0.764464	834.761	493.134	0.885964	843.312	497.021	0.79042	882.96	487.692	0.7902	891.511	480.695	0.83781	903.95	474.476	0.849243	917.943	472.921	0.771886	928.827	479.918	0.75791	865.08	518.01	0.860133	713.24	725.931	0.0361145	928.659	699.58	st-sur
1513	Alt	18	st_sur_dom.post_alt	53	dom_post	886.998	655.817	0.698947	807.788	493.437	0.728926	814.917	489.476	0.804904	823.63	488.684	0.767849	834.719	491.061	0.897266	844.225	496.605	0.811403	881.453	487.892	0.701388	891.751	479.179	0.860575	904.424	472.842	0.878023	918.682	472.05	0.798613	930.564	477.595	0.745945	865.611	516.408	0.887474	734.567	715.149	0.0290174	928.717	699.896	st-sur
1514	Alt	18	st_sur_dom.post_alt	54	dom_post	889.737	653.3	0.800886	809.658	492.356	0.771906	816.723	489.215	0.753178	825.359	488.43	0.784754	833.21	491.571	0.821599	841.846	493.926	0.753579	884.241	484.505	0.712159	895.233	478.224	0.824059	907.794	472.729	0.866881	920.356	471.158	0.803194	932.917	476.654	0.726473	865.399	515.909	0.81113	754.845	706.809	0.043682	916.66	699.757	st-sur
1515	Alt	18	st_sur_dom.post_alt	55	dom_post	888.549	653.028	0.806554	807.549	497.259	0.752465	815.338	491.028	0.803313	825.463	487.913	0.835118	836.366	491.028	0.8546	844.934	494.143	0.809158	886.213	485.576	0.748866	894.78	478.566	0.817452	906.463	472.336	0.85992	920.482	469.999	0.767918	932.165	475.451	0.725987	867.52	515.172	0.817892	863.853	791.444	0.123316	904.776	699.627	st-sur
1516	Alt	18	st_sur_dom.post_alt	56	dom_post	890.416	649.517	0.799573	810.134	494.517	0.731598	817.288	488.953	0.818674	826.031	487.363	0.786213	837.159	489.747	0.918592	846.698	494.517	0.814311	884.852	484.183	0.739812	895.185	477.029	0.890306	907.108	470.67	0.898387	920.621	470.67	0.846586	932.544	476.235	0.771511	868.16	513.594	0.812545	741.397	908.979	0.183646	904.847	699.654	st-sur
1517	Alt	18	st_sur_dom.post_alt	57	dom_post	889.769	650.353	0.844185	811.167	492.354	0.715869	818.312	488.384	0.763384	826.252	486.796	0.815611	837.367	489.972	0.827277	845.307	492.354	0.85411	883.417	484.415	0.768615	894.533	477.269	0.822839	907.236	471.711	0.844359	920.733	469.329	0.803557	932.643	474.093	0.753353	867.538	512.203	0.782958	754.828	930.955	0.373449	904.75	699.614	st-sur
1518	Alt	18	st_sur_dom.post_alt	58	dom_post	894.548	648.722	0.758109	812.179	489.528	0.742666	819.307	487.152	0.814016	827.227	487.152	0.847427	837.524	487.944	0.859843	845.444	492.696	0.852948	885.836	481.608	0.74199	896.132	475.272	0.886872	908.013	469.728	0.859651	920.685	468.936	0.859916	933.357	474.48	0.801769	867.62	512.497	0.830308	759.155	956.045	0.465507	910.822	699.619	st-sur
1519	Alt	18	st_sur_dom.post_alt	59	dom_post	891.586	646.175	0.815299	811.562	491.672	0.677499	819.485	486.918	0.795674	827.408	486.918	0.855223	838.501	487.71	0.844127	846.424	492.464	0.86708	883.663	483.748	0.709032	893.963	475.033	0.785743	905.056	471.071	0.788164	918.525	467.902	0.762342	930.41	473.448	0.716816	866.232	511.48	0.864241	753.436	980.774	0.496638	916.795	699.648	st-sur
1527	Alt	18	st_sur_dom.post_alt	67	dom_post	900.263	621.268	0.855998	818.342	474.856	0.704709	825.314	467.884	0.810352	836.644	462.655	0.818512	845.359	461.783	0.873759	857.56	466.141	0.800301	894.163	460.912	0.80416	908.107	454.811	0.912353	922.922	454.811	0.838722	936.866	460.912	0.788021	949.067	468.755	0.722147	878.476	486.185	0.854407	747.557	1234.35	0.0171378	904.674	700	st-sur
1535	Alt	18	st_sur_dom.post_alt	75	dom_post	896.379	602.121	0.815516	820.957	457.795	0.752261	830.268	450.346	0.799902	842.373	444.759	0.929407	854.477	444.759	0.843651	865.651	450.346	0.844353	896.379	444.759	0.778884	910.346	439.173	0.870011	924.313	438.242	0.880263	938.28	443.828	0.812785	947.591	451.277	0.738025	881.48	468.038	0.859849	686.717	1235.95	0.0148223	904.61	705.709	st-sur
1536	Alt	18	st_sur_dom.post_alt	76	dom_post	900.099	603.726	0.777107	822.068	456.952	0.731298	832.286	449.52	0.795196	842.504	443.947	0.912312	855.51	443.947	0.861842	865.728	448.591	0.773729	898.241	443.947	0.784819	910.318	437.444	0.863564	924.252	437.444	0.882294	939.115	443.018	0.830372	948.405	451.378	0.70298	882.449	467.17	0.833297	741.337	1249.71	0.0185868	898.906	705.725	st-sur
1538	Alt	18	st_sur_dom.post_alt	78	dom_post	898.325	601.301	0.801813	823.667	455.719	0.723849	833.933	448.253	0.779847	844.198	443.587	0.918613	856.33	443.587	0.845239	867.529	448.253	0.83329	897.392	442.654	0.792856	912.323	437.054	0.890449	926.321	437.054	0.879246	940.32	442.654	0.817691	949.652	451.053	0.745226	883.393	465.984	0.882643	685.781	1228.89	0.0143931	898.872	705.689	st-sur
1539	Alt	18	st_sur_dom.post_alt	79	dom_post	898.367	601.203	0.803527	822.914	455.013	0.7294	833.289	446.525	0.78214	843.663	441.809	0.908538	856.868	441.809	0.865517	867.242	446.525	0.771156	897.424	441.809	0.792721	911.571	436.15	0.850886	926.661	437.093	0.846461	940.809	441.809	0.816193	949.297	449.354	0.704957	884.219	465.388	0.828175	690.801	1226.42	0.0135597	898.838	705.687	st-sur
1540	Alt	18	st_sur_dom.post_alt	80	dom_post	897.38	605.479	0.872527	823.122	456.963	0.819687	830.547	448.609	0.84637	844.471	442.111	0.92955	858.394	442.111	0.880297	869.533	446.752	0.795306	898.308	442.111	0.775484	912.232	435.613	0.891957	927.083	435.613	0.88587	941.007	442.111	0.827369	950.289	450.465	0.73738	884.385	465.317	0.853517	693.237	1234.23	0.0154319	898.848	705.73	st-sur
1541	Alt	18	st_sur_dom.post_alt	81	dom_post	898.387	606.895	0.8515	822.878	455.878	0.780518	832.317	446.439	0.784288	844.587	440.776	0.922567	857.801	441.72	0.87266	868.183	446.439	0.80803	898.387	441.72	0.800466	912.545	436.057	0.864555	926.703	436.057	0.856045	940.86	441.72	0.822176	950.299	449.271	0.747393	883.285	464.372	0.879667	721.965	1241.18	0.0175905	904.611	705.694	st-sur
1542	Alt	18	st_sur_dom.post_alt	82	dom_post	898.312	605.511	0.872089	823.073	455.033	0.78857	831.433	445.744	0.838659	844.437	442.029	0.896792	855.583	442.029	0.873154	868.588	446.673	0.832325	898.312	442.957	0.806426	912.245	436.455	0.900669	927.107	436.455	0.889139	941.04	442.029	0.823098	950.329	450.388	0.755782	883.45	465.25	0.92343	697.207	1232.38	0.0148078	904.68	705.786	st-sur
1543	Alt	18	st_sur_dom.post_alt	83	dom_post	898.352	605.029	0.84259	822.735	456.596	0.770813	831.137	447.26	0.812991	844.206	441.659	0.898984	855.409	441.659	0.856005	868.479	447.26	0.812647	898.352	442.593	0.814131	912.355	436.058	0.890272	927.292	435.124	0.877782	940.361	441.659	0.80962	950.63	450.061	0.74284	883.415	464.998	0.924727	704.191	1233.53	0.015421	904.606	705.773	st-sur
1544	Alt	18	st_sur_dom.post_alt	84	dom_post	897.352	606.394	0.861672	822.161	454.156	0.794049	830.515	444.873	0.861684	843.511	442.088	0.910157	854.651	442.088	0.870177	867.646	446.729	0.834043	897.352	442.088	0.79458	912.204	435.59	0.910195	927.057	435.59	0.908013	940.981	441.16	0.794897	950.264	449.514	0.726687	883.427	465.295	0.890246	693.705	1232.29	0.0142877	898.908	705.799	st-sur
1546	Alt	19	gen_q_anger_mal.chit_alt	1	mal_chit	911.228	607.802	0.856357	840.865	450.572	0.763588	849.552	441.885	0.821279	862.582	440.148	0.901967	876.481	441.017	0.908793	890.379	447.098	0.834417	921.652	446.229	0.756834	933.813	440.148	0.842312	949.449	439.279	0.842022	963.348	442.754	0.768903	973.772	453.178	0.772876	906.016	465.34	0.801137	659.301	1199.62	0.00197099	910.72	705.654	gen-q-anger
1547	Alt	19	gen_q_anger_mal.chit_alt	2	mal_chit	914.071	609.394	0.82088	841.628	449.346	0.762819	852.579	442.607	0.864877	866.057	440.08	0.849904	879.534	442.607	0.914049	893.012	447.661	0.792081	925.022	443.449	0.774973	938.499	438.395	0.809085	953.662	438.395	0.84793	967.14	443.449	0.814952	975.563	454.4	0.721206	908.175	465.351	0.819534	658.519	1203.33	0.00197099	910.667	705.682	gen-q-anger
1548	Alt	19	gen_q_anger_mal.chit_alt	3	mal_chit	916.146	609.489	0.821664	842.05	451.194	0.770256	854.68	443.616	0.832951	867.31	440.248	0.842468	881.624	442.774	0.892027	894.254	447.826	0.761106	924.566	444.458	0.732708	938.037	438.564	0.810723	954.035	438.564	0.840059	968.349	444.458	0.81038	976.769	453.72	0.705328	909.41	466.35	0.85474	658.618	1203.09	0.00197099	916.682	705.683	gen-q-anger
1549	Alt	19	gen_q_anger_mal.chit_alt	4	mal_chit	917.164	610.126	0.834406	841.719	450.663	0.76731	854.579	442.947	0.810014	868.296	441.233	0.893372	882.013	442.09	0.899092	895.73	448.091	0.777291	924.022	445.519	0.765297	937.739	440.375	0.861278	953.171	440.375	0.841774	966.888	443.805	0.785594	978.034	454.95	0.796322	910.305	466.952	0.824937	661.089	1202.17	0.00197099	916.634	705.663	gen-q-anger
1550	Alt	19	gen_q_anger_mal.chit_alt	5	mal_chit	918.167	609.296	0.84573	842.714	451.53	0.729149	855.575	442.955	0.778197	868.437	441.24	0.881695	882.155	442.098	0.885301	895.874	448.1	0.774636	927.599	444.67	0.741934	940.461	440.383	0.840919	955.037	440.383	0.860712	967.898	444.67	0.768009	979.045	454.959	0.786652	911.308	466.106	0.822268	657.44	1206.17	0.00252349	916.702	705.676	gen-q-anger
1551	Alt	19	gen_q_anger_mal.chit_alt	6	mal_chit	919.156	609.992	0.892762	845.936	451.072	0.786453	855.921	444.416	0.816486	870.065	441.92	0.812109	884.21	443.584	0.882287	897.523	450.24	0.779914	926.644	445.248	0.80635	939.957	440.256	0.841865	954.933	439.424	0.837902	969.078	444.416	0.809704	979.062	455.233	0.751742	913.331	467.713	0.861475	675.445	1194.39	0.00325232	916.714	705.683	gen-q-anger
1552	Alt	19	gen_q_anger_mal.chit_alt	7	mal_chit	919.265	610.932	0.842084	844.678	455.825	0.814322	855.696	446.501	0.780967	870.105	443.111	0.857296	884.514	443.958	0.899543	898.923	449.892	0.828051	926.893	449.044	0.81624	940.454	443.111	0.934047	954.863	443.111	0.880661	968.424	445.654	0.809273	979.443	455.825	0.766759	913.332	470.233	0.882039	679.547	1201.71	0.00197099	916.849	705.733	gen-q-anger
1553	Alt	19	gen_q_anger_mal.chit_alt	8	mal_chit	920.837	612.914	0.79893	843.587	457.565	0.804616	854.623	450.774	0.812516	869.054	445.681	0.839465	883.486	449.076	0.816678	896.219	452.472	0.745309	928.477	451.623	0.803082	940.362	444.832	0.891639	953.944	444.832	0.90016	967.527	449.076	0.806528	978.563	457.565	0.803425	913.197	471.148	0.889114	680.212	1200.02	0.00197099	922.618	705.672	gen-q-anger
1554	Alt	19	gen_q_anger_mal.chit_alt	9	mal_chit	922.341	615.844	0.783007	843.137	461.604	0.781225	851.474	454.934	0.880394	865.648	452.433	0.830425	880.655	454.1	0.864718	894.828	458.269	0.770253	925.676	454.934	0.819423	939.016	449.932	0.853415	954.023	448.264	0.880997	968.196	454.1	0.821056	978.201	461.604	0.84372	912.336	474.943	0.908592	644.579	1201.39	0.00339782	922.776	705.657	gen-q-anger
1555	Alt	19	gen_q_anger_mal.chit_alt	10	mal_chit	922.064	621.924	0.83015	840.799	466.096	0.724949	850.014	459.394	0.812837	862.581	457.718	0.856705	877.661	458.556	0.85953	890.228	463.583	0.800947	926.253	461.907	0.762685	937.982	456.88	0.841064	953.062	453.529	0.838499	967.304	457.718	0.844571	976.52	465.258	0.848495	910.335	479.501	0.857019	683.673	1194.54	0.00339746	922.866	705.698	gen-q-anger
1556	Alt	19	gen_q_anger_mal.chit_alt	11	mal_chit	920.757	625.485	0.843735	837.948	474.337	0.761316	848.399	466.298	0.780521	862.067	464.69	0.822042	875.735	465.494	0.863154	889.402	470.318	0.805355	923.169	467.906	0.764521	936.033	462.278	0.832029	951.309	459.062	0.85811	965.78	463.886	0.805035	975.428	471.122	0.763767	908.698	485.593	0.85608	621.12	1204.77	0.00354608	928.596	700.054	gen-q-anger
1557	Alt	19	gen_q_anger_mal.chit_alt	12	mal_chit	918.552	630.289	0.851492	833.605	481.631	0.775286	844.224	474.28	0.789376	858.109	471.83	0.760464	871.995	474.28	0.811063	885.063	476.73	0.794322	920.186	475.914	0.802324	934.071	469.379	0.862026	948.774	466.929	0.820421	963.476	467.746	0.863031	974.911	475.097	0.758687	905.483	493.883	0.870414	635.122	1196.47	0.00626725	922.81	700.062	gen-q-anger
1618	Alt	19	gen_q_anger_mal.chit_alt	73	mal_chit	913.941	655.244	0.821122	837.127	496.815	0.75323	849.129	490.413	0.847323	863.532	488.013	0.766464	879.535	491.214	0.831399	891.537	497.615	0.747315	927.544	497.615	0.802393	940.346	491.214	0.845048	954.749	488.813	0.795995	969.151	490.413	0.801009	978.753	497.615	0.727707	913.141	516.018	0.897589	720.091	916.439	0.0239823	922.711	717.908	gen-q-anger
1619	Alt	19	gen_q_anger_mal.chit_alt	74	mal_chit	920.813	640.142	0.877665	838.88	486.308	0.679974	848.913	478.784	0.753973	864.798	477.948	0.777679	879.847	478.784	0.848025	892.388	485.472	0.804151	929.174	486.308	0.769276	941.715	480.456	0.809282	955.092	478.784	0.810869	969.305	480.456	0.749108	980.173	488.816	0.714061	913.289	505.538	0.919026	805.246	1021.06	0.0162774	916.767	723.85	gen-q-anger
1620	Alt	19	gen_q_anger_mal.chit_alt	75	mal_chit	919.241	635.496	0.810211	840.595	476.532	0.687317	849.799	469.838	0.748637	864.858	468.165	0.79061	879.918	469.838	0.813544	891.631	474.858	0.755527	929.281	476.532	0.784994	941.831	470.675	0.818532	956.054	469.002	0.846327	969.44	474.022	0.79052	981.153	481.552	0.785128	914.221	495.775	0.904619	758.661	1045.26	0.0375758	910.835	723.85	gen-q-anger
1621	Alt	19	gen_q_anger_mal.chit_alt	76	mal_chit	920.389	626.414	0.805307	840.738	469.654	0.682584	849.211	462.875	0.747489	864.464	461.18	0.780319	878.868	462.028	0.819579	891.579	467.112	0.737301	932.252	467.959	0.773381	944.114	462.028	0.836104	959.367	462.028	0.825426	971.23	467.112	0.772705	983.093	475.585	0.772346	914.457	488.296	0.854317	745.295	1098.18	0.019667	910.769	717.86	gen-q-anger
1622	Alt	19	gen_q_anger_mal.chit_alt	77	mal_chit	920.449	620.725	0.838849	840.516	460.859	0.72297	852.68	453.908	0.801634	866.581	453.039	0.872913	880.483	453.908	0.846384	893.515	459.99	0.820736	930.007	460.859	0.801436	943.039	456.515	0.850294	956.941	454.777	0.864132	970.842	459.121	0.844667	981.268	466.941	0.770765	914.368	479.973	0.923432	725.724	1174.34	0.00783773	910.627	717.872	gen-q-anger
1623	Alt	20	gen_q_neut_mal.chit_alt	0	mal_chit	929.091	625.888	0.849085	860.865	467.939	0.807169	871.145	460.462	0.831077	885.165	458.593	0.86652	900.118	460.462	0.894539	914.137	467.005	0.871399	944.045	466.07	0.803101	958.064	459.528	0.909513	973.018	459.528	0.909273	985.168	463.266	0.780292	995.448	474.482	0.821117	929.091	482.893	0.920078	704.683	1190.64	0.00197099	934.606	729.869	gen-q-neut
1624	Alt	20	gen_q_neut_mal.chit_alt	1	mal_chit	929.983	626.334	0.900686	861.589	466.749	0.8284	873.938	459.15	0.83337	886.287	458.2	0.856684	900.535	459.15	0.890469	914.784	465.8	0.88832	945.181	465.8	0.819472	959.43	459.15	0.891805	971.779	458.2	0.874487	984.127	463.9	0.812694	993.627	473.399	0.796691	929.033	482.898	0.903686	709.277	1196.68	0.00197099	934.561	729.828	gen-q-neut
1625	Alt	20	gen_q_neut_mal.chit_alt	2	mal_chit	930.03	625.848	0.825175	861.815	465.122	0.776703	874.897	458.581	0.832148	887.045	457.646	0.837728	900.127	459.515	0.888688	914.144	466.056	0.892775	944.981	465.122	0.750107	958.998	458.581	0.911538	973.015	458.581	0.925706	986.097	463.253	0.778828	995.442	472.597	0.799308	929.096	482.876	0.894607	633.941	1188.05	0.00309155	934.613	729.8	gen-q-neut
1626	Alt	20	gen_q_neut_mal.chit_alt	3	mal_chit	933.74	624.863	0.794026	860.869	466.043	0.777613	871.146	458.569	0.831805	884.225	456.701	0.860819	899.173	458.569	0.929686	912.252	464.175	0.808039	945.885	460.438	0.755243	958.964	458.569	0.895423	972.978	458.569	0.934676	985.123	463.24	0.780103	994.465	472.583	0.78354	929.068	482.859	0.914554	632.509	1197.59	0.00324087	934.69	729.742	gen-q-neut
1627	Alt	20	gen_q_neut_mal.chit_alt	4	mal_chit	931.769	628.451	0.818032	858.82	465.008	0.752328	868.977	458.544	0.893091	882.829	457.62	0.893096	895.756	458.544	0.88125	906.837	465.008	0.854464	943.774	460.391	0.821728	957.625	457.62	0.882462	971.476	458.544	0.896803	982.557	464.084	0.799508	992.714	473.318	0.805187	928.076	482.552	0.873749	663.529	1195.58	0.00197099	934.666	723.808	gen-q-neut
1628	Alt	20	gen_q_neut_mal.chit_alt	5	mal_chit	932.471	628.144	0.885043	857.517	469.313	0.763273	868.225	462.175	0.864044	881.609	457.713	0.843728	894.101	461.282	0.840154	904.809	463.959	0.807129	941.394	462.175	0.812061	954.778	456.821	0.874286	969.055	459.498	0.860387	982.44	463.959	0.837233	990.471	473.775	0.772428	926.225	485.375	0.888937	620.358	1187.8	0.00490593	934.666	717.876	gen-q-neut
1629	Alt	20	gen_q_neut_mal.chit_alt	6	mal_chit	932.194	631.708	0.862644	854.39	470.854	0.83329	863.132	463.86	0.819765	876.245	459.489	0.910315	890.232	462.112	0.874177	903.345	465.608	0.833783	938.313	463.86	0.794996	952.301	458.615	0.886019	966.288	458.615	0.896171	979.401	465.608	0.846054	988.143	472.602	0.799044	924.326	486.589	0.920584	752.016	1240.53	0.0175524	934.705	717.727	gen-q-neut
1630	Alt	20	gen_q_neut_mal.chit_alt	7	mal_chit	931.877	632.053	0.846043	854.376	471.154	0.77792	863.642	464.414	0.885856	876.278	463.572	0.914125	889.757	464.414	0.915772	903.235	470.311	0.835243	937.774	464.414	0.834714	951.253	461.887	0.85289	964.731	462.73	0.88035	977.367	466.942	0.809731	985.791	476.208	0.745161	923.453	490.529	0.929209	571.052	1039.72	0.103956	934.6	711.864	gen-q-neut
1631	Alt	20	gen_q_neut_mal.chit_alt	8	mal_chit	933.573	633.744	0.841407	850.657	474.352	0.816734	861.927	467.912	0.826318	875.612	466.301	0.850547	889.298	467.107	0.906194	902.178	472.742	0.801645	940.013	467.912	0.788756	951.284	463.081	0.806803	964.164	463.886	0.812861	976.239	467.912	0.816791	985.094	475.157	0.767259	921.498	492.867	0.878595	579.009	1003.28	0.310603	934.6	705.985	gen-q-neut
1632	Alt	20	gen_q_neut_mal.chit_alt	9	mal_chit	933.515	634.528	0.875821	849.865	478.488	0.774116	858.712	470.445	0.753616	873.19	467.228	0.833774	887.668	468.032	0.877169	900.537	473.663	0.796245	939.145	469.641	0.727966	950.405	466.424	0.801485	962.47	466.424	0.813217	973.731	468.837	0.785081	984.187	476.88	0.705812	921.45	493.771	0.870054	623.293	833.137	0.0938621	934.551	705.859	gen-q-neut
1633	Alt	20	gen_q_neut_mal.chit_alt	10	mal_chit	932.291	634.957	0.886271	849.018	481.1	0.776339	860.121	472.376	0.755714	873.603	469.997	0.846004	887.086	470.79	0.888063	899.775	475.548	0.831909	933.084	469.997	0.763465	945.774	465.238	0.825295	960.049	465.238	0.800054	973.532	469.997	0.808095	983.049	478.721	0.741357	919.602	495.375	0.884791	606.237	829.262	0.0668585	934.808	705.818	gen-q-neut
1635	Alt	20	gen_q_neut_mal.chit_alt	12	mal_chit	931.381	634.979	0.787167	845.928	482.718	0.672853	855.25	477.28	0.736311	869.234	473.396	0.80014	883.994	474.95	0.82885	896.423	478.834	0.806495	933.711	472.619	0.783213	946.141	467.958	0.827616	959.347	468.735	0.82794	971.777	472.619	0.832851	980.322	479.611	0.723356	917.398	498.255	0.818242	660.862	715.026	0.313619	928.75	705.908	gen-q-neut
1636	Alt	20	gen_q_neut_mal.chit_alt	13	mal_chit	929.866	635.828	0.827057	844.647	486.886	0.783447	855.395	479.977	0.793877	867.679	475.37	0.890068	880.731	475.37	0.88766	892.247	479.977	0.800607	931.401	473.835	0.711237	943.685	469.228	0.818716	959.04	469.996	0.819468	971.324	474.603	0.818109	980.537	481.512	0.719802	916.814	501.473	0.862515	634.616	692.017	0.299739	934.565	705.911	gen-q-neut
1637	Alt	20	gen_q_neut_mal.chit_alt	14	mal_chit	927.378	640.31	0.882897	843.713	487.461	0.767193	852.562	479.416	0.811523	864.629	477.807	0.812828	877.501	478.612	0.862863	889.568	481.025	0.78261	931.4	473.785	0.723654	943.467	472.176	0.817647	957.143	472.176	0.828413	969.21	477.003	0.748488	978.864	484.243	0.719342	914.506	504.355	0.894064	662.97	653.959	0.181078	934.493	711.734	gen-q-neut
1638	Alt	20	gen_q_neut_mal.chit_alt	15	mal_chit	927.637	643.767	0.807036	842.31	489.404	0.723115	853.17	483.198	0.7763	865.581	480.096	0.792708	879.544	481.647	0.837633	891.179	484.75	0.771829	929.188	477.769	0.756651	941.6	473.114	0.802667	954.011	473.114	0.790777	967.198	477.769	0.824083	978.057	483.974	0.719752	912.123	504.918	0.79535	661.138	652.935	0.348751	934.516	705.991	gen-q-neut
1656	Alt	20	gen_q_neut_mal.chit_alt	33	mal_chit	922.328	645.411	0.814841	839.163	490.276	0.815108	847.959	483.079	0.837144	859.954	477.482	0.843131	871.949	478.281	0.831562	883.944	483.079	0.815131	928.725	480.68	0.717379	938.321	475.882	0.766599	947.917	471.084	0.85629	959.912	470.285	0.842331	970.308	476.682	0.727273	908.734	510.268	0.864938	788.25	693.497	0.10702	928.666	717.849	gen-q-neut
1657	Alt	20	gen_q_neut_mal.chit_alt	34	mal_chit	916.887	647.586	0.767508	840.302	487.311	0.776488	848.197	479.416	0.856595	860.04	478.627	0.882517	872.673	479.416	0.878989	885.305	484.943	0.795514	928.73	479.416	0.732543	938.204	473.889	0.770932	949.257	472.31	0.835389	961.1	472.31	0.791063	972.943	477.048	0.714166	909.781	510.997	0.894493	816.442	689.717	0.284661	928.649	717.844	gen-q-neut
1658	Alt	20	gen_q_neut_mal.chit_alt	35	mal_chit	923.468	643.591	0.775114	841.401	491.294	0.815049	849.292	483.403	0.818595	861.129	479.458	0.931075	872.965	479.458	0.88363	885.591	484.192	0.763572	930.57	481.036	0.752779	941.617	476.301	0.771156	952.664	473.145	0.790441	964.501	473.145	0.779032	974.759	480.247	0.74373	910.842	511.022	0.863259	795.399	793.067	0.055317	928.86	717.823	gen-q-neut
1659	Alt	20	gen_q_neut_mal.chit_alt	36	mal_chit	916.946	648.789	0.73009	844.342	489.376	0.801251	853.023	482.274	0.884372	865.65	478.328	0.883978	878.277	481.484	0.852635	890.903	485.43	0.787148	929.573	483.063	0.733073	941.41	477.539	0.85357	954.037	475.171	0.820858	966.664	475.96	0.782034	974.555	482.274	0.735957	911.422	512.262	0.801436	802.321	808.298	0.456393	928.814	711.928	gen-q-neut
1660	Alt	20	gen_q_neut_mal.chit_alt	37	mal_chit	913.237	653.931	0.669406	845.63	488.578	0.775648	853.775	482.876	0.888446	865.993	479.618	0.865396	878.212	482.062	0.844205	887.986	485.32	0.740663	932.786	483.691	0.74625	944.19	478.803	0.810958	956.408	476.36	0.835968	967.812	477.174	0.793666	976.772	485.32	0.745876	912.423	515.458	0.832844	807.637	821.672	0.54798	928.561	717.845	gen-q-neut
1661	Alt	20	gen_q_neut_mal.chit_alt	38	mal_chit	913.507	656.702	0.710228	846.687	489.652	0.783661	854.836	483.133	0.846251	867.874	480.688	0.86333	880.912	483.948	0.899258	893.95	490.467	0.835126	933.879	488.837	0.72829	945.287	483.133	0.819529	956.695	478.243	0.802421	968.104	479.058	0.764559	977.882	485.577	0.728477	914.322	516.543	0.855339	805.09	835.824	0.618845	928.824	723.916	gen-q-neut
1662	Alt	20	gen_q_neut_mal.chit_alt	39	mal_chit	914.404	652.859	0.784768	847.603	490.867	0.767354	855.953	484.187	0.842324	867.644	483.352	0.881112	881.004	485.022	0.888524	892.694	491.702	0.8084	934.444	490.867	0.737475	945.299	485.022	0.800985	954.484	483.352	0.837678	967.01	481.682	0.777724	975.36	485.022	0.76979	914.404	518.422	0.891272	796.727	846.237	0.565371	928.749	729.717	gen-q-neut
1664	Alt	20	gen_q_neut_mal.chit_alt	41	mal_chit	917.361	659.723	0.851582	845.499	501.132	0.82933	856.237	493.698	0.830564	870.279	489.568	0.861068	882.669	494.524	0.868076	893.407	500.306	0.750833	937.184	497.002	0.744692	947.922	493.698	0.786135	957.834	489.568	0.806631	970.224	489.568	0.794709	980.962	495.35	0.722491	917.361	527.564	0.862828	784.213	852.163	0.511596	928.682	723.89	gen-q-neut
[truncated: 25,181 more rows]
