# Supplementary material for: Eyebrow position in grammatical and emotional expressions in Kazakh-Russian Sign Language: A quantitative study
Source: PLoS One. 2020 Jun 2;15(6):e0233731. doi: 10.1371/journal.pone.0233731 (PMC7266324; doi:10.1371/journal.pone.0233731)
Supplement: S2 Appendix — This Appendix contains the statistical analysis (in RMarkdown format and exported to html) of the validation experiment and the full data table used in the analysis. (ZIP) [file pone.0233731.s002.zip]

Archive with 8 entries (7 files):
- validation files/
- __MACOSX/._validation files
- validation files/validation results.txt
- __MACOSX/validation files/._validation results.txt
- validation files/validation-analysis.Rmd
- __MACOSX/validation files/._validation-analysis.Rmd
- validation files/validation-analysis.html
- __MACOSX/validation files/._validation-analysis.html
