# Supplementary material for: Eyebrow position in grammatical and emotional expressions in Kazakh-Russian Sign Language: A quantitative study
Source: PLoS One. 2020 Jun 2;15(6):e0233731. doi: 10.1371/journal.pone.0233731 (PMC7266324; doi:10.1371/journal.pone.0233731)
Supplement: S2 Appendix — This Appendix contains the statistical analysis (in RMarkdown format and exported to html) of the validation experiment and the full data table used in the analysis. (ZIP) [file pone.0233731.s002.zip › validation files/validation results.txt]

sentence	neutral	surprised	angry	subject
1	1			s1	utv_neut_mal.chit_kar
2			1	s1	part_q_sur_mal.chit_shyr
3			1	s1	utv_anger_tel.slom_kar
4	1			s1	utv_neut_mal.chit_vik
5	1			s1	part_q_neut_mama.ustala_vik
6			1	s1	gen_q_anger_tel.slom_makh
7	1			s1	utv_neut_okno.razb_alt
8			1	s1	part_q_sur_mal.chit_gul
9	1			s1	part_q_neut_sob.est_alt
10	1			s1	utv_neut_mama.ust_alt
11			1	s1	utv_anger_dom.post_vik
12	1			s1	gen_q_neut_dev.upala_mir
13		1		s1	part_q_sur_sob.est_tanya
14		1		s1	gen_q_neut_dom.post_kar
15			1	s1	part_q_anger_uch.smeh_x
16		1		s1	utv_sur_mal.chit_mir
17	1			s1	utv_neut_reb.tanc_makh
18		1	1	s1	part_q_anger_mama.ust_tanya
19	1			s1	gen_q_neut_reb.tanc_tanya
20		1		s1	gen_q_sur_dev.upala_tanya
21	1			s1	part_q_sur_reb.tanc_kar
22	1			s1	part_q_neut_mama.ust_shyr
23	1			s1	part_q_sur_tel.slom_mir
24			1	s1	part_q_anger_papa.bezhit_kar
25	1			s1	gen_q_neut_tel.slom_makh
26	1			s1	part_q_sur_sob.est_mir
27		1		s1	part_q_sur_mal.chit_shyr
28		1		s1	utv_sur_tel.slom_tanya
29		1	1	s1	gen_q_anger_papa.bezhit_gul
30		1		s1	gen_q_anger_uch.smeh_kar
31	1	1		s1	utv_anger_uch.smeh_gul
32	1			s1	part_q_neut_mal.chit_makh
33	1	1		s1	gen_q_sur_tel.slom_gul
34	1			s1	utv_anger_dev.upala_shyr
35		1		s1	utv_sur_dev.upala_alt
36		1	1	s1	part_q_anger_tel.slom_vik
37	1			s1	utv_neut_mama.ustala_x
38		1	1	s1	part_q_anger_uch.smeh_alt
39	1			s1	gen_q_neut_sob.est_makh
40	1			s1	utv_neut_mama.ust_x
41		1		s1	utv_sur_okno.razb_x
42		1		s1	gen_q_anger_okno.razb_mir
43	1			s1	part_q_neut_sob.est_kar
44		1		s1	gen_q_neut_mal.chit_alt
45		1		s1	gen_q_sur_papa.bezhit_x
46		1		s1	utv_sur_okno.razb_makh
47		1		s1	part_q_neut_dom.post_tanya
48	1			s1	utv_neut_okno.razb_tanya
49	1			s1	gen_q_neut_sob.est_x
50	1	1		s1	utv_anger_dom.post_mir
51		1	1	s1	gen_q_anger_reb.tanc_vik
52	1	1		s1	part_q_neut_dev.upala_vik
53		1	1	s1	part_q_anger_uch.smeh_makh
54			1	s1	utv_anger_dom.post_alt
55			1	s1	utv_anger_tel.slom_x
56	1			s1	gen_q_sur_dev.upala_mir
57	1			s1	utv_neut_dom.post_shyr
58		1	1	s1	gen_q_anger_papa.bezhit_alt
59	1			s1	part_q_anger_dev.upala_x
60		1		s1	gen_q_sur_okno.razb_shyr
61	1	1		s1	utv_sur_papa.bezhit_vik
62		1	1	s1	part_q_anger_uch.smeh_shyr
63	1			s1	utv_neut_dev.upala_gul
64	1	1		s1	gen_q_neut_tel.slom_shyr
65	1			s1	part_q_neut_sob.est_kar
66		1		s1	utv_sur_mama.ust_kar
67		1	1	s1	gen_q_anger_dom.post_x
68	1			s1	part_q_sur_reb.tanc_kar
69		1	1	s1	utv_anger_mal.chit_tanya
70		1	1	s1	gen_q_anger_papa.bezhit_shyr
71	1	1		s1	part_q_sur_mama.ustala_shyr
72		1		s1	utv_sur_sob.est_gul
73		1		s1	part_q_sur_tel.slom_alt
74	1	1		s1	gen_q_neut_uch.smeh_vik
75	1	1		s1	gen_q_sur_dev.upala_kar
76		1		s1	part_q_neut_papa.bezhit_mir
77		1		s1	gen_q_neut_okno.razb_gul
78	1			s1	utv_sur_reb.tanc_shyr
79	1	1		s1	gen_q_sur_sob.est_vik
80	1	1		s1	part_q_neut_reb.tanc_gul
81	1	1		s1	gen_q_sur_dev.upala_makh
1	1			s2	utv_neut_mal.chit_kar
2		1		s2	part_q_sur_mal.chit_shyr
3	1			s2	utv_anger_tel.slom_kar
4			1	s2	utv_neut_mal.chit_vik
5	1			s2	part_q_neut_mama.ustala_vik
6		1		s2	gen_q_anger_tel.slom_makh
7			1	s2	utv_neut_okno.razb_alt
8			1	s2	part_q_sur_mal.chit_gul
9	1			s2	part_q_neut_sob.est_alt
10		1		s2	utv_neut_mama.ust_alt
11			1	s2	utv_anger_dom.post_vik
12	1			s2	gen_q_neut_dev.upala_mir
13				s2	part_q_sur_sob.est_tanya
14		1		s2	gen_q_neut_dom.post_kar
15			1	s2	part_q_anger_uch.smeh_x
16	1			s2	utv_sur_mal.chit_mir
17	1			s2	utv_neut_reb.tanc_makh
18			1	s2	part_q_anger_mama.ust_tanya
19			1	s2	gen_q_neut_reb.tanc_tanya
20			1	s2	gen_q_sur_dev.upala_tanya
21		1		s2	part_q_sur_reb.tanc_kar
22	1			s2	part_q_neut_mama.ust_shyr
23		1		s2	part_q_sur_tel.slom_mir
24			1	s2	part_q_anger_papa.bezhit_kar
25	1			s2	gen_q_neut_tel.slom_makh
26		1		s2	part_q_sur_sob.est_mir
27		1		s2	part_q_sur_mal.chit_shyr
28		1		s2	utv_sur_tel.slom_tanya
29			1	s2	gen_q_anger_papa.bezhit_gul
30			1	s2	gen_q_anger_uch.smeh_kar
31			1	s2	utv_anger_uch.smeh_gul
32		1		s2	part_q_neut_mal.chit_makh
33		1		s2	gen_q_sur_tel.slom_gul
34			1	s2	utv_anger_dev.upala_shyr
35		1		s2	utv_sur_dev.upala_alt
36			1	s2	part_q_anger_tel.slom_vik
37	1			s2	utv_neut_mama.ustala_x
38			1	s2	part_q_anger_uch.smeh_alt
39	1			s2	gen_q_neut_sob.est_makh
40		1		s2	utv_neut_mama.ust_x
41	1			s2	utv_sur_okno.razb_x
42			1	s2	gen_q_anger_okno.razb_mir
43	1			s2	part_q_neut_sob.est_kar
44		1		s2	gen_q_neut_mal.chit_alt
45		1		s2	gen_q_sur_papa.bezhit_x
46		1		s2	utv_sur_okno.razb_makh
47		1		s2	part_q_neut_dom.post_tanya
48		1		s2	utv_neut_okno.razb_tanya
49	1			s2	gen_q_neut_sob.est_x
50			1	s2	utv_anger_dom.post_mir
51			1	s2	gen_q_anger_reb.tanc_vik
52		1		s2	part_q_neut_dev.upala_vik
53			1	s2	part_q_anger_uch.smeh_makh
54			1	s2	utv_anger_dom.post_alt
55			1	s2	utv_anger_tel.slom_x
56		1		s2	gen_q_sur_dev.upala_mir
57	1			s2	utv_neut_dom.post_shyr
58			1	s2	gen_q_anger_papa.bezhit_alt
59	1			s2	part_q_anger_dev.upala_x
60		1		s2	gen_q_sur_okno.razb_shyr
61		1		s2	utv_sur_papa.bezhit_vik
62			1	s2	part_q_anger_uch.smeh_shyr
63	1			s2	utv_neut_dev.upala_gul
64		1		s2	gen_q_neut_tel.slom_shyr
65	1			s2	part_q_neut_sob.est_kar
66		1		s2	utv_sur_mama.ust_kar
67			1	s2	gen_q_anger_dom.post_x
68		1		s2	part_q_sur_reb.tanc_kar
69		1		s2	utv_anger_mal.chit_tanya
70			1	s2	gen_q_anger_papa.bezhit_shyr
71		1		s2	part_q_sur_mama.ustala_shyr
72		1		s2	utv_sur_sob.est_gul
73		1		s2	part_q_sur_tel.slom_alt
74		1		s2	gen_q_neut_uch.smeh_vik
75		1		s2	gen_q_sur_dev.upala_kar
76			1	s2	part_q_neut_papa.bezhit_mir
77		1		s2	gen_q_neut_okno.razb_gul
78		1		s2	utv_sur_reb.tanc_shyr
79		1		s2	gen_q_sur_sob.est_vik
80	1			s2	part_q_neut_reb.tanc_gul
81		1		s2	gen_q_sur_dev.upala_makh
1	1			s3	utv_neut_mal.chit_kar
2			1	s3	part_q_sur_mal.chit_shyr
3			1	s3	utv_anger_tel.slom_kar
4	1			s3	utv_neut_mal.chit_vik
5	1			s3	part_q_neut_mama.ustala_vik
6			1	s3	gen_q_anger_tel.slom_makh
7	1			s3	utv_neut_okno.razb_alt
8			1	s3	part_q_sur_mal.chit_gul
9		1		s3	part_q_neut_sob.est_alt
10				s3	utv_neut_mama.ust_alt
11			1	s3	utv_anger_dom.post_vik
12	1			s3	gen_q_neut_dev.upala_mir
13		1		s3	part_q_sur_sob.est_tanya
14		1		s3	gen_q_neut_dom.post_kar
15			1	s3	part_q_anger_uch.smeh_x
16		1		s3	utv_sur_mal.chit_mir
17	1			s3	utv_neut_reb.tanc_makh
18				s3	part_q_anger_mama.ust_tanya
19	1			s3	gen_q_neut_reb.tanc_tanya
20		1		s3	gen_q_sur_dev.upala_tanya
21		1		s3	part_q_sur_reb.tanc_kar
22		1		s3	part_q_neut_mama.ust_shyr
23				s3	part_q_sur_tel.slom_mir
24			1	s3	part_q_anger_papa.bezhit_kar
25		1		s3	gen_q_neut_tel.slom_makh
26	1			s3	part_q_sur_sob.est_mir
27		1		s3	part_q_sur_mal.chit_shyr
28		1		s3	utv_sur_tel.slom_tanya
29			1	s3	gen_q_anger_papa.bezhit_gul
30		1		s3	gen_q_anger_uch.smeh_kar
31		1		s3	utv_anger_uch.smeh_gul
32	1			s3	part_q_neut_mal.chit_makh
33		1		s3	gen_q_sur_tel.slom_gul
34			1	s3	utv_anger_dev.upala_shyr
35		1		s3	utv_sur_dev.upala_alt
36			1	s3	part_q_anger_tel.slom_vik
37	1			s3	utv_neut_mama.ustala_x
38			1	s3	part_q_anger_uch.smeh_alt
39	1			s3	gen_q_neut_sob.est_makh
40	1			s3	utv_neut_mama.ust_x
41		1		s3	utv_sur_okno.razb_x
42			1	s3	gen_q_anger_okno.razb_mir
43	1			s3	part_q_neut_sob.est_kar
44		1		s3	gen_q_neut_mal.chit_alt
45		1		s3	gen_q_sur_papa.bezhit_x
46		1		s3	utv_sur_okno.razb_makh
47		1		s3	part_q_neut_dom.post_tanya
48		1		s3	utv_neut_okno.razb_tanya
49		1		s3	gen_q_neut_sob.est_x
50	1			s3	utv_anger_dom.post_mir
51			1	s3	gen_q_anger_reb.tanc_vik
52		1		s3	part_q_neut_dev.upala_vik
53			1	s3	part_q_anger_uch.smeh_makh
54			1	s3	utv_anger_dom.post_alt
55			1	s3	utv_anger_tel.slom_x
56	1			s3	gen_q_sur_dev.upala_mir
57	1			s3	utv_neut_dom.post_shyr
58			1	s3	gen_q_anger_papa.bezhit_alt
59	1			s3	part_q_anger_dev.upala_x
60		1		s3	gen_q_sur_okno.razb_shyr
61	1			s3	utv_sur_papa.bezhit_vik
62			1	s3	part_q_anger_uch.smeh_shyr
63	1			s3	utv_neut_dev.upala_gul
64		1		s3	gen_q_neut_tel.slom_shyr
65	1			s3	part_q_neut_sob.est_kar
66		1		s3	utv_sur_mama.ust_kar
67			1	s3	gen_q_anger_dom.post_x
68	1			s3	part_q_sur_reb.tanc_kar
69		1		s3	utv_anger_mal.chit_tanya
70			1	s3	gen_q_anger_papa.bezhit_shyr
71		1		s3	part_q_sur_mama.ustala_shyr
72		1		s3	utv_sur_sob.est_gul
73		1		s3	part_q_sur_tel.slom_alt
74		1		s3	gen_q_neut_uch.smeh_vik
75		1		s3	gen_q_sur_dev.upala_kar
76		1		s3	part_q_neut_papa.bezhit_mir
77		1		s3	gen_q_neut_okno.razb_gul
78		1		s3	utv_sur_reb.tanc_shyr
79		1		s3	gen_q_sur_sob.est_vik
80	1			s3	part_q_neut_reb.tanc_gul
81		1		s3	gen_q_sur_dev.upala_makh
1	1			s4	utv_neut_mal.chit_kar
2				s4	part_q_sur_mal.chit_shyr
3			1	s4	utv_anger_tel.slom_kar
4	1			s4	utv_neut_mal.chit_vik
5	1			s4	part_q_neut_mama.ustala_vik
6				s4	gen_q_anger_tel.slom_makh
7	1			s4	utv_neut_okno.razb_alt
8			1	s4	part_q_sur_mal.chit_gul
9		1		s4	part_q_neut_sob.est_alt
10				s4	utv_neut_mama.ust_alt
11			1	s4	utv_anger_dom.post_vik
12	1			s4	gen_q_neut_dev.upala_mir
13				s4	part_q_sur_sob.est_tanya
14		1		s4	gen_q_neut_dom.post_kar
15			1	s4	part_q_anger_uch.smeh_x
16		1		s4	utv_sur_mal.chit_mir
17	1			s4	utv_neut_reb.tanc_makh
18			1	s4	part_q_anger_mama.ust_tanya
19	1			s4	gen_q_neut_reb.tanc_tanya
20		1		s4	gen_q_sur_dev.upala_tanya
21				s4	part_q_sur_reb.tanc_kar
22	1			s4	part_q_neut_mama.ust_shyr
23	1			s4	part_q_sur_tel.slom_mir
24			1	s4	part_q_anger_papa.bezhit_kar
25				s4	gen_q_neut_tel.slom_makh
26	1			s4	part_q_sur_sob.est_mir
27				s4	part_q_sur_mal.chit_shyr
28		1		s4	utv_sur_tel.slom_tanya
29				s4	gen_q_anger_papa.bezhit_gul
30			1	s4	gen_q_anger_uch.smeh_kar
31			1	s4	utv_anger_uch.smeh_gul
32	1			s4	part_q_neut_mal.chit_makh
33		1		s4	gen_q_sur_tel.slom_gul
34				s4	utv_anger_dev.upala_shyr
35				s4	utv_sur_dev.upala_alt
36			1	s4	part_q_anger_tel.slom_vik
37	1			s4	utv_neut_mama.ustala_x
38			1	s4	part_q_anger_uch.smeh_alt
39				s4	gen_q_neut_sob.est_makh
40	1			s4	utv_neut_mama.ust_x
41	1			s4	utv_sur_okno.razb_x
42			1	s4	gen_q_anger_okno.razb_mir
43	1			s4	part_q_neut_sob.est_kar
44		1		s4	gen_q_neut_mal.chit_alt
45		1		s4	gen_q_sur_papa.bezhit_x
46		1		s4	utv_sur_okno.razb_makh
47				s4	part_q_neut_dom.post_tanya
48	1			s4	utv_neut_okno.razb_tanya
49		1		s4	gen_q_neut_sob.est_x
50			1	s4	utv_anger_dom.post_mir
51			1	s4	gen_q_anger_reb.tanc_vik
52		1		s4	part_q_neut_dev.upala_vik
53			1	s4	part_q_anger_uch.smeh_makh
54			1	s4	utv_anger_dom.post_alt
55			1	s4	utv_anger_tel.slom_x
56		1		s4	gen_q_sur_dev.upala_mir
57	1			s4	utv_neut_dom.post_shyr
58			1	s4	gen_q_anger_papa.bezhit_alt
59	1			s4	part_q_anger_dev.upala_x
60		1		s4	gen_q_sur_okno.razb_shyr
61		1		s4	utv_sur_papa.bezhit_vik
62			1	s4	part_q_anger_uch.smeh_shyr
63	1			s4	utv_neut_dev.upala_gul
64		1		s4	gen_q_neut_tel.slom_shyr
65	1			s4	part_q_neut_sob.est_kar
66		1		s4	utv_sur_mama.ust_kar
67			1	s4	gen_q_anger_dom.post_x
68	1			s4	part_q_sur_reb.tanc_kar
69			1	s4	utv_anger_mal.chit_tanya
70			1	s4	gen_q_anger_papa.bezhit_shyr
71				s4	part_q_sur_mama.ustala_shyr
72				s4	utv_sur_sob.est_gul
73		1		s4	part_q_sur_tel.slom_alt
74				s4	gen_q_neut_uch.smeh_vik
75		1		s4	gen_q_sur_dev.upala_kar
76			1	s4	part_q_neut_papa.bezhit_mir
77				s4	gen_q_neut_okno.razb_gul
78	1			s4	utv_sur_reb.tanc_shyr
79		1		s4	gen_q_sur_sob.est_vik
80	1			s4	part_q_neut_reb.tanc_gul
81		1		s4	gen_q_sur_dev.upala_makh
1	1			s5	utv_neut_mal.chit_kar
2			1	s5	part_q_sur_mal.chit_shyr
3		1		s5	utv_anger_tel.slom_kar
4	1			s5	utv_neut_mal.chit_vik
5	1			s5	part_q_neut_mama.ustala_vik
6		1		s5	gen_q_anger_tel.slom_makh
7	1			s5	utv_neut_okno.razb_alt
8			1	s5	part_q_sur_mal.chit_gul
9		1		s5	part_q_neut_sob.est_alt
10	1			s5	utv_neut_mama.ust_alt
11		1		s5	utv_anger_dom.post_vik
12	1			s5	gen_q_neut_dev.upala_mir
13	-	1		s5	part_q_sur_sob.est_tanya
14		1		s5	gen_q_neut_dom.post_kar
15			1	s5	part_q_anger_uch.smeh_x
16	1			s5	utv_sur_mal.chit_mir
17	1			s5	utv_neut_reb.tanc_makh
18				s5	part_q_anger_mama.ust_tanya
19	1			s5	gen_q_neut_reb.tanc_tanya
20		1		s5	gen_q_sur_dev.upala_tanya
21		1		s5	part_q_sur_reb.tanc_kar
22	1			s5	part_q_neut_mama.ust_shyr
23		1		s5	part_q_sur_tel.slom_mir
24		1		s5	part_q_anger_papa.bezhit_kar
25	1			s5	gen_q_neut_tel.slom_makh
26	1			s5	part_q_sur_sob.est_mir
27		1		s5	part_q_sur_mal.chit_shyr
28		1		s5	utv_sur_tel.slom_tanya
29		1		s5	gen_q_anger_papa.bezhit_gul
30		1		s5	gen_q_anger_uch.smeh_kar
31		1		s5	utv_anger_uch.smeh_gul
32		1		s5	part_q_neut_mal.chit_makh
33		1		s5	gen_q_sur_tel.slom_gul
34	1			s5	utv_anger_dev.upala_shyr
35		1		s5	utv_sur_dev.upala_alt
36			1	s5	part_q_anger_tel.slom_vik
37	1			s5	utv_neut_mama.ustala_x
38			1	s5	part_q_anger_uch.smeh_alt
39	1			s5	gen_q_neut_sob.est_makh
40	1			s5	utv_neut_mama.ust_x
41		1		s5	utv_sur_okno.razb_x
42	1			s5	gen_q_anger_okno.razb_mir
43	1			s5	part_q_neut_sob.est_kar
44	1			s5	gen_q_neut_mal.chit_alt
45		1		s5	gen_q_sur_papa.bezhit_x
46		1		s5	utv_sur_okno.razb_makh
47	1			s5	part_q_neut_dom.post_tanya
48	1			s5	utv_neut_okno.razb_tanya
49	1			s5	gen_q_neut_sob.est_x
50	1			s5	utv_anger_dom.post_mir
51			1	s5	gen_q_anger_reb.tanc_vik
52		1		s5	part_q_neut_dev.upala_vik
53			1	s5	part_q_anger_uch.smeh_makh
54		1		s5	utv_anger_dom.post_alt
55			1	s5	utv_anger_tel.slom_x
56	1			s5	gen_q_sur_dev.upala_mir
57	1			s5	utv_neut_dom.post_shyr
58			1	s5	gen_q_anger_papa.bezhit_alt
59		1		s5	part_q_anger_dev.upala_x
60			1	s5	gen_q_sur_okno.razb_shyr
61		1		s5	utv_sur_papa.bezhit_vik
62			1	s5	part_q_anger_uch.smeh_shyr
63		1		s5	utv_neut_dev.upala_gul
64		1		s5	gen_q_neut_tel.slom_shyr
65	1			s5	part_q_neut_sob.est_kar
66	1			s5	utv_sur_mama.ust_kar
67		1		s5	gen_q_anger_dom.post_x
68	1			s5	part_q_sur_reb.tanc_kar
69			1	s5	utv_anger_mal.chit_tanya
70	1			s5	gen_q_anger_papa.bezhit_shyr
71		1		s5	part_q_sur_mama.ustala_shyr
72		1		s5	utv_sur_sob.est_gul
73		1		s5	part_q_sur_tel.slom_alt
74	1			s5	gen_q_neut_uch.smeh_vik
75		1		s5	gen_q_sur_dev.upala_kar
76			1	s5	part_q_neut_papa.bezhit_mir
77		1		s5	gen_q_neut_okno.razb_gul
78	1			s5	utv_sur_reb.tanc_shyr
79		1		s5	gen_q_sur_sob.est_vik
80		1		s5	part_q_neut_reb.tanc_gul
81		1		s5	gen_q_sur_dev.upala_makh
